# Supplementary material for: Transcriptome and 2-DE proteome analyses reveal defense-associated development in the leaf galls induced by psyllids on Machilus japonica var. kusanoi
Source: Bot Stud. 2025 Jul 14;66:19. doi: 10.1186/s40529-025-00470-2 (PMC12260147; doi:10.1186/s40529-025-00470-2)
Supplement: Supplementary file 1 — Supplementary Material 1 [file 40529_2025_470_MOESM1_ESM.xlsx]

## Sheet: Supporting Info Dataset S1
Supplementary Dataset 1. All contigs and Arabidopsis orthologs
transcript_id	length	refID_blastx	evalue	bitscore	Description
TRINITY_DN0_c0_g1_i1	5608	AT3G63500.1	3.89e-172	546	AT3G63500.1 | Symbols: | Protein of unknown function (DUF1423) | chr3:23446331-23449166 REVERSE LENGTH=887
TRINITY_DN0_c0_g1_i4	5914	AT3G63500.1	4.76e-150	488	AT3G63500.1 | Symbols: | Protein of unknown function (DUF1423) | chr3:23446331-23449166 REVERSE LENGTH=887
TRINITY_DN0_c0_g2_i1	2324	AT1G43850.2	1.1e-13	75.1	AT1G43850.2 | Symbols: SEU | SEUSS transcriptional co-regulator | chr1:16617872-16621596 FORWARD LENGTH=877
TRINITY_DN0_c0_g3_i1	837	AT4G32551.1	5.49e-49	173	AT4G32551.1 | Symbols: LUG, RON2 | LisH dimerisation motif;WD40/YVTN repeat-like-containing domain | chr4:15707863-15713359 FORWARD LENGTH=931
TRINITY_DN0_c0_g3_i2	673	AT4G32551.1	1.78e-52	181	AT4G32551.1 | Symbols: LUG, RON2 | LisH dimerisation motif;WD40/YVTN repeat-like-containing domain | chr4:15707863-15713359 FORWARD LENGTH=931
TRINITY_DN0_c1_g1_i1	1883	AT2G39730.2	0	719	AT2G39730.2 | Symbols: RCA | rubisco activase | chr2:16571046-16573345 REVERSE LENGTH=446
TRINITY_DN0_c1_g1_i3	1490	AT2G39730.3	0	705	AT2G39730.3 | Symbols: RCA | rubisco activase | chr2:16571174-16573345 REVERSE LENGTH=441
TRINITY_DN0_c1_g1_i4	1679	AT2G39730.2	0	726	AT2G39730.2 | Symbols: RCA | rubisco activase | chr2:16571046-16573345 REVERSE LENGTH=446
TRINITY_DN0_c2_g1_i1	922	-	-	-	-
TRINITY_DN0_c2_g1_i2	3212	AT2G05755.1	2.2e-114	359	AT2G05755.1 | Symbols: | Nodulin MtN21 /EamA-like transporter family protein | chr2:2170905-2173646 FORWARD LENGTH=401
TRINITY_DN0_c2_g1_i5	3415	AT2G05755.1	1.43e-73	250	AT2G05755.1 | Symbols: | Nodulin MtN21 /EamA-like transporter family protein | chr2:2170905-2173646 FORWARD LENGTH=401
TRINITY_DN0_c2_g1_i9	684	-	-	-	-
TRINITY_DN0_c2_g1_i10	441	-	-	-	-
TRINITY_DN0_c2_g1_i12	2188	AT3G55120.1	6.37e-95	295	AT3G55120.1 | Symbols: TT5, A11, CFI | Chalcone-flavanone isomerase family protein | chr3:20430248-20431415 REVERSE LENGTH=246
TRINITY_DN0_c2_g1_i13	3308	AT2G05755.1	3.7e-127	394	AT2G05755.1 | Symbols: | Nodulin MtN21 /EamA-like transporter family protein | chr2:2170905-2173646 FORWARD LENGTH=401
TRINITY_DN0_c2_g1_i14	1476	AT3G55120.1	5.58e-53	179	AT3G55120.1 | Symbols: TT5, A11, CFI | Chalcone-flavanone isomerase family protein | chr3:20430248-20431415 REVERSE LENGTH=246
TRINITY_DN0_c2_g1_i15	1969	AT3G55120.1	9.51e-95	292	AT3G55120.1 | Symbols: TT5, A11, CFI | Chalcone-flavanone isomerase family protein | chr3:20430248-20431415 REVERSE LENGTH=246
TRINITY_DN0_c3_g1_i2	779	AT5G60250.1	0.28	32.7	AT5G60250.1 | Symbols: | zinc finger (C3HC4-type RING finger) family protein | chr5:24252226-24254710 FORWARD LENGTH=655
TRINITY_DN0_c3_g1_i3	1413	AT1G57700.1	7.1	29.6	AT1G57700.1 | Symbols: | Protein kinase superfamily protein | chr1:21371051-21373860 FORWARD LENGTH=692
TRINITY_DN0_c3_g2_i1	2661	AT4G29180.2	1.24e-57	213	AT4G29180.2 | Symbols: RHS16 | root hair specific 16 | chr4:14385631-14389524 FORWARD LENGTH=913
TRINITY_DN0_c3_g2_i3	2708	AT4G29180.2	1.45e-57	213	AT4G29180.2 | Symbols: RHS16 | root hair specific 16 | chr4:14385631-14389524 FORWARD LENGTH=913
TRINITY_DN0_c3_g2_i4	2753	AT4G29180.2	1.66e-57	213	AT4G29180.2 | Symbols: RHS16 | root hair specific 16 | chr4:14385631-14389524 FORWARD LENGTH=913
TRINITY_DN0_c4_g1_i1	342	AT4G18680.1	3.8	26.9	AT4G18680.1 | Symbols: | unknown protein; BEST Arabidopsis thaliana protein match is: unknown protein (TAIR:AT4G18690.1); Has 361 Blast hits to 361 proteins in 33 species: Archae - 0; Bacteria - 0; Metazoa - 8; Fungi - 0; Plants - 353; Viruses - 0; Other Eukaryotes - 0 (source: NCBI BLink). | chr4:10281033-10281740 FORWARD LENGTH=235
TRINITY_DN0_c4_g2_i1	1235	AT5G18407.1	6.6	26.9	AT5G18407.1 | Symbols: | Defensin-like (DEFL) family protein | chr5:6096781-6097124 FORWARD LENGTH=74
TRINITY_DN0_c4_g2_i3	827	AT5G42090.1	9.3	28.1	AT5G42090.1 | Symbols: | Lung seven transmembrane receptor family protein | chr5:16826830-16828149 FORWARD LENGTH=439
TRINITY_DN0_c4_g2_i4	1042	AT2G39730.3	0.11	34.7	AT2G39730.3 | Symbols: RCA | rubisco activase | chr2:16571174-16573345 REVERSE LENGTH=441
TRINITY_DN0_c4_g2_i5	1028	AT5G18407.1	5.4	26.9	AT5G18407.1 | Symbols: | Defensin-like (DEFL) family protein | chr5:6096781-6097124 FORWARD LENGTH=74
TRINITY_DN0_c4_g2_i7	784	AT5G61200.1	2.6	29.3	AT5G61200.1 | Symbols: | BEST Arabidopsis thaliana protein match is: myosin heavy chain-related (TAIR:AT5G07890.2); Has 22208 Blast hits to 14344 proteins in 1121 species: Archae - 324; Bacteria - 1921; Metazoa - 12512; Fungi - 1464; Plants - 1009; Viruses - 53; Other Eukaryotes - 4925 (source: NCBI BLink). | chr5:24621035-24622081 FORWARD LENGTH=283
TRINITY_DN0_c4_g2_i9	1084	AT5G24360.3	7	28.9	AT5G24360.3 | Symbols: IRE1-1 | inositol requiring 1-1 | chr5:8316718-8319827 FORWARD LENGTH=867
TRINITY_DN0_c5_g1_i1	1023	AT4G30210.2	2.91e-12	67.8	AT4G30210.2 | Symbols: ATR2, AR2 | P450 reductase 2 | chr4:14796900-14800578 FORWARD LENGTH=711
TRINITY_DN0_c5_g1_i2	390	AT5G12010.1	4.3	27.3	AT5G12010.1 | Symbols: | unknown protein; INVOLVED IN: response to salt stress; LOCATED IN: chloroplast, plasma membrane, membrane; EXPRESSED IN: 23 plant structures; EXPRESSED DURING: 13 growth stages; BEST Arabidopsis thaliana protein match is: unknown protein (TAIR:AT4G29780.1); Has 1807 Blast hits to 1807 proteins in 277 species: Archae - 0; Bacteria - 0; Metazoa - 736; Fungi - 347; Plants - …
TRINITY_DN0_c5_g1_i3	359	AT1G24010.1	3.4	26.9	AT1G24010.1 | Symbols: | Polyketide cyclase/dehydrase and lipid transport superfamily protein | chr1:8498960-8499464 REVERSE LENGTH=141
TRINITY_DN0_c6_g1_i1	330	AT3G01210.1	0.005	35	AT3G01210.1 | Symbols: | RNA-binding (RRM/RBD/RNP motifs) family protein | chr3:72182-73159 FORWARD LENGTH=249
TRINITY_DN0_c6_g1_i2	679	AT3G01210.1	0.028	35	AT3G01210.1 | Symbols: | RNA-binding (RRM/RBD/RNP motifs) family protein | chr3:72182-73159 FORWARD LENGTH=249
TRINITY_DN0_c7_g1_i3	2558	AT2G04842.1	0	918	AT2G04842.1 | Symbols: EMB2761 | threonyl-tRNA synthetase, putative / threonine--tRNA ligase, putative | chr2:1698466-1701271 REVERSE LENGTH=650
TRINITY_DN0_c7_g1_i4	2671	AT2G04842.1	0	918	AT2G04842.1 | Symbols: EMB2761 | threonyl-tRNA synthetase, putative / threonine--tRNA ligase, putative | chr2:1698466-1701271 REVERSE LENGTH=650
TRINITY_DN0_c7_g1_i6	2526	AT2G04842.1	0	1048	AT2G04842.1 | Symbols: EMB2761 | threonyl-tRNA synthetase, putative / threonine--tRNA ligase, putative | chr2:1698466-1701271 REVERSE LENGTH=650
TRINITY_DN0_c9_g1_i1	795	AT2G30830.1	7.1	28.1	AT2G30830.1 | Symbols: | 2-oxoglutarate (2OG) and Fe(II)-dependent oxygenase superfamily protein | chr2:13132707-13134284 REVERSE LENGTH=358
TRINITY_DN0_c10_g1_i1	466	AT1G11340.1	3.9	28.1	AT1G11340.1 | Symbols: | S-locus lectin protein kinase family protein | chr1:3814116-3817420 REVERSE LENGTH=901
TRINITY_DN0_c10_g1_i3	381	AT5G18650.1	2.9	27.3	AT5G18650.1 | Symbols: | CHY-type/CTCHY-type/RING-type Zinc finger protein | chr5:6218260-6220374 FORWARD LENGTH=267
TRINITY_DN0_c10_g1_i5	615	AT4G38950.2	1.2	30.4	AT4G38950.2 | Symbols: | ATP binding microtubule motor family protein | chr4:18154606-18158461 REVERSE LENGTH=836
TRINITY_DN0_c11_g1_i2	851	AT1G60680.1	6.58e-56	183	AT1G60680.1 | Symbols: | NAD(P)-linked oxidoreductase superfamily protein | chr1:22347824-22349236 REVERSE LENGTH=346
TRINITY_DN0_c11_g1_i3	780	AT1G60680.1	6.36e-63	201	AT1G60680.1 | Symbols: | NAD(P)-linked oxidoreductase superfamily protein | chr1:22347824-22349236 REVERSE LENGTH=346
TRINITY_DN0_c13_g1_i1	654	AT1G18140.1	7.1	28.1	AT1G18140.1 | Symbols: LAC1, ATLAC1 | laccase 1 | chr1:6238986-6241393 REVERSE LENGTH=581
TRINITY_DN0_c15_g1_i1	474	-	-	-	-
TRINITY_DN0_c17_g1_i1	576	AT5G26820.1	2.9	28.9	AT5G26820.1 | Symbols: ATIREG3, MAR1, RTS3, IREG3 | iron-regulated protein 3 | chr5:9433858-9437005 FORWARD LENGTH=598
TRINITY_DN0_c17_g1_i3	851	AT5G26820.1	3.8	29.3	AT5G26820.1 | Symbols: ATIREG3, MAR1, RTS3, IREG3 | iron-regulated protein 3 | chr5:9433858-9437005 FORWARD LENGTH=598
TRINITY_DN0_c18_g1_i1	368	-	-	-	-
TRINITY_DN0_c20_g1_i2	500	AT1G70950.1	3.4	28.1	AT1G70950.1 | Symbols: | TPX2 (targeting protein for Xklp2) protein family | chr1:26752779-26755242 FORWARD LENGTH=478
TRINITY_DN0_c20_g2_i1	719	AT2G39730.1	4.16e-12	65.1	AT2G39730.1 | Symbols: RCA | rubisco activase | chr2:16570951-16573345 REVERSE LENGTH=474
TRINITY_DN0_c21_g1_i1	2831	AT1G79120.1	2.1e-160	476	AT1G79120.1 | Symbols: | Ubiquitin carboxyl-terminal hydrolase family protein | chr1:29767314-29768555 REVERSE LENGTH=413
TRINITY_DN0_c22_g1_i1	509	AT1G35530.2	1.5	29.6	AT1G35530.2 | Symbols: | DEAD/DEAH box RNA helicase family protein | chr1:13089994-13097078 FORWARD LENGTH=1390
TRINITY_DN1_c0_g1_i1	2106	AT3G46510.1	0	535	AT3G46510.1 | Symbols: PUB13, ATPUB13 | plant U-box 13 | chr3:17124106-17126539 REVERSE LENGTH=660
TRINITY_DN1_c0_g1_i2	3372	AT2G28830.1	1.35e-06	52.8	AT2G28830.1 | Symbols: PUB12, AtPUB12 | PLANT U-BOX 12 | chr2:12367001-12370608 REVERSE LENGTH=962
TRINITY_DN1_c0_g1_i3	3684	AT3G46510.1	0	742	AT3G46510.1 | Symbols: PUB13, ATPUB13 | plant U-box 13 | chr3:17124106-17126539 REVERSE LENGTH=660
TRINITY_DN1_c0_g1_i4	2329	AT3G46510.1	5.18e-37	148	AT3G46510.1 | Symbols: PUB13, ATPUB13 | plant U-box 13 | chr3:17124106-17126539 REVERSE LENGTH=660
TRINITY_DN1_c0_g1_i5	2641	AT3G46510.1	0	840	AT3G46510.1 | Symbols: PUB13, ATPUB13 | plant U-box 13 | chr3:17124106-17126539 REVERSE LENGTH=660
TRINITY_DN1_c0_g2_i1	3233	AT3G46510.1	2.85e-175	528	AT3G46510.1 | Symbols: PUB13, ATPUB13 | plant U-box 13 | chr3:17124106-17126539 REVERSE LENGTH=660
TRINITY_DN1_c0_g2_i3	6314	AT3G46510.1	0	622	AT3G46510.1 | Symbols: PUB13, ATPUB13 | plant U-box 13 | chr3:17124106-17126539 REVERSE LENGTH=660
TRINITY_DN1_c0_g2_i7	6566	AT3G46510.1	1.18e-153	491	AT3G46510.1 | Symbols: PUB13, ATPUB13 | plant U-box 13 | chr3:17124106-17126539 REVERSE LENGTH=660
TRINITY_DN1_c0_g2_i8	2962	AT3G46510.1	0	725	AT3G46510.1 | Symbols: PUB13, ATPUB13 | plant U-box 13 | chr3:17124106-17126539 REVERSE LENGTH=660
TRINITY_DN1_c0_g2_i9	5752	AT3G46510.1	3.71e-168	528	AT3G46510.1 | Symbols: PUB13, ATPUB13 | plant U-box 13 | chr3:17124106-17126539 REVERSE LENGTH=660
TRINITY_DN1_c0_g2_i10	3214	AT3G46510.1	0	593	AT3G46510.1 | Symbols: PUB13, ATPUB13 | plant U-box 13 | chr3:17124106-17126539 REVERSE LENGTH=660
TRINITY_DN1_c0_g2_i12	2981	AT3G46510.1	0	659	AT3G46510.1 | Symbols: PUB13, ATPUB13 | plant U-box 13 | chr3:17124106-17126539 REVERSE LENGTH=660
TRINITY_DN1_c0_g2_i13	5500	AT3G46510.1	0	659	AT3G46510.1 | Symbols: PUB13, ATPUB13 | plant U-box 13 | chr3:17124106-17126539 REVERSE LENGTH=660
TRINITY_DN1_c0_g2_i14	5409	AT3G46510.1	0	659	AT3G46510.1 | Symbols: PUB13, ATPUB13 | plant U-box 13 | chr3:17124106-17126539 REVERSE LENGTH=660
TRINITY_DN1_c0_g2_i16	6475	AT3G46510.1	9.71e-154	491	AT3G46510.1 | Symbols: PUB13, ATPUB13 | plant U-box 13 | chr3:17124106-17126539 REVERSE LENGTH=660
TRINITY_DN1_c0_g2_i18	6223	AT3G46510.1	0	622	AT3G46510.1 | Symbols: PUB13, ATPUB13 | plant U-box 13 | chr3:17124106-17126539 REVERSE LENGTH=660
TRINITY_DN1_c0_g2_i21	5661	AT3G46510.1	2.53e-168	528	AT3G46510.1 | Symbols: PUB13, ATPUB13 | plant U-box 13 | chr3:17124106-17126539 REVERSE LENGTH=660
TRINITY_DN1_c0_g3_i1	601	AT4G20320.2	4.3	28.5	AT4G20320.2 | Symbols: | CTP synthase family protein | chr4:10974980-10978998 FORWARD LENGTH=597
TRINITY_DN1_c0_g3_i2	622	AT4G20320.2	4.6	28.5	AT4G20320.2 | Symbols: | CTP synthase family protein | chr4:10974980-10978998 FORWARD LENGTH=597
TRINITY_DN1_c0_g3_i3	523	AT4G20320.2	2.2	28.9	AT4G20320.2 | Symbols: | CTP synthase family protein | chr4:10974980-10978998 FORWARD LENGTH=597
TRINITY_DN1_c0_g3_i4	544	AT4G20320.2	2.4	28.9	AT4G20320.2 | Symbols: | CTP synthase family protein | chr4:10974980-10978998 FORWARD LENGTH=597
TRINITY_DN1_c1_g1_i2	483	AT3G05240.1	4.16e-07	37.7	AT3G05240.1 | Symbols: MEF19 | mitochondrial editing factor 19 | chr3:1493684-1495381 REVERSE LENGTH=565
TRINITY_DN1_c1_g1_i3	556	AT1G59720.1	1.26e-05	45.1	AT1G59720.1 | Symbols: CRR28 | Tetratricopeptide repeat (TPR)-like superfamily protein | chr1:21939868-21941784 REVERSE LENGTH=638
TRINITY_DN1_c1_g1_i6	500	AT5G06540.1	8.64e-10	40	AT5G06540.1 | Symbols: | Pentatricopeptide repeat (PPR) superfamily protein | chr5:1999181-2001049 REVERSE LENGTH=622
TRINITY_DN1_c2_g1_i1	656	AT1G17280.2	0.082	33.5	AT1G17280.2 | Symbols: UBC34 | ubiquitin-conjugating enzyme 34 | chr1:5917146-5919162 REVERSE LENGTH=237
TRINITY_DN2_c0_g1_i11	6774	AT5G18230.1	2.18e-145	475	AT5G18230.1 | Symbols: | transcription regulator NOT2/NOT3/NOT5 family protein | chr5:6021610-6027031 REVERSE LENGTH=843
TRINITY_DN2_c0_g1_i20	6980	AT5G18230.1	2.83e-145	475	AT5G18230.1 | Symbols: | transcription regulator NOT2/NOT3/NOT5 family protein | chr5:6021610-6027031 REVERSE LENGTH=843
TRINITY_DN2_c0_g1_i24	4576	AT5G18230.1	0	582	AT5G18230.1 | Symbols: | transcription regulator NOT2/NOT3/NOT5 family protein | chr5:6021610-6027031 REVERSE LENGTH=843
TRINITY_DN2_c0_g1_i25	7184	AT5G18230.1	3.47e-145	475	AT5G18230.1 | Symbols: | transcription regulator NOT2/NOT3/NOT5 family protein | chr5:6021610-6027031 REVERSE LENGTH=843
TRINITY_DN2_c0_g1_i26	4743	AT5G18230.2	0	822	AT5G18230.2 | Symbols: | transcription regulator NOT2/NOT3/NOT5 family protein | chr5:6021610-6027031 REVERSE LENGTH=845
TRINITY_DN2_c0_g1_i32	3489	AT5G18230.1	1.19e-115	379	AT5G18230.1 | Symbols: | transcription regulator NOT2/NOT3/NOT5 family protein | chr5:6021610-6027031 REVERSE LENGTH=843
TRINITY_DN2_c0_g1_i42	3290	AT5G18230.1	1.1e-159	494	AT5G18230.1 | Symbols: | transcription regulator NOT2/NOT3/NOT5 family protein | chr5:6021610-6027031 REVERSE LENGTH=843
TRINITY_DN2_c0_g1_i75	6220	AT5G18230.1	1.58e-119	400	AT5G18230.1 | Symbols: | transcription regulator NOT2/NOT3/NOT5 family protein | chr5:6021610-6027031 REVERSE LENGTH=843
TRINITY_DN2_c0_g1_i77	3375	AT5G18230.1	2.25e-159	494	AT5G18230.1 | Symbols: | transcription regulator NOT2/NOT3/NOT5 family protein | chr5:6021610-6027031 REVERSE LENGTH=843
TRINITY_DN2_c0_g1_i78	5753	AT5G18230.1	1.19e-112	380	AT5G18230.1 | Symbols: | transcription regulator NOT2/NOT3/NOT5 family protein | chr5:6021610-6027031 REVERSE LENGTH=843
TRINITY_DN2_c1_g1_i1	2913	AT2G36850.1	0	861	AT2G36850.1 | Symbols: ATGSL08, GSL8, GSL08, ATGSL8, CHOR | glucan synthase-like 8 | chr2:15454935-15469666 REVERSE LENGTH=1904
TRINITY_DN2_c1_g1_i4	8559	AT2G36850.1	0	2097	AT2G36850.1 | Symbols: ATGSL08, GSL8, GSL08, ATGSL8, CHOR | glucan synthase-like 8 | chr2:15454935-15469666 REVERSE LENGTH=1904
TRINITY_DN2_c1_g1_i5	8465	AT2G36850.1	0	2730	AT2G36850.1 | Symbols: ATGSL08, GSL8, GSL08, ATGSL8, CHOR | glucan synthase-like 8 | chr2:15454935-15469666 REVERSE LENGTH=1904
TRINITY_DN2_c1_g1_i9	4446	AT2G36850.1	0	1798	AT2G36850.1 | Symbols: ATGSL08, GSL8, GSL08, ATGSL8, CHOR | glucan synthase-like 8 | chr2:15454935-15469666 REVERSE LENGTH=1904
TRINITY_DN2_c1_g1_i11	4361	AT2G36850.1	0	1855	AT2G36850.1 | Symbols: ATGSL08, GSL8, GSL08, ATGSL8, CHOR | glucan synthase-like 8 | chr2:15454935-15469666 REVERSE LENGTH=1904
TRINITY_DN2_c1_g1_i17	770	AT2G36850.1	1.71e-45	163	AT2G36850.1 | Symbols: ATGSL08, GSL8, GSL08, ATGSL8, CHOR | glucan synthase-like 8 | chr2:15454935-15469666 REVERSE LENGTH=1904
TRINITY_DN2_c1_g2_i1	1796	AT2G36780.1	2.3e-174	503	AT2G36780.1 | Symbols: | UDP-Glycosyltransferase superfamily protein | chr2:15417618-15419108 REVERSE LENGTH=496
TRINITY_DN2_c1_g2_i4	1793	AT2G36750.1	1.23e-176	509	AT2G36750.1 | Symbols: UGT73C1 | UDP-glucosyl transferase 73C1 | chr2:15410531-15412006 REVERSE LENGTH=491
TRINITY_DN2_c2_g1_i1	1768	AT3G52940.1	1.18e-178	509	AT3G52940.1 | Symbols: FK, HYD2, ELL1 | Ergosterol biosynthesis ERG4/ERG24 family | chr3:19630369-19633112 REVERSE LENGTH=369
TRINITY_DN2_c2_g1_i2	2215	AT3G52940.1	2.45e-151	445	AT3G52940.1 | Symbols: FK, HYD2, ELL1 | Ergosterol biosynthesis ERG4/ERG24 family | chr3:19630369-19633112 REVERSE LENGTH=369
TRINITY_DN2_c2_g1_i3	1721	AT3G52940.1	1.81e-129	255	AT3G52940.1 | Symbols: FK, HYD2, ELL1 | Ergosterol biosynthesis ERG4/ERG24 family | chr3:19630369-19633112 REVERSE LENGTH=369
TRINITY_DN2_c2_g1_i6	2169	AT3G52940.1	4.22e-110	227	AT3G52940.1 | Symbols: FK, HYD2, ELL1 | Ergosterol biosynthesis ERG4/ERG24 family | chr3:19630369-19633112 REVERSE LENGTH=369
TRINITY_DN2_c3_g1_i3	822	AT4G00530.1	5.98e-12	60.1	AT4G00530.1 | Symbols: | unknown protein; FUNCTIONS IN: molecular_function unknown; INVOLVED IN: biological_process unknown; LOCATED IN: mitochondrion; EXPRESSED IN: 19 plant structures; EXPRESSED DURING: 9 growth stages; BEST Arabidopsis thaliana protein match is: unknown protein (TAIR:AT1G01725.1); Has 1807 Blast hits to 1807 proteins in 277 species: Archae - 0; Bacteria - 0; Metazoa - 736; Fun…
TRINITY_DN3_c0_g1_i3	6031	AT4G03550.1	0	2469	AT4G03550.1 | Symbols: ATGSL05, GSL05, ATGSL5, PMR4, GSL5 | glucan synthase-like 5 | chr4:1573513-1579195 FORWARD LENGTH=1780
TRINITY_DN3_c0_g1_i4	2372	AT4G03550.1	6.81e-45	175	AT4G03550.1 | Symbols: ATGSL05, GSL05, ATGSL5, PMR4, GSL5 | glucan synthase-like 5 | chr4:1573513-1579195 FORWARD LENGTH=1780
TRINITY_DN3_c0_g1_i10	4195	AT4G03550.1	0	1707	AT4G03550.1 | Symbols: ATGSL05, GSL05, ATGSL5, PMR4, GSL5 | glucan synthase-like 5 | chr4:1573513-1579195 FORWARD LENGTH=1780
TRINITY_DN3_c0_g1_i12	337	AT1G61190.1	0.000314	38.9	AT1G61190.1 | Symbols: | LRR and NB-ARC domains-containing disease resistance protein | chr1:22557602-22560687 FORWARD LENGTH=967
TRINITY_DN3_c0_g1_i13	1879	AT4G03550.1	0	808	AT4G03550.1 | Symbols: ATGSL05, GSL05, ATGSL5, PMR4, GSL5 | glucan synthase-like 5 | chr4:1573513-1579195 FORWARD LENGTH=1780
TRINITY_DN3_c1_g1_i1	1233	AT4G26090.1	1.4e-08	57	AT4G26090.1 | Symbols: RPS2 | NB-ARC domain-containing disease resistance protein | chr4:13224596-13227325 FORWARD LENGTH=909
TRINITY_DN3_c1_g1_i2	1637	AT4G27190.1	2.74e-28	120	AT4G27190.1 | Symbols: | NB-ARC domain-containing disease resistance protein | chr4:13620977-13623934 REVERSE LENGTH=985
TRINITY_DN3_c1_g1_i3	466	AT4G27190.1	5.65e-09	53.9	AT4G27190.1 | Symbols: | NB-ARC domain-containing disease resistance protein | chr4:13620977-13623934 REVERSE LENGTH=985
TRINITY_DN3_c1_g1_i4	1220	AT4G27190.1	1.79e-11	66.2	AT4G27190.1 | Symbols: | NB-ARC domain-containing disease resistance protein | chr4:13620977-13623934 REVERSE LENGTH=985
TRINITY_DN3_c1_g1_i5	586	AT4G26090.1	2.99e-11	61.6	AT4G26090.1 | Symbols: RPS2 | NB-ARC domain-containing disease resistance protein | chr4:13224596-13227325 FORWARD LENGTH=909
TRINITY_DN3_c1_g1_i7	1535	AT4G27220.1	2.33e-18	89	AT4G27220.1 | Symbols: | NB-ARC domain-containing disease resistance protein | chr4:13633953-13636712 REVERSE LENGTH=919
TRINITY_DN3_c1_g1_i8	1566	AT4G27190.1	9.9e-10	61.6	AT4G27190.1 | Symbols: | NB-ARC domain-containing disease resistance protein | chr4:13620977-13623934 REVERSE LENGTH=985
TRINITY_DN3_c1_g1_i9	2365	AT4G27190.1	4.6e-30	127	AT4G27190.1 | Symbols: | NB-ARC domain-containing disease resistance protein | chr4:13620977-13623934 REVERSE LENGTH=985
TRINITY_DN3_c1_g1_i10	447	AT3G48500.1	2.1	28.5	AT3G48500.1 | Symbols: PDE312, PTAC10 | Nucleic acid-binding, OB-fold-like protein | chr3:17962209-17965408 FORWARD LENGTH=668
TRINITY_DN3_c1_g1_i11	1822	AT4G27190.1	1.2e-30	128	AT4G27190.1 | Symbols: | NB-ARC domain-containing disease resistance protein | chr4:13620977-13623934 REVERSE LENGTH=985
TRINITY_DN3_c1_g1_i12	841	AT4G27190.1	3.96e-11	63.5	AT4G27190.1 | Symbols: | NB-ARC domain-containing disease resistance protein | chr4:13620977-13623934 REVERSE LENGTH=985
TRINITY_DN3_c1_g1_i13	1598	AT4G27190.1	7.08e-34	137	AT4G27190.1 | Symbols: | NB-ARC domain-containing disease resistance protein | chr4:13620977-13623934 REVERSE LENGTH=985
TRINITY_DN3_c1_g1_i14	851	AT4G12010.1	0.007	38.1	AT4G12010.1 | Symbols: | Disease resistance protein (TIR-NBS-LRR class) family | chr4:7197325-7201393 REVERSE LENGTH=1219
TRINITY_DN3_c1_g1_i15	1763	AT4G27190.1	5.65e-11	65.9	AT4G27190.1 | Symbols: | NB-ARC domain-containing disease resistance protein | chr4:13620977-13623934 REVERSE LENGTH=985
TRINITY_DN3_c1_g1_i16	690	AT4G26090.1	2.29e-09	57	AT4G26090.1 | Symbols: RPS2 | NB-ARC domain-containing disease resistance protein | chr4:13224596-13227325 FORWARD LENGTH=909
TRINITY_DN3_c1_g1_i17	703	AT4G27190.1	3.02e-09	57	AT4G27190.1 | Symbols: | NB-ARC domain-containing disease resistance protein | chr4:13620977-13623934 REVERSE LENGTH=985
TRINITY_DN3_c1_g1_i18	1036	AT4G26090.1	3.29e-09	58.5	AT4G26090.1 | Symbols: RPS2 | NB-ARC domain-containing disease resistance protein | chr4:13224596-13227325 FORWARD LENGTH=909
TRINITY_DN3_c1_g1_i19	1508	AT4G27220.1	1.53e-19	92.4	AT4G27220.1 | Symbols: | NB-ARC domain-containing disease resistance protein | chr4:13633953-13636712 REVERSE LENGTH=919
TRINITY_DN3_c1_g1_i20	861	AT4G19050.1	0.065	35	AT4G19050.1 | Symbols: | NB-ARC domain-containing disease resistance protein | chr4:10440102-10443786 REVERSE LENGTH=1201
TRINITY_DN3_c3_g1_i2	820	AT4G27190.1	1.17e-48	172	AT4G27190.1 | Symbols: | NB-ARC domain-containing disease resistance protein | chr4:13620977-13623934 REVERSE LENGTH=985
TRINITY_DN3_c3_g1_i3	2501	AT4G27190.1	1.82e-34	142	AT4G27190.1 | Symbols: | NB-ARC domain-containing disease resistance protein | chr4:13620977-13623934 REVERSE LENGTH=985
TRINITY_DN3_c3_g1_i6	1912	AT4G27190.1	9.57e-46	174	AT4G27190.1 | Symbols: | NB-ARC domain-containing disease resistance protein | chr4:13620977-13623934 REVERSE LENGTH=985
TRINITY_DN3_c3_g1_i8	1610	AT4G27190.1	4.38e-63	223	AT4G27190.1 | Symbols: | NB-ARC domain-containing disease resistance protein | chr4:13620977-13623934 REVERSE LENGTH=985
TRINITY_DN3_c3_g1_i9	2446	AT4G27190.1	1.68e-34	142	AT4G27190.1 | Symbols: | NB-ARC domain-containing disease resistance protein | chr4:13620977-13623934 REVERSE LENGTH=985
TRINITY_DN3_c3_g2_i1	352	AT1G62630.1	3.55e-17	75.9	AT1G62630.1 | Symbols: | Disease resistance protein (CC-NBS-LRR class) family | chr1:23185912-23188593 FORWARD LENGTH=893
TRINITY_DN3_c11_g1_i1	328	AT5G38790.1	3.8	26.6	AT5G38790.1 | Symbols: | unknown protein; BEST Arabidopsis thaliana protein match is: unknown protein (TAIR:AT3G30580.1); Has 1807 Blast hits to 1807 proteins in 277 species: Archae - 0; Bacteria - 0; Metazoa - 736; Fungi - 347; Plants - 385; Viruses - 0; Other Eukaryotes - 339 (source: NCBI BLink). | chr5:15533785-15534180 FORWARD LENGTH=131
TRINITY_DN3_c11_g1_i2	371	AT1G32780.1	4.9	26.9	AT1G32780.1 | Symbols: | GroES-like zinc-binding dehydrogenase family protein | chr1:11869977-11872595 REVERSE LENGTH=394
TRINITY_DN3_c11_g2_i1	349	AT2G07775.1	1.1	28.1	AT2G07775.1 | Symbols: | unknown protein; Has 30201 Blast hits to 17322 proteins in 780 species: Archae - 12; Bacteria - 1396; Metazoa - 17338; Fungi - 3422; Plants - 5037; Viruses - 0; Other Eukaryotes - 2996 (source: NCBI BLink). | chr2:3483318-3484062 FORWARD LENGTH=128
TRINITY_DN3_c12_g1_i1	521	AT3G51150.2	0.19	32.3	AT3G51150.2 | Symbols: | ATP binding microtubule motor family protein | chr3:19002006-19006509 FORWARD LENGTH=1054
TRINITY_DN3_c12_g1_i2	487	AT1G02305.1	3.3	28.1	AT1G02305.1 | Symbols: | Cysteine proteinases superfamily protein | chr1:455816-457974 FORWARD LENGTH=362
TRINITY_DN3_c12_g1_i4	501	-	-	-	-
TRINITY_DN3_c12_g1_i5	521	AT1G02305.1	3.8	28.1	AT1G02305.1 | Symbols: | Cysteine proteinases superfamily protein | chr1:455816-457974 FORWARD LENGTH=362
TRINITY_DN3_c12_g1_i7	513	AT4G02650.1	6.2	27.7	AT4G02650.1 | Symbols: | ENTH/ANTH/VHS superfamily protein | chr4:1156539-1158543 FORWARD LENGTH=611
TRINITY_DN3_c12_g1_i14	551	AT4G02650.1	7.1	27.7	AT4G02650.1 | Symbols: | ENTH/ANTH/VHS superfamily protein | chr4:1156539-1158543 FORWARD LENGTH=611
TRINITY_DN4_c0_g1_i6	1194	AT5G04460.2	6.26e-104	325	AT5G04460.2 | Symbols: | RING/U-box superfamily protein | chr5:1260009-1263502 FORWARD LENGTH=825
TRINITY_DN4_c0_g1_i7	8106	AT5G04460.3	0	831	AT5G04460.3 | Symbols: | RING/U-box superfamily protein | chr5:1260009-1263695 FORWARD LENGTH=863
TRINITY_DN4_c0_g1_i9	3998	AT3G17740.1	0	1028	AT3G17740.1 | Symbols: | unknown protein; FUNCTIONS IN: molecular_function unknown; INVOLVED IN: biological_process unknown; LOCATED IN: cellular_component unknown; EXPRESSED IN: 23 plant structures; EXPRESSED DURING: 13 growth stages; CONTAINS InterPro DOMAIN/s: Protein of unknown function DUF1740 (InterPro:IPR013633); BEST Arabidopsis thaliana protein match is: unknown protein (TAIR:AT3G17712.1…
TRINITY_DN4_c0_g1_i10	8130	AT5G04460.3	0	806	AT5G04460.3 | Symbols: | RING/U-box superfamily protein | chr5:1260009-1263695 FORWARD LENGTH=863
TRINITY_DN4_c1_g1_i1	1901	AT5G40870.1	4.09e-89	285	AT5G40870.1 | Symbols: ATUK/UPRT1, UKL1, UK/UPRT1 | uridine kinase/uracil phosphoribosyltransferase 1 | chr5:16375021-16378384 FORWARD LENGTH=486
TRINITY_DN4_c1_g1_i2	1856	AT5G40870.1	0	776	AT5G40870.1 | Symbols: ATUK/UPRT1, UKL1, UK/UPRT1 | uridine kinase/uracil phosphoribosyltransferase 1 | chr5:16375021-16378384 FORWARD LENGTH=486
TRINITY_DN4_c1_g1_i3	1074	AT5G40870.1	2.66e-73	235	AT5G40870.1 | Symbols: ATUK/UPRT1, UKL1, UK/UPRT1 | uridine kinase/uracil phosphoribosyltransferase 1 | chr5:16375021-16378384 FORWARD LENGTH=486
TRINITY_DN4_c1_g1_i5	1917	AT5G40870.1	5.47e-173	501	AT5G40870.1 | Symbols: ATUK/UPRT1, UKL1, UK/UPRT1 | uridine kinase/uracil phosphoribosyltransferase 1 | chr5:16375021-16378384 FORWARD LENGTH=486
TRINITY_DN4_c1_g1_i6	802	AT5G40870.1	1.65e-72	229	AT5G40870.1 | Symbols: ATUK/UPRT1, UKL1, UK/UPRT1 | uridine kinase/uracil phosphoribosyltransferase 1 | chr5:16375021-16378384 FORWARD LENGTH=486
TRINITY_DN4_c1_g1_i8	1968	AT5G40870.1	0	547	AT5G40870.1 | Symbols: ATUK/UPRT1, UKL1, UK/UPRT1 | uridine kinase/uracil phosphoribosyltransferase 1 | chr5:16375021-16378384 FORWARD LENGTH=486
TRINITY_DN4_c1_g1_i9	1805	AT5G40870.1	0	730	AT5G40870.1 | Symbols: ATUK/UPRT1, UKL1, UK/UPRT1 | uridine kinase/uracil phosphoribosyltransferase 1 | chr5:16375021-16378384 FORWARD LENGTH=486
TRINITY_DN4_c1_g1_i10	767	AT4G23260.1	3.2	29.3	AT4G23260.1 | Symbols: CRK18 | cysteine-rich RLK (RECEPTOR-like protein kinase) 18 | chr4:12167528-12170055 REVERSE LENGTH=659
TRINITY_DN4_c1_g1_i11	1212	AT5G40870.1	2.82e-90	281	AT5G40870.1 | Symbols: ATUK/UPRT1, UKL1, UK/UPRT1 | uridine kinase/uracil phosphoribosyltransferase 1 | chr5:16375021-16378384 FORWARD LENGTH=486
TRINITY_DN4_c1_g1_i12	1907	AT5G40870.1	3.16e-137	281	AT5G40870.1 | Symbols: ATUK/UPRT1, UKL1, UK/UPRT1 | uridine kinase/uracil phosphoribosyltransferase 1 | chr5:16375021-16378384 FORWARD LENGTH=486
TRINITY_DN4_c2_g1_i1	501	AT5G59970.1	1.06e-52	163	AT5G59970.1 | Symbols: | Histone superfamily protein | chr5:24146352-24146663 REVERSE LENGTH=103
TRINITY_DN4_c2_g1_i2	640	AT5G59970.1	5.5e-52	163	AT5G59970.1 | Symbols: | Histone superfamily protein | chr5:24146352-24146663 REVERSE LENGTH=103
TRINITY_DN4_c2_g1_i3	1130	AT5G59970.1	5.99e-47	155	AT5G59970.1 | Symbols: | Histone superfamily protein | chr5:24146352-24146663 REVERSE LENGTH=103
TRINITY_DN4_c2_g1_i9	1021	AT5G59970.1	4.44e-50	162	AT5G59970.1 | Symbols: | Histone superfamily protein | chr5:24146352-24146663 REVERSE LENGTH=103
TRINITY_DN4_c2_g1_i12	766	AT5G59970.1	3.62e-51	162	AT5G59970.1 | Symbols: | Histone superfamily protein | chr5:24146352-24146663 REVERSE LENGTH=103
TRINITY_DN4_c2_g2_i1	684	AT1G07660.2	7.14e-39	129	AT1G07660.2 | Symbols: | Histone superfamily protein | chr1:2369212-2369523 FORWARD LENGTH=86
TRINITY_DN4_c2_g3_i1	415	AT5G59970.1	2.98e-09	51.2	AT5G59970.1 | Symbols: | Histone superfamily protein | chr5:24146352-24146663 REVERSE LENGTH=103
TRINITY_DN4_c3_g1_i1	1498	AT4G21660.1	1.48e-51	184	AT4G21660.1 | Symbols: | proline-rich spliceosome-associated (PSP) family protein | chr4:11506259-11509772 REVERSE LENGTH=584
TRINITY_DN4_c3_g1_i2	395	AT4G21660.1	6.41e-19	73.6	AT4G21660.1 | Symbols: | proline-rich spliceosome-associated (PSP) family protein | chr4:11506259-11509772 REVERSE LENGTH=584
TRINITY_DN4_c3_g1_i3	1647	AT4G21660.1	8.92e-29	120	AT4G21660.1 | Symbols: | proline-rich spliceosome-associated (PSP) family protein | chr4:11506259-11509772 REVERSE LENGTH=584
TRINITY_DN4_c4_g1_i1	664	AT4G11720.1	4.2	28.9	AT4G11720.1 | Symbols: HAP2, GCS1 | hapless 2 | chr4:7063291-7066784 FORWARD LENGTH=705
TRINITY_DN4_c4_g1_i2	743	AT2G28900.1	0.001	38.1	AT2G28900.1 | Symbols: OEP16, ATOEP16-L, ATOEP16-1, OEP16-1 | outer plastid envelope protein 16-1 | chr2:12414423-12415459 REVERSE LENGTH=148
TRINITY_DN4_c5_g1_i1	378	AT4G12382.2	3.1	26.9	AT4G12382.2 | Symbols: | F-box family protein | chr4:7334352-7334768 FORWARD LENGTH=138
TRINITY_DN4_c6_g1_i1	1957	AT3G11840.1	8.3e-109	336	AT3G11840.1 | Symbols: PUB24 | plant U-box 24 | chr3:3736578-3738250 REVERSE LENGTH=470
TRINITY_DN5_c0_g1_i1	4633	AT1G64860.1	4.33e-168	515	AT1G64860.1 | Symbols: SIGA, SIG1, SIG2, SIGB, RPOD1 | sigma factor A | chr1:24098497-24100746 FORWARD LENGTH=502
TRINITY_DN5_c0_g1_i2	4154	AT1G64860.1	1.76e-156	481	AT1G64860.1 | Symbols: SIGA, SIG1, SIG2, SIGB, RPOD1 | sigma factor A | chr1:24098497-24100746 FORWARD LENGTH=502
TRINITY_DN5_c0_g1_i5	4054	AT1G64860.1	9.64e-170	515	AT1G64860.1 | Symbols: SIGA, SIG1, SIG2, SIGB, RPOD1 | sigma factor A | chr1:24098497-24100746 FORWARD LENGTH=502
TRINITY_DN5_c0_g1_i7	2281	AT1G64860.1	0	633	AT1G64860.1 | Symbols: SIGA, SIG1, SIG2, SIGB, RPOD1 | sigma factor A | chr1:24098497-24100746 FORWARD LENGTH=502
TRINITY_DN5_c0_g1_i9	1827	AT1G64860.1	1.01e-28	120	AT1G64860.1 | Symbols: SIGA, SIG1, SIG2, SIGB, RPOD1 | sigma factor A | chr1:24098497-24100746 FORWARD LENGTH=502
TRINITY_DN5_c0_g1_i11	4733	AT1G64860.1	5.05e-155	481	AT1G64860.1 | Symbols: SIGA, SIG1, SIG2, SIGB, RPOD1 | sigma factor A | chr1:24098497-24100746 FORWARD LENGTH=502
TRINITY_DN5_c0_g2_i1	2068	AT5G25880.1	9.99e-27	115	AT5G25880.1 | Symbols: ATNADP-ME3, NADP-ME3 | NADP-malic enzyme 3 | chr5:9024549-9028260 FORWARD LENGTH=588
TRINITY_DN5_c0_g2_i2	2246	AT1G79750.1	5.51e-26	73.9	AT1G79750.1 | Symbols: ATNADP-ME4, NADP-ME4 | NADP-malic enzyme 4 | chr1:30007655-30011179 REVERSE LENGTH=646
TRINITY_DN5_c0_g2_i3	1639	AT5G25880.1	7.26e-68	229	AT5G25880.1 | Symbols: ATNADP-ME3, NADP-ME3 | NADP-malic enzyme 3 | chr5:9024549-9028260 FORWARD LENGTH=588
TRINITY_DN5_c0_g3_i1	2257	AT1G64860.1	0	636	AT1G64860.1 | Symbols: SIGA, SIG1, SIG2, SIGB, RPOD1 | sigma factor A | chr1:24098497-24100746 FORWARD LENGTH=502
TRINITY_DN5_c1_g1_i1	1924	AT1G79750.1	3.09e-107	338	AT1G79750.1 | Symbols: ATNADP-ME4, NADP-ME4 | NADP-malic enzyme 4 | chr1:30007655-30011179 REVERSE LENGTH=646
TRINITY_DN5_c1_g1_i2	1776	AT1G79750.1	2.59e-102	323	AT1G79750.1 | Symbols: ATNADP-ME4, NADP-ME4 | NADP-malic enzyme 4 | chr1:30007655-30011179 REVERSE LENGTH=646
TRINITY_DN5_c1_g1_i5	1377	AT5G25880.1	3.44e-132	366	AT5G25880.1 | Symbols: ATNADP-ME3, NADP-ME3 | NADP-malic enzyme 3 | chr5:9024549-9028260 FORWARD LENGTH=588
TRINITY_DN5_c1_g1_i6	1665	AT1G79750.1	2.48e-108	338	AT1G79750.1 | Symbols: ATNADP-ME4, NADP-ME4 | NADP-malic enzyme 4 | chr1:30007655-30011179 REVERSE LENGTH=646
TRINITY_DN5_c1_g1_i8	1526	AT5G25880.1	2.69e-150	442	AT5G25880.1 | Symbols: ATNADP-ME3, NADP-ME3 | NADP-malic enzyme 3 | chr5:9024549-9028260 FORWARD LENGTH=588
TRINITY_DN5_c1_g1_i10	2035	AT1G79750.1	2.78e-101	323	AT1G79750.1 | Symbols: ATNADP-ME4, NADP-ME4 | NADP-malic enzyme 4 | chr1:30007655-30011179 REVERSE LENGTH=646
TRINITY_DN5_c1_g1_i11	1267	AT5G25880.1	1.24e-169	488	AT5G25880.1 | Symbols: ATNADP-ME3, NADP-ME3 | NADP-malic enzyme 3 | chr5:9024549-9028260 FORWARD LENGTH=588
TRINITY_DN5_c1_g2_i1	479	AT1G79750.1	5.7e-90	275	AT1G79750.1 | Symbols: ATNADP-ME4, NADP-ME4 | NADP-malic enzyme 4 | chr1:30007655-30011179 REVERSE LENGTH=646
TRINITY_DN5_c1_g2_i2	578	AT5G11670.1	2.18e-83	257	AT5G11670.1 | Symbols: ATNADP-ME2, NADP-ME2 | NADP-malic enzyme 2 | chr5:3754456-3758040 FORWARD LENGTH=588
TRINITY_DN6_c0_g1_i2	1079	AT2G27600.1	1.48e-88	273	AT2G27600.1 | Symbols: SKD1, VPS4, ATSKD1 | AAA-type ATPase family protein | chr2:11781226-11783730 FORWARD LENGTH=435
TRINITY_DN6_c0_g1_i3	1358	AT2G27600.1	0	672	AT2G27600.1 | Symbols: SKD1, VPS4, ATSKD1 | AAA-type ATPase family protein | chr2:11781226-11783730 FORWARD LENGTH=435
TRINITY_DN6_c0_g1_i5	1222	AT2G27600.1	0	653	AT2G27600.1 | Symbols: SKD1, VPS4, ATSKD1 | AAA-type ATPase family protein | chr2:11781226-11783730 FORWARD LENGTH=435
TRINITY_DN6_c0_g2_i1	3819	AT4G32551.2	0	703	AT4G32551.2 | Symbols: LUG | LisH dimerisation motif;WD40/YVTN repeat-like-containing domain | chr4:15707863-15713359 FORWARD LENGTH=969
TRINITY_DN6_c0_g2_i2	2912	AT4G32551.1	0	661	AT4G32551.1 | Symbols: LUG, RON2 | LisH dimerisation motif;WD40/YVTN repeat-like-containing domain | chr4:15707863-15713359 FORWARD LENGTH=931
TRINITY_DN6_c0_g2_i5	3206	AT4G32551.1	0	880	AT4G32551.1 | Symbols: LUG, RON2 | LisH dimerisation motif;WD40/YVTN repeat-like-containing domain | chr4:15707863-15713359 FORWARD LENGTH=931
TRINITY_DN6_c0_g2_i6	3284	AT4G32551.1	0	842	AT4G32551.1 | Symbols: LUG, RON2 | LisH dimerisation motif;WD40/YVTN repeat-like-containing domain | chr4:15707863-15713359 FORWARD LENGTH=931
TRINITY_DN6_c0_g2_i8	3555	AT4G32551.2	1.54e-160	503	AT4G32551.2 | Symbols: LUG | LisH dimerisation motif;WD40/YVTN repeat-like-containing domain | chr4:15707863-15713359 FORWARD LENGTH=969
TRINITY_DN6_c0_g2_i9	3176	AT4G32551.1	0	862	AT4G32551.1 | Symbols: LUG, RON2 | LisH dimerisation motif;WD40/YVTN repeat-like-containing domain | chr4:15707863-15713359 FORWARD LENGTH=931
TRINITY_DN6_c0_g2_i12	3291	AT4G32551.1	0	850	AT4G32551.1 | Symbols: LUG, RON2 | LisH dimerisation motif;WD40/YVTN repeat-like-containing domain | chr4:15707863-15713359 FORWARD LENGTH=931
TRINITY_DN6_c0_g2_i13	3027	AT4G32551.1	0	649	AT4G32551.1 | Symbols: LUG, RON2 | LisH dimerisation motif;WD40/YVTN repeat-like-containing domain | chr4:15707863-15713359 FORWARD LENGTH=931
TRINITY_DN6_c0_g2_i14	2942	AT4G32551.1	0	679	AT4G32551.1 | Symbols: LUG, RON2 | LisH dimerisation motif;WD40/YVTN repeat-like-containing domain | chr4:15707863-15713359 FORWARD LENGTH=931
TRINITY_DN6_c0_g2_i15	3427	AT4G32551.1	0	920	AT4G32551.1 | Symbols: LUG, RON2 | LisH dimerisation motif;WD40/YVTN repeat-like-containing domain | chr4:15707863-15713359 FORWARD LENGTH=931
TRINITY_DN6_c0_g3_i1	677	AT2G27600.1	5.74e-146	414	AT2G27600.1 | Symbols: SKD1, VPS4, ATSKD1 | AAA-type ATPase family protein | chr2:11781226-11783730 FORWARD LENGTH=435
TRINITY_DN6_c1_g1_i3	1096	AT1G44900.1	7.14e-59	130	AT1G44900.1 | Symbols: MCM2, ATMCM2 | minichromosome maintenance (MCM2/3/5) family protein | chr1:16970291-16974457 FORWARD LENGTH=936
TRINITY_DN6_c1_g1_i4	1378	AT1G44900.2	3.99e-99	116	AT1G44900.2 | Symbols: MCM2 | minichromosome maintenance (MCM2/3/5) family protein | chr1:16970291-16974457 FORWARD LENGTH=934
TRINITY_DN6_c1_g1_i12	2698	AT1G44900.1	0	681	AT1G44900.1 | Symbols: MCM2, ATMCM2 | minichromosome maintenance (MCM2/3/5) family protein | chr1:16970291-16974457 FORWARD LENGTH=936
TRINITY_DN6_c1_g1_i15	1051	AT1G44900.1	4.04e-41	153	AT1G44900.1 | Symbols: MCM2, ATMCM2 | minichromosome maintenance (MCM2/3/5) family protein | chr1:16970291-16974457 FORWARD LENGTH=936
TRINITY_DN6_c1_g1_i20	2781	AT1G44900.1	0	681	AT1G44900.1 | Symbols: MCM2, ATMCM2 | minichromosome maintenance (MCM2/3/5) family protein | chr1:16970291-16974457 FORWARD LENGTH=936
TRINITY_DN6_c1_g1_i38	1538	AT1G44900.1	0	633	AT1G44900.1 | Symbols: MCM2, ATMCM2 | minichromosome maintenance (MCM2/3/5) family protein | chr1:16970291-16974457 FORWARD LENGTH=936
TRINITY_DN6_c1_g1_i40	2591	AT1G44900.1	0	681	AT1G44900.1 | Symbols: MCM2, ATMCM2 | minichromosome maintenance (MCM2/3/5) family protein | chr1:16970291-16974457 FORWARD LENGTH=936
TRINITY_DN6_c1_g1_i41	2860	AT1G44900.1	0	635	AT1G44900.1 | Symbols: MCM2, ATMCM2 | minichromosome maintenance (MCM2/3/5) family protein | chr1:16970291-16974457 FORWARD LENGTH=936
TRINITY_DN6_c1_g1_i44	2438	AT1G44900.1	9.56e-80	96.3	AT1G44900.1 | Symbols: MCM2, ATMCM2 | minichromosome maintenance (MCM2/3/5) family protein | chr1:16970291-16974457 FORWARD LENGTH=936
TRINITY_DN6_c1_g1_i48	2423	AT1G44900.1	0	681	AT1G44900.1 | Symbols: MCM2, ATMCM2 | minichromosome maintenance (MCM2/3/5) family protein | chr1:16970291-16974457 FORWARD LENGTH=936
TRINITY_DN6_c1_g1_i57	2502	AT1G44900.1	0	635	AT1G44900.1 | Symbols: MCM2, ATMCM2 | minichromosome maintenance (MCM2/3/5) family protein | chr1:16970291-16974457 FORWARD LENGTH=936
TRINITY_DN6_c1_g1_i61	2587	AT1G44900.1	0	635	AT1G44900.1 | Symbols: MCM2, ATMCM2 | minichromosome maintenance (MCM2/3/5) family protein | chr1:16970291-16974457 FORWARD LENGTH=936
TRINITY_DN6_c1_g2_i1	1110	AT1G44900.2	4.13e-94	301	AT1G44900.2 | Symbols: MCM2 | minichromosome maintenance (MCM2/3/5) family protein | chr1:16970291-16974457 FORWARD LENGTH=934
TRINITY_DN6_c2_g1_i1	520	AT5G13190.1	5.82e-06	43.9	AT5G13190.1 | Symbols: | CONTAINS InterPro DOMAIN/s: LPS-induced tumor necrosis factor alpha factor (InterPro:IPR006629); Has 30201 Blast hits to 17322 proteins in 780 species: Archae - 12; Bacteria - 1396; Metazoa - 17338; Fungi - 3422; Plants - 5037; Viruses - 0; Other Eukaryotes - 2996 (source: NCBI BLink). | chr5:4204987-4206205 REVERSE LENGTH=134
TRINITY_DN6_c2_g1_i2	568	AT5G13190.1	8.13e-06	43.9	AT5G13190.1 | Symbols: | CONTAINS InterPro DOMAIN/s: LPS-induced tumor necrosis factor alpha factor (InterPro:IPR006629); Has 30201 Blast hits to 17322 proteins in 780 species: Archae - 12; Bacteria - 1396; Metazoa - 17338; Fungi - 3422; Plants - 5037; Viruses - 0; Other Eukaryotes - 2996 (source: NCBI BLink). | chr5:4204987-4206205 REVERSE LENGTH=134
TRINITY_DN6_c2_g1_i3	577	AT5G13190.1	8.44e-06	43.9	AT5G13190.1 | Symbols: | CONTAINS InterPro DOMAIN/s: LPS-induced tumor necrosis factor alpha factor (InterPro:IPR006629); Has 30201 Blast hits to 17322 proteins in 780 species: Archae - 12; Bacteria - 1396; Metazoa - 17338; Fungi - 3422; Plants - 5037; Viruses - 0; Other Eukaryotes - 2996 (source: NCBI BLink). | chr5:4204987-4206205 REVERSE LENGTH=134
TRINITY_DN6_c3_g1_i1	997	-	-	-	-
TRINITY_DN6_c3_g1_i2	1100	AT1G62310.1	2.8	30.4	AT1G62310.1 | Symbols: | transcription factor jumonji (jmjC) domain-containing protein | chr1:23036039-23039301 REVERSE LENGTH=883
TRINITY_DN6_c3_g1_i3	937	AT1G62310.1	2.2	30.4	AT1G62310.1 | Symbols: | transcription factor jumonji (jmjC) domain-containing protein | chr1:23036039-23039301 REVERSE LENGTH=883
TRINITY_DN7_c0_g1_i1	1470	-	-	-	-
TRINITY_DN7_c0_g1_i4	713	AT5G15070.2	5.8	28.5	AT5G15070.2 | Symbols: | Phosphoglycerate mutase-like family protein | chr5:4876898-4885615 FORWARD LENGTH=1059
TRINITY_DN7_c0_g1_i6	1259	-	-	-	-
TRINITY_DN7_c0_g1_i7	1161	AT5G15680.1	1.6	31.2	AT5G15680.1 | Symbols: | ARM repeat superfamily protein | chr5:5101188-5110793 REVERSE LENGTH=2153
TRINITY_DN7_c0_g1_i8	500	AT4G39290.1	5.2	27.7	AT4G39290.1 | Symbols: | Galactose oxidase/kelch repeat superfamily protein | chr4:18285205-18286302 REVERSE LENGTH=365
TRINITY_DN7_c0_g1_i10	1229	AT5G15680.1	1.7	31.2	AT5G15680.1 | Symbols: | ARM repeat superfamily protein | chr5:5101188-5110793 REVERSE LENGTH=2153
TRINITY_DN7_c0_g1_i11	1372	AT5G15680.1	2	31.2	AT5G15680.1 | Symbols: | ARM repeat superfamily protein | chr5:5101188-5110793 REVERSE LENGTH=2153
TRINITY_DN7_c0_g1_i12	1811	AT1G72470.1	3.5	30.8	AT1G72470.1 | Symbols: ATEXO70D1, EXO70D1 | exocyst subunit exo70 family protein D1 | chr1:27283759-27285660 FORWARD LENGTH=633
TRINITY_DN8_c0_g1_i1	2392	AT5G06370.1	1.88e-116	353	AT5G06370.1 | Symbols: | NC domain-containing protein-related | chr5:1947299-1948432 REVERSE LENGTH=259
TRINITY_DN8_c0_g2_i1	548	AT4G20350.1	0.99	29.6	AT4G20350.1 | Symbols: | oxidoreductases | chr4:10988730-10989733 FORWARD LENGTH=186
TRINITY_DN8_c0_g2_i2	1311	AT5G06370.1	1.89e-115	338	AT5G06370.1 | Symbols: | NC domain-containing protein-related | chr5:1947299-1948432 REVERSE LENGTH=259
TRINITY_DN8_c0_g3_i2	1259	AT1G77710.1	5.27e-51	166	AT1G77710.1 | Symbols: | CONTAINS InterPro DOMAIN/s: Ubiquitin-like, Ufm1 (InterPro:IPR005375); Has 244 Blast hits to 244 proteins in 106 species: Archae - 0; Bacteria - 0; Metazoa - 149; Fungi - 0; Plants - 47; Viruses - 0; Other Eukaryotes - 48 (source: NCBI BLink). | chr1:29206750-29207895 FORWARD LENGTH=93
TRINITY_DN8_c1_g1_i10	899	AT2G47980.1	5.42e-10	56.6	AT2G47980.1 | Symbols: SCC3, ATSCC3 | sister-chromatid cohesion protein 3 | chr2:19631423-19636795 FORWARD LENGTH=1098
TRINITY_DN8_c1_g1_i12	626	AT2G47980.1	4.98e-09	55.8	AT2G47980.1 | Symbols: SCC3, ATSCC3 | sister-chromatid cohesion protein 3 | chr2:19631423-19636795 FORWARD LENGTH=1098
TRINITY_DN8_c1_g1_i18	2645	AT2G47980.1	5.1e-95	322	AT2G47980.1 | Symbols: SCC3, ATSCC3 | sister-chromatid cohesion protein 3 | chr2:19631423-19636795 FORWARD LENGTH=1098
TRINITY_DN8_c1_g1_i26	2648	AT2G47980.1	5.21e-95	322	AT2G47980.1 | Symbols: SCC3, ATSCC3 | sister-chromatid cohesion protein 3 | chr2:19631423-19636795 FORWARD LENGTH=1098
TRINITY_DN8_c1_g1_i36	1181	AT2G47980.1	7.79e-10	56.6	AT2G47980.1 | Symbols: SCC3, ATSCC3 | sister-chromatid cohesion protein 3 | chr2:19631423-19636795 FORWARD LENGTH=1098
TRINITY_DN8_c1_g1_i41	1025	AT2G47980.1	6.48e-10	56.6	AT2G47980.1 | Symbols: SCC3, ATSCC3 | sister-chromatid cohesion protein 3 | chr2:19631423-19636795 FORWARD LENGTH=1098
TRINITY_DN8_c1_g1_i42	6303	AT2G47980.1	0	1198	AT2G47980.1 | Symbols: SCC3, ATSCC3 | sister-chromatid cohesion protein 3 | chr2:19631423-19636795 FORWARD LENGTH=1098
TRINITY_DN8_c1_g1_i54	6389	AT2G47980.1	0	1198	AT2G47980.1 | Symbols: SCC3, ATSCC3 | sister-chromatid cohesion protein 3 | chr2:19631423-19636795 FORWARD LENGTH=1098
TRINITY_DN8_c1_g1_i57	777	AT2G47980.1	1.15e-08	55.8	AT2G47980.1 | Symbols: SCC3, ATSCC3 | sister-chromatid cohesion protein 3 | chr2:19631423-19636795 FORWARD LENGTH=1098
TRINITY_DN8_c1_g2_i1	582	AT1G03730.1	1	29.6	AT1G03730.1 | Symbols: | unknown protein; BEST Arabidopsis thaliana protein match is: unknown protein (TAIR:AT4G03600.1); Has 50 Blast hits to 50 proteins in 10 species: Archae - 0; Bacteria - 0; Metazoa - 0; Fungi - 0; Plants - 50; Viruses - 0; Other Eukaryotes - 0 (source: NCBI BLink). | chr1:931017-931520 REVERSE LENGTH=167
TRINITY_DN8_c1_g2_i2	421	-	-	-	-
TRINITY_DN8_c1_g3_i1	1422	AT4G39860.2	0.71	32.3	AT4G39860.2 | Symbols: | unknown protein; BEST Arabidopsis thaliana protein match is: unknown protein (TAIR:AT2G22270.1); Has 148 Blast hits to 144 proteins in 18 species: Archae - 0; Bacteria - 0; Metazoa - 0; Fungi - 0; Plants - 144; Viruses - 0; Other Eukaryotes - 4 (source: NCBI BLink). | chr4:18499909-18501472 FORWARD LENGTH=298
TRINITY_DN8_c1_g4_i2	625	AT5G60040.1	0.5	31.6	AT5G60040.1 | Symbols: NRPC1 | nuclear RNA polymerase C1 | chr5:24173590-24183269 FORWARD LENGTH=1376
TRINITY_DN8_c1_g4_i3	3528	AT5G58870.1	0	1007	AT5G58870.1 | Symbols: ftsh9 | FTSH protease 9 | chr5:23770080-23773719 REVERSE LENGTH=806
TRINITY_DN8_c2_g1_i1	1636	AT4G26060.1	3.97e-29	112	AT4G26060.1 | Symbols: | Ribosomal protein L18ae family | chr4:13214972-13215955 REVERSE LENGTH=133
TRINITY_DN8_c2_g1_i2	1695	AT4G26060.1	4.46e-29	112	AT4G26060.1 | Symbols: | Ribosomal protein L18ae family | chr4:13214972-13215955 REVERSE LENGTH=133
TRINITY_DN8_c4_g1_i1	343	AT1G30420.1	4.2	26.9	AT1G30420.1 | Symbols: ATMRP12, MRP12, ABCC11 | multidrug resistance-associated protein 12 | chr1:10748816-10756316 FORWARD LENGTH=1495
TRINITY_DN9_c0_g1_i1	2068	AT1G57700.1	9.71e-42	162	AT1G57700.1 | Symbols: | Protein kinase superfamily protein | chr1:21371051-21373860 FORWARD LENGTH=692
TRINITY_DN9_c0_g1_i3	4045	AT1G53050.1	0	702	AT1G53050.1 | Symbols: | Protein kinase superfamily protein | chr1:19772574-19775531 FORWARD LENGTH=694
TRINITY_DN9_c0_g1_i4	4031	AT1G53050.1	0	702	AT1G53050.1 | Symbols: | Protein kinase superfamily protein | chr1:19772574-19775531 FORWARD LENGTH=694
TRINITY_DN9_c0_g2_i1	2589	AT1G53050.1	6.4e-99	323	AT1G53050.1 | Symbols: | Protein kinase superfamily protein | chr1:19772574-19775531 FORWARD LENGTH=694
TRINITY_DN9_c0_g2_i3	2376	AT1G53050.1	0	541	AT1G53050.1 | Symbols: | Protein kinase superfamily protein | chr1:19772574-19775531 FORWARD LENGTH=694
TRINITY_DN9_c1_g1_i4	1986	AT2G39160.1	3.3	29.6	AT2G39160.1 | Symbols: | unknown protein; Has 3 Blast hits to 3 proteins in 2 species: Archae - 0; Bacteria - 0; Metazoa - 0; Fungi - 0; Plants - 3; Viruses - 0; Other Eukaryotes - 0 (source: NCBI BLink). | chr2:16333490-16334173 REVERSE LENGTH=120
TRINITY_DN10_c0_g1_i1	2855	AT2G42010.1	4.63e-63	232	AT2G42010.1 | Symbols: PLDBETA1, PLDBETA | phospholipase D beta 1 | chr2:17533018-17537990 REVERSE LENGTH=1083
TRINITY_DN10_c0_g1_i2	2465	AT2G42010.1	1.5e-111	365	AT2G42010.1 | Symbols: PLDBETA1, PLDBETA | phospholipase D beta 1 | chr2:17533018-17537990 REVERSE LENGTH=1083
TRINITY_DN10_c0_g1_i3	1889	AT2G42010.1	0	592	AT2G42010.1 | Symbols: PLDBETA1, PLDBETA | phospholipase D beta 1 | chr2:17533018-17537990 REVERSE LENGTH=1083
TRINITY_DN10_c0_g1_i4	2279	AT4G00240.1	5.5e-139	432	AT4G00240.1 | Symbols: PLDBETA2 | phospholipase D beta 2 | chr4:106380-110718 REVERSE LENGTH=927
TRINITY_DN10_c0_g2_i2	1246	AT2G42010.1	2.23e-94	289	AT2G42010.1 | Symbols: PLDBETA1, PLDBETA | phospholipase D beta 1 | chr2:17533018-17537990 REVERSE LENGTH=1083
TRINITY_DN10_c0_g2_i3	3477	AT2G42010.1	0	1366	AT2G42010.1 | Symbols: PLDBETA1, PLDBETA | phospholipase D beta 1 | chr2:17533018-17537990 REVERSE LENGTH=1083
TRINITY_DN10_c0_g2_i4	3328	AT2G42010.1	0	920	AT2G42010.1 | Symbols: PLDBETA1, PLDBETA | phospholipase D beta 1 | chr2:17533018-17537990 REVERSE LENGTH=1083
TRINITY_DN10_c0_g2_i5	4343	AT2G42010.1	0	869	AT2G42010.1 | Symbols: PLDBETA1, PLDBETA | phospholipase D beta 1 | chr2:17533018-17537990 REVERSE LENGTH=1083
TRINITY_DN10_c0_g2_i6	3808	AT2G42010.1	0	867	AT2G42010.1 | Symbols: PLDBETA1, PLDBETA | phospholipase D beta 1 | chr2:17533018-17537990 REVERSE LENGTH=1083
TRINITY_DN10_c0_g2_i12	1650	AT2G42010.1	1.03e-85	287	AT2G42010.1 | Symbols: PLDBETA1, PLDBETA | phospholipase D beta 1 | chr2:17533018-17537990 REVERSE LENGTH=1083
TRINITY_DN10_c0_g2_i15	3720	AT2G42010.1	0	869	AT2G42010.1 | Symbols: PLDBETA1, PLDBETA | phospholipase D beta 1 | chr2:17533018-17537990 REVERSE LENGTH=1083
TRINITY_DN10_c0_g2_i16	3869	AT2G42010.1	0	1315	AT2G42010.1 | Symbols: PLDBETA1, PLDBETA | phospholipase D beta 1 | chr2:17533018-17537990 REVERSE LENGTH=1083
TRINITY_DN10_c1_g1_i1	3168	AT4G35790.2	0	1174	AT4G35790.2 | Symbols: ATPLDDELTA, PLDDELTA | phospholipase D delta | chr4:16955774-16959875 REVERSE LENGTH=857
TRINITY_DN11_c0_g1_i1	2909	AT3G10300.3	5.17e-73	244	AT3G10300.3 | Symbols: | Calcium-binding EF-hand family protein | chr3:3186436-3188071 FORWARD LENGTH=335
TRINITY_DN11_c0_g1_i2	2729	AT3G10300.2	1.98e-66	225	AT3G10300.2 | Symbols: | Calcium-binding EF-hand family protein | chr3:3186436-3187825 FORWARD LENGTH=324
TRINITY_DN11_c0_g1_i4	1154	AT3G10300.3	3.27e-98	295	AT3G10300.3 | Symbols: | Calcium-binding EF-hand family protein | chr3:3186436-3188071 FORWARD LENGTH=335
TRINITY_DN11_c0_g1_i5	3556	AT3G10300.5	3.99e-67	229	AT3G10300.5 | Symbols: | Calcium-binding EF-hand family protein | chr3:3186436-3187825 FORWARD LENGTH=325
TRINITY_DN11_c0_g1_i6	4161	AT5G04170.1	2.55e-46	171	AT5G04170.1 | Symbols: | Calcium-binding EF-hand family protein | chr5:1145579-1147519 FORWARD LENGTH=354
TRINITY_DN11_c0_g1_i7	6102	AT3G10300.1	4.03e-32	126	AT3G10300.1 | Symbols: | Calcium-binding EF-hand family protein | chr3:3186436-3187134 FORWARD LENGTH=232
TRINITY_DN11_c0_g1_i8	1205	AT3G10300.3	9.82e-105	313	AT3G10300.3 | Symbols: | Calcium-binding EF-hand family protein | chr3:3186436-3188071 FORWARD LENGTH=335
TRINITY_DN11_c0_g1_i14	1744	AT3G10300.3	1.19e-95	295	AT3G10300.3 | Symbols: | Calcium-binding EF-hand family protein | chr3:3186436-3188071 FORWARD LENGTH=335
TRINITY_DN11_c0_g1_i19	3275	AT3G10300.4	1.95e-72	244	AT3G10300.4 | Symbols: | Calcium-binding EF-hand family protein | chr3:3186436-3188075 FORWARD LENGTH=334
TRINITY_DN11_c0_g1_i23	1025	AT3G10300.3	3.94e-98	293	AT3G10300.3 | Symbols: | Calcium-binding EF-hand family protein | chr3:3186436-3188071 FORWARD LENGTH=335
TRINITY_DN11_c0_g1_i26	1334	AT3G10300.3	1.09e-104	314	AT3G10300.3 | Symbols: | Calcium-binding EF-hand family protein | chr3:3186436-3188071 FORWARD LENGTH=335
TRINITY_DN11_c0_g1_i27	3095	AT3G10300.4	7.74e-66	225	AT3G10300.4 | Symbols: | Calcium-binding EF-hand family protein | chr3:3186436-3188075 FORWARD LENGTH=334
TRINITY_DN11_c0_g1_i28	899	AT3G10300.5	1.44e-64	206	AT3G10300.5 | Symbols: | Calcium-binding EF-hand family protein | chr3:3186436-3187825 FORWARD LENGTH=325
TRINITY_DN11_c1_g1_i3	1058	AT1G33330.1	6.06e-10	59.3	AT1G33330.1 | Symbols: | Class I peptide chain release factor | chr1:12084968-12086238 FORWARD LENGTH=257
TRINITY_DN11_c1_g1_i5	976	AT1G33330.1	0.063	34.7	AT1G33330.1 | Symbols: | Class I peptide chain release factor | chr1:12084968-12086238 FORWARD LENGTH=257
TRINITY_DN11_c1_g1_i11	1697	AT1G33330.1	1.67e-60	201	AT1G33330.1 | Symbols: | Class I peptide chain release factor | chr1:12084968-12086238 FORWARD LENGTH=257
TRINITY_DN11_c1_g1_i12	384	AT1G64990.2	0.25	30.8	AT1G64990.2 | Symbols: GTG1 | GPCR-type G protein 1 | chr1:24140183-24145866 REVERSE LENGTH=468
TRINITY_DN11_c1_g1_i13	1359	AT1G33330.1	1.29e-61	201	AT1G33330.1 | Symbols: | Class I peptide chain release factor | chr1:12084968-12086238 FORWARD LENGTH=257
TRINITY_DN11_c1_g1_i15	823	AT4G24840.1	0.34	32.7	AT4G24840.1 | Symbols: | FUNCTIONS IN: molecular_function unknown; INVOLVED IN: protein transport, Golgi organization; LOCATED IN: vacuole; EXPRESSED IN: 23 plant structures; EXPRESSED DURING: 13 growth stages; CONTAINS InterPro DOMAIN/s: COG complex component, COG2 (InterPro:IPR009316); Has 30201 Blast hits to 17322 proteins in 780 species: Archae - 12; Bacteria - 1396; Metazoa - 17338; Fungi - …
TRINITY_DN11_c1_g1_i27	1082	AT1G33330.1	1.67e-53	177	AT1G33330.1 | Symbols: | Class I peptide chain release factor | chr1:12084968-12086238 FORWARD LENGTH=257
TRINITY_DN11_c1_g1_i31	378	AT2G16940.2	6.8	26.6	AT2G16940.2 | Symbols: | Splicing factor, CC1-like | chr2:7342869-7347052 REVERSE LENGTH=610
TRINITY_DN11_c3_g1_i1	2220	AT5G58780.1	4.6	30.4	AT5G58780.1 | Symbols: | Undecaprenyl pyrophosphate synthetase family protein | chr5:23735755-23737284 REVERSE LENGTH=302
TRINITY_DN12_c0_g1_i1	2575	AT2G39710.1	1.31e-151	452	AT2G39710.1 | Symbols: | Eukaryotic aspartyl protease family protein | chr2:16562051-16563379 REVERSE LENGTH=442
TRINITY_DN12_c0_g2_i1	1043	AT2G39710.1	3.12e-99	300	AT2G39710.1 | Symbols: | Eukaryotic aspartyl protease family protein | chr2:16562051-16563379 REVERSE LENGTH=442
TRINITY_DN12_c1_g1_i1	2166	-	-	-	-
TRINITY_DN12_c1_g1_i7	1455	AT5G45890.1	0.18	34.3	AT5G45890.1 | Symbols: SAG12 | senescence-associated gene 12 | chr5:18613300-18614759 FORWARD LENGTH=346
TRINITY_DN12_c1_g2_i1	1670	AT5G12330.1	3.35e-32	126	AT5G12330.1 | Symbols: LRP1 | Lateral root primordium (LRP) protein-related | chr5:3987677-3989074 REVERSE LENGTH=320
TRINITY_DN12_c1_g2_i2	2448	AT5G12330.4	6.14e-78	258	AT5G12330.4 | Symbols: LRP1 | Lateral root primordium (LRP) protein-related | chr5:3987677-3989408 REVERSE LENGTH=407
TRINITY_DN12_c1_g3_i1	397	-	-	-	-
TRINITY_DN12_c1_g4_i1	1986	AT5G56020.1	3.54e-26	107	AT5G56020.1 | Symbols: | Got1/Sft2-like vescicle transport protein family | chr5:22684586-22686206 FORWARD LENGTH=230
TRINITY_DN12_c1_g4_i2	1559	AT4G26550.1	1.16e-103	310	AT4G26550.1 | Symbols: | Got1/Sft2-like vescicle transport protein family | chr4:13402755-13404208 REVERSE LENGTH=225
TRINITY_DN12_c1_g4_i3	2038	AT5G56020.1	3.69e-26	107	AT5G56020.1 | Symbols: | Got1/Sft2-like vescicle transport protein family | chr5:22684586-22686206 FORWARD LENGTH=230
TRINITY_DN12_c1_g5_i1	1021	AT5G56170.1	1.77e-53	173	AT5G56170.1 | Symbols: LLG1 | LORELEI-LIKE-GPI-ANCHORED PROTEIN 1 | chr5:22736072-22737108 FORWARD LENGTH=168
TRINITY_DN12_c2_g1_i1	1150	AT5G07050.1	3.31e-126	369	AT5G07050.1 | Symbols: | nodulin MtN21 /EamA-like transporter family protein | chr5:2191533-2193416 REVERSE LENGTH=402
TRINITY_DN12_c2_g1_i2	1319	AT5G07050.1	2.92e-65	214	AT5G07050.1 | Symbols: | nodulin MtN21 /EamA-like transporter family protein | chr5:2191533-2193416 REVERSE LENGTH=402
TRINITY_DN12_c3_g1_i1	468	AT4G17080.1	4.5	27.7	AT4G17080.1 | Symbols: | Histone H3 K4-specific methyltransferase SET7/9 family protein | chr4:9601570-9603815 FORWARD LENGTH=513
TRINITY_DN12_c5_g1_i1	527	AT1G45230.1	2.52e-10	57.4	AT1G45230.1 | Symbols: | Protein of unknown function (DUF3223) | chr1:17169874-17171381 REVERSE LENGTH=219
TRINITY_DN12_c5_g1_i2	1341	AT1G45230.1	2.07e-33	104	AT1G45230.1 | Symbols: | Protein of unknown function (DUF3223) | chr1:17169874-17171381 REVERSE LENGTH=219
TRINITY_DN12_c5_g1_i3	1456	AT1G45230.1	1.46e-67	216	AT1G45230.1 | Symbols: | Protein of unknown function (DUF3223) | chr1:17169874-17171381 REVERSE LENGTH=219
TRINITY_DN12_c5_g1_i4	1527	AT1G45230.1	1.52e-51	119	AT1G45230.1 | Symbols: | Protein of unknown function (DUF3223) | chr1:17169874-17171381 REVERSE LENGTH=219
TRINITY_DN12_c6_g1_i1	378	AT5G18700.1	0.49	30	AT5G18700.1 | Symbols: RUK, EMB3013 | Protein kinase family protein with ARM repeat domain | chr5:6235387-6240733 REVERSE LENGTH=1366
TRINITY_DN12_c9_g1_i1	902	AT2G34580.2	4.5	28.5	AT2G34580.2 | Symbols: | FUNCTIONS IN: molecular_function unknown; INVOLVED IN: biological_process unknown; LOCATED IN: cellular_component unknown; EXPRESSED IN: flower; EXPRESSED DURING: petal differentiation and expansion stage; CONTAINS InterPro DOMAIN/s: Herpesvirus UL139, cytomegalovirus (InterPro:IPR021042); Has 30201 Blast hits to 17322 proteins in 780 species: Archae - 12; Bacteria - 1396…
TRINITY_DN12_c10_g1_i1	654	AT5G20635.1	7.03e-25	98.2	AT5G20635.1 | Symbols: | FUNCTIONS IN: molecular_function unknown; INVOLVED IN: biological_process unknown; LOCATED IN: keratin filament, chloroplast; CONTAINS InterPro DOMAIN/s: Keratin, high sulphur B2 protein (InterPro:IPR002494); Has 6153 Blast hits to 2882 proteins in 265 species: Archae - 6; Bacteria - 47; Metazoa - 4777; Fungi - 68; Plants - 187; Viruses - 30; Other Eukaryotes - 1038 (sour…
TRINITY_DN13_c0_g1_i4	1663	AT1G76890.2	6.16e-68	229	AT1G76890.2 | Symbols: GT2, AT-GT2 | Duplicated homeodomain-like superfamily protein | chr1:28873211-28875203 REVERSE LENGTH=575
TRINITY_DN13_c0_g1_i10	3057	AT4G24200.1	3.17e-40	161	AT4G24200.1 | Symbols: | Transcription elongation factor (TFIIS) family protein | chr4:12556927-12559929 REVERSE LENGTH=1000
TRINITY_DN13_c0_g1_i11	4097	AT4G24200.1	5.71e-39	158	AT4G24200.1 | Symbols: | Transcription elongation factor (TFIIS) family protein | chr4:12556927-12559929 REVERSE LENGTH=1000
TRINITY_DN13_c0_g1_i12	2310	AT1G76890.2	5.98e-53	193	AT1G76890.2 | Symbols: GT2, AT-GT2 | Duplicated homeodomain-like superfamily protein | chr1:28873211-28875203 REVERSE LENGTH=575
TRINITY_DN13_c0_g1_i16	5019	AT4G24200.1	9.34e-40	161	AT4G24200.1 | Symbols: | Transcription elongation factor (TFIIS) family protein | chr4:12556927-12559929 REVERSE LENGTH=1000
TRINITY_DN13_c0_g1_i18	3234	AT4G24200.1	4.81e-39	157	AT4G24200.1 | Symbols: | Transcription elongation factor (TFIIS) family protein | chr4:12556927-12559929 REVERSE LENGTH=1000
TRINITY_DN13_c0_g1_i23	1703	AT1G76890.2	4.22e-68	230	AT1G76890.2 | Symbols: GT2, AT-GT2 | Duplicated homeodomain-like superfamily protein | chr1:28873211-28875203 REVERSE LENGTH=575
TRINITY_DN13_c1_g1_i2	868	AT4G05180.1	0.003	38.5	AT4G05180.1 | Symbols: PSBQ, PSBQ-2, PSII-Q | photosystem II subunit Q-2 | chr4:2672093-2673170 REVERSE LENGTH=230
TRINITY_DN13_c1_g1_i3	419	AT4G05180.1	2.51e-08	50.8	AT4G05180.1 | Symbols: PSBQ, PSBQ-2, PSII-Q | photosystem II subunit Q-2 | chr4:2672093-2673170 REVERSE LENGTH=230
TRINITY_DN13_c2_g1_i1	2603	AT2G36320.1	6.2e-57	192	AT2G36320.1 | Symbols: | A20/AN1-like zinc finger family protein | chr2:15229388-15229873 FORWARD LENGTH=161
TRINITY_DN13_c2_g1_i2	705	AT4G17380.1	1.7	30	AT4G17380.1 | Symbols: MSH4, ATMSH4 | MUTS-like protein 4 | chr4:9708742-9714068 FORWARD LENGTH=792
TRINITY_DN13_c2_g1_i3	2503	AT2G36320.1	4.8e-57	192	AT2G36320.1 | Symbols: | A20/AN1-like zinc finger family protein | chr2:15229388-15229873 FORWARD LENGTH=161
TRINITY_DN13_c3_g1_i1	601	AT1G76880.1	1.26e-24	100	AT1G76880.1 | Symbols: | Duplicated homeodomain-like superfamily protein | chr1:28865594-28867931 FORWARD LENGTH=603
TRINITY_DN13_c3_g1_i2	689	AT1G76880.1	4.24e-24	100	AT1G76880.1 | Symbols: | Duplicated homeodomain-like superfamily protein | chr1:28865594-28867931 FORWARD LENGTH=603
TRINITY_DN13_c4_g1_i1	563	AT1G10590.2	0.011	35	AT1G10590.2 | Symbols: | Nucleic acid-binding, OB-fold-like protein | chr1:3502324-3502991 REVERSE LENGTH=139
TRINITY_DN13_c5_g1_i1	918	-	-	-	-
TRINITY_DN13_c5_g1_i2	689	-	-	-	-
TRINITY_DN13_c6_g1_i1	1047	AT5G51790.1	6.95e-42	145	AT5G51790.1 | Symbols: | basic helix-loop-helix (bHLH) DNA-binding superfamily protein | chr5:21039762-21040594 FORWARD LENGTH=204
TRINITY_DN13_c7_g1_i2	503	AT5G23820.1	5	27.3	AT5G23820.1 | Symbols: | MD-2-related lipid recognition domain-containing protein | chr5:8031386-8032809 FORWARD LENGTH=164
TRINITY_DN14_c0_g1_i2	2058	AT2G01670.1	7.91e-27	107	AT2G01670.1 | Symbols: atnudt17, NUDT17 | nudix hydrolase homolog 17 | chr2:296889-297818 REVERSE LENGTH=182
TRINITY_DN14_c0_g1_i4	2270	AT1G73540.1	3.54e-16	77.8	AT1G73540.1 | Symbols: atnudt21, NUDT21 | nudix hydrolase homolog 21 | chr1:27645880-27646571 REVERSE LENGTH=198
TRINITY_DN14_c0_g1_i6	2376	AT1G73540.1	1.78e-11	64.3	AT1G73540.1 | Symbols: atnudt21, NUDT21 | nudix hydrolase homolog 21 | chr1:27645880-27646571 REVERSE LENGTH=198
TRINITY_DN14_c1_g1_i1	952	AT1G32730.1	8.67e-10	42.4	AT1G32730.1 | Symbols: | unknown protein; LOCATED IN: chloroplast; EXPRESSED IN: 12 plant structures; EXPRESSED DURING: 6 growth stages; CONTAINS InterPro DOMAIN/s: Protein of unknown function DUF702 (InterPro:IPR007818); Has 120 Blast hits to 118 proteins in 39 species: Archae - 0; Bacteria - 8; Metazoa - 63; Fungi - 4; Plants - 33; Viruses - 0; Other Eukaryotes - 12 (source: NCBI BLink). | chr1…
TRINITY_DN14_c1_g1_i2	1067	AT4G25450.3	6.1	29.3	AT4G25450.3 | Symbols: ATNAP8, NAP8 | non-intrinsic ABC protein 8 | chr4:13009845-13013229 REVERSE LENGTH=545
TRINITY_DN14_c1_g1_i3	894	AT1G32730.1	7.78e-15	73.9	AT1G32730.1 | Symbols: | unknown protein; LOCATED IN: chloroplast; EXPRESSED IN: 12 plant structures; EXPRESSED DURING: 6 growth stages; CONTAINS InterPro DOMAIN/s: Protein of unknown function DUF702 (InterPro:IPR007818); Has 120 Blast hits to 118 proteins in 39 species: Archae - 0; Bacteria - 8; Metazoa - 63; Fungi - 4; Plants - 33; Viruses - 0; Other Eukaryotes - 12 (source: NCBI BLink). | chr1…
TRINITY_DN14_c1_g1_i4	534	-	-	-	-
TRINITY_DN14_c1_g2_i1	1191	AT1G32730.1	1.39e-52	164	AT1G32730.1 | Symbols: | unknown protein; LOCATED IN: chloroplast; EXPRESSED IN: 12 plant structures; EXPRESSED DURING: 6 growth stages; CONTAINS InterPro DOMAIN/s: Protein of unknown function DUF702 (InterPro:IPR007818); Has 120 Blast hits to 118 proteins in 39 species: Archae - 0; Bacteria - 8; Metazoa - 63; Fungi - 4; Plants - 33; Viruses - 0; Other Eukaryotes - 12 (source: NCBI BLink). | chr1…
TRINITY_DN14_c1_g2_i2	1338	AT1G32730.1	5.59e-61	201	AT1G32730.1 | Symbols: | unknown protein; LOCATED IN: chloroplast; EXPRESSED IN: 12 plant structures; EXPRESSED DURING: 6 growth stages; CONTAINS InterPro DOMAIN/s: Protein of unknown function DUF702 (InterPro:IPR007818); Has 120 Blast hits to 118 proteins in 39 species: Archae - 0; Bacteria - 8; Metazoa - 63; Fungi - 4; Plants - 33; Viruses - 0; Other Eukaryotes - 12 (source: NCBI BLink). | chr1…
TRINITY_DN14_c1_g2_i3	1280	AT1G32730.1	1.17e-75	239	AT1G32730.1 | Symbols: | unknown protein; LOCATED IN: chloroplast; EXPRESSED IN: 12 plant structures; EXPRESSED DURING: 6 growth stages; CONTAINS InterPro DOMAIN/s: Protein of unknown function DUF702 (InterPro:IPR007818); Has 120 Blast hits to 118 proteins in 39 species: Archae - 0; Bacteria - 8; Metazoa - 63; Fungi - 4; Plants - 33; Viruses - 0; Other Eukaryotes - 12 (source: NCBI BLink). | chr1…
TRINITY_DN14_c1_g2_i6	1408	AT1G32730.1	2.15e-42	153	AT1G32730.1 | Symbols: | unknown protein; LOCATED IN: chloroplast; EXPRESSED IN: 12 plant structures; EXPRESSED DURING: 6 growth stages; CONTAINS InterPro DOMAIN/s: Protein of unknown function DUF702 (InterPro:IPR007818); Has 120 Blast hits to 118 proteins in 39 species: Archae - 0; Bacteria - 8; Metazoa - 63; Fungi - 4; Plants - 33; Viruses - 0; Other Eukaryotes - 12 (source: NCBI BLink). | chr1…
TRINITY_DN14_c2_g1_i6	1887	AT1G32730.1	8.74e-57	150	AT1G32730.1 | Symbols: | unknown protein; LOCATED IN: chloroplast; EXPRESSED IN: 12 plant structures; EXPRESSED DURING: 6 growth stages; CONTAINS InterPro DOMAIN/s: Protein of unknown function DUF702 (InterPro:IPR007818); Has 120 Blast hits to 118 proteins in 39 species: Archae - 0; Bacteria - 8; Metazoa - 63; Fungi - 4; Plants - 33; Viruses - 0; Other Eukaryotes - 12 (source: NCBI BLink). | chr1…
TRINITY_DN14_c2_g1_i8	910	-	-	-	-
TRINITY_DN14_c2_g1_i10	515	AT1G32730.1	0.000277	40.4	AT1G32730.1 | Symbols: | unknown protein; LOCATED IN: chloroplast; EXPRESSED IN: 12 plant structures; EXPRESSED DURING: 6 growth stages; CONTAINS InterPro DOMAIN/s: Protein of unknown function DUF702 (InterPro:IPR007818); Has 120 Blast hits to 118 proteins in 39 species: Archae - 0; Bacteria - 8; Metazoa - 63; Fungi - 4; Plants - 33; Viruses - 0; Other Eukaryotes - 12 (source: NCBI BLink). | chr1…
TRINITY_DN14_c2_g1_i11	4435	AT1G32730.1	4.37e-62	215	AT1G32730.1 | Symbols: | unknown protein; LOCATED IN: chloroplast; EXPRESSED IN: 12 plant structures; EXPRESSED DURING: 6 growth stages; CONTAINS InterPro DOMAIN/s: Protein of unknown function DUF702 (InterPro:IPR007818); Has 120 Blast hits to 118 proteins in 39 species: Archae - 0; Bacteria - 8; Metazoa - 63; Fungi - 4; Plants - 33; Viruses - 0; Other Eukaryotes - 12 (source: NCBI BLink). | chr1…
TRINITY_DN14_c2_g1_i13	1870	AT1G32730.1	3.17e-56	124	AT1G32730.1 | Symbols: | unknown protein; LOCATED IN: chloroplast; EXPRESSED IN: 12 plant structures; EXPRESSED DURING: 6 growth stages; CONTAINS InterPro DOMAIN/s: Protein of unknown function DUF702 (InterPro:IPR007818); Has 120 Blast hits to 118 proteins in 39 species: Archae - 0; Bacteria - 8; Metazoa - 63; Fungi - 4; Plants - 33; Viruses - 0; Other Eukaryotes - 12 (source: NCBI BLink). | chr1…
TRINITY_DN14_c2_g1_i15	3133	AT1G32730.1	2.73e-48	122	AT1G32730.1 | Symbols: | unknown protein; LOCATED IN: chloroplast; EXPRESSED IN: 12 plant structures; EXPRESSED DURING: 6 growth stages; CONTAINS InterPro DOMAIN/s: Protein of unknown function DUF702 (InterPro:IPR007818); Has 120 Blast hits to 118 proteins in 39 species: Archae - 0; Bacteria - 8; Metazoa - 63; Fungi - 4; Plants - 33; Viruses - 0; Other Eukaryotes - 12 (source: NCBI BLink). | chr1…
TRINITY_DN14_c2_g1_i16	1964	AT1G32730.1	1.8e-54	124	AT1G32730.1 | Symbols: | unknown protein; LOCATED IN: chloroplast; EXPRESSED IN: 12 plant structures; EXPRESSED DURING: 6 growth stages; CONTAINS InterPro DOMAIN/s: Protein of unknown function DUF702 (InterPro:IPR007818); Has 120 Blast hits to 118 proteins in 39 species: Archae - 0; Bacteria - 8; Metazoa - 63; Fungi - 4; Plants - 33; Viruses - 0; Other Eukaryotes - 12 (source: NCBI BLink). | chr1…
TRINITY_DN14_c2_g1_i19	4529	AT1G32730.1	2.27e-49	150	AT1G32730.1 | Symbols: | unknown protein; LOCATED IN: chloroplast; EXPRESSED IN: 12 plant structures; EXPRESSED DURING: 6 growth stages; CONTAINS InterPro DOMAIN/s: Protein of unknown function DUF702 (InterPro:IPR007818); Has 120 Blast hits to 118 proteins in 39 species: Archae - 0; Bacteria - 8; Metazoa - 63; Fungi - 4; Plants - 33; Viruses - 0; Other Eukaryotes - 12 (source: NCBI BLink). | chr1…
TRINITY_DN14_c2_g1_i26	373	AT1G32730.1	6.26e-18	77.4	AT1G32730.1 | Symbols: | unknown protein; LOCATED IN: chloroplast; EXPRESSED IN: 12 plant structures; EXPRESSED DURING: 6 growth stages; CONTAINS InterPro DOMAIN/s: Protein of unknown function DUF702 (InterPro:IPR007818); Has 120 Blast hits to 118 proteins in 39 species: Archae - 0; Bacteria - 8; Metazoa - 63; Fungi - 4; Plants - 33; Viruses - 0; Other Eukaryotes - 12 (source: NCBI BLink). | chr1…
TRINITY_DN14_c2_g1_i30	1793	AT1G32730.1	7.34e-75	242	AT1G32730.1 | Symbols: | unknown protein; LOCATED IN: chloroplast; EXPRESSED IN: 12 plant structures; EXPRESSED DURING: 6 growth stages; CONTAINS InterPro DOMAIN/s: Protein of unknown function DUF702 (InterPro:IPR007818); Has 120 Blast hits to 118 proteins in 39 species: Archae - 0; Bacteria - 8; Metazoa - 63; Fungi - 4; Plants - 33; Viruses - 0; Other Eukaryotes - 12 (source: NCBI BLink). | chr1…
TRINITY_DN15_c0_g1_i15	9905	AT2G28290.1	2.21e-17	90.5	AT2G28290.1 | Symbols: SYD, CHR3 | P-loop containing nucleoside triphosphate hydrolases superfamily protein | chr2:12056771-12072950 FORWARD LENGTH=3574
TRINITY_DN15_c0_g1_i29	10380	AT2G28290.1	2.33e-17	90.5	AT2G28290.1 | Symbols: SYD, CHR3 | P-loop containing nucleoside triphosphate hydrolases superfamily protein | chr2:12056771-12072950 FORWARD LENGTH=3574
TRINITY_DN15_c0_g1_i31	10209	AT2G28290.1	2.29e-17	90.5	AT2G28290.1 | Symbols: SYD, CHR3 | P-loop containing nucleoside triphosphate hydrolases superfamily protein | chr2:12056771-12072950 FORWARD LENGTH=3574
TRINITY_DN15_c1_g1_i1	1649	AT3G45540.1	4.8	30	AT3G45540.1 | Symbols: | RING/U-box protein with C6HC-type zinc finger | chr3:16706312-16707649 REVERSE LENGTH=348
TRINITY_DN15_c1_g2_i1	3080	AT1G08070.1	3.38e-140	438	AT1G08070.1 | Symbols: OTP82 | Tetratricopeptide repeat (TPR)-like superfamily protein | chr1:2514374-2516599 REVERSE LENGTH=741
TRINITY_DN16_c0_g1_i1	2004	AT1G79640.2	4.52e-14	75.9	AT1G79640.2 | Symbols: | Protein kinase superfamily protein | chr1:29966821-29971090 REVERSE LENGTH=680
TRINITY_DN16_c0_g1_i2	2972	AT1G79640.1	0	791	AT1G79640.1 | Symbols: | Protein kinase superfamily protein | chr1:29966913-29971387 REVERSE LENGTH=687
TRINITY_DN16_c0_g1_i3	2990	AT1G79640.2	0	788	AT1G79640.2 | Symbols: | Protein kinase superfamily protein | chr1:29966821-29971090 REVERSE LENGTH=680
TRINITY_DN16_c0_g1_i4	4050	AT1G79640.1	0	793	AT1G79640.1 | Symbols: | Protein kinase superfamily protein | chr1:29966913-29971387 REVERSE LENGTH=687
TRINITY_DN16_c0_g2_i1	1604	AT3G44110.2	1.22e-09	60.1	AT3G44110.2 | Symbols: ATJ3, ATJ | DNAJ homologue 3 | chr3:15869179-15871059 REVERSE LENGTH=343
TRINITY_DN16_c0_g2_i2	1598	AT3G44110.2	1.21e-09	60.1	AT3G44110.2 | Symbols: ATJ3, ATJ | DNAJ homologue 3 | chr3:15869179-15871059 REVERSE LENGTH=343
TRINITY_DN16_c0_g3_i1	1400	AT5G14720.1	1.44e-161	472	AT5G14720.1 | Symbols: | Protein kinase superfamily protein | chr5:4748212-4752642 REVERSE LENGTH=674
TRINITY_DN16_c0_g3_i4	3556	AT5G14720.1	0	794	AT5G14720.1 | Symbols: | Protein kinase superfamily protein | chr5:4748212-4752642 REVERSE LENGTH=674
TRINITY_DN16_c0_g3_i5	3544	AT5G14720.1	0	758	AT5G14720.1 | Symbols: | Protein kinase superfamily protein | chr5:4748212-4752642 REVERSE LENGTH=674
TRINITY_DN16_c0_g3_i8	3548	AT5G14720.1	0	807	AT5G14720.1 | Symbols: | Protein kinase superfamily protein | chr5:4748212-4752642 REVERSE LENGTH=674
TRINITY_DN16_c0_g3_i9	3355	AT5G14720.1	0	619	AT5G14720.1 | Symbols: | Protein kinase superfamily protein | chr5:4748212-4752642 REVERSE LENGTH=674
TRINITY_DN16_c0_g3_i12	2971	AT5G14720.1	0	622	AT5G14720.1 | Symbols: | Protein kinase superfamily protein | chr5:4748212-4752642 REVERSE LENGTH=674
TRINITY_DN16_c0_g3_i13	3465	AT5G14720.1	0	875	AT5G14720.1 | Symbols: | Protein kinase superfamily protein | chr5:4748212-4752642 REVERSE LENGTH=674
TRINITY_DN16_c1_g1_i1	1368	AT1G79640.1	0	532	AT1G79640.1 | Symbols: | Protein kinase superfamily protein | chr1:29966913-29971387 REVERSE LENGTH=687
TRINITY_DN16_c1_g1_i3	2284	AT1G79640.2	0	547	AT1G79640.2 | Symbols: | Protein kinase superfamily protein | chr1:29966821-29971090 REVERSE LENGTH=680
TRINITY_DN16_c1_g1_i4	2123	AT1G79640.2	0	715	AT1G79640.2 | Symbols: | Protein kinase superfamily protein | chr1:29966821-29971090 REVERSE LENGTH=680
TRINITY_DN16_c1_g1_i6	467	AT1G79640.1	8.24e-13	65.1	AT1G79640.1 | Symbols: | Protein kinase superfamily protein | chr1:29966913-29971387 REVERSE LENGTH=687
TRINITY_DN16_c1_g1_i7	511	AT1G79640.1	1.59e-11	61.6	AT1G79640.1 | Symbols: | Protein kinase superfamily protein | chr1:29966913-29971387 REVERSE LENGTH=687
TRINITY_DN16_c2_g1_i1	3643	AT1G68720.1	3.72e-104	358	AT1G68720.1 | Symbols: TADA, ATTADA | tRNA arginine adenosine deaminase | chr1:25804547-25808820 FORWARD LENGTH=1307
TRINITY_DN16_c3_g1_i4	362	-	-	-	-
TRINITY_DN16_c3_g1_i8	631	AT3G09390.1	7.83e-07	45.8	AT3G09390.1 | Symbols: MT2A, ATMT-K, ATMT-1 | metallothionein 2A | chr3:2889737-2890188 REVERSE LENGTH=81
TRINITY_DN16_c3_g1_i9	364	AT4G40000.1	6.2	26.6	AT4G40000.1 | Symbols: | S-adenosyl-L-methionine-dependent methyltransferases superfamily protein | chr4:18543989-18547443 REVERSE LENGTH=783
TRINITY_DN17_c0_g1_i1	1209	AT2G22300.2	6.2e-78	260	AT2G22300.2 | Symbols: CAMTA3, SR1 | signal responsive 1 | chr2:9471599-9476472 FORWARD LENGTH=1032
TRINITY_DN17_c0_g1_i3	2109	AT2G22300.2	1.06e-156	480	AT2G22300.2 | Symbols: CAMTA3, SR1 | signal responsive 1 | chr2:9471599-9476472 FORWARD LENGTH=1032
TRINITY_DN17_c0_g1_i5	418	AT5G64220.2	1.99e-69	225	AT5G64220.2 | Symbols: | Calmodulin-binding transcription activator protein with CG-1 and Ankyrin domains | chr5:25686434-25691903 FORWARD LENGTH=1050
TRINITY_DN17_c0_g1_i8	806	AT5G64220.2	2.65e-69	231	AT5G64220.2 | Symbols: | Calmodulin-binding transcription activator protein with CG-1 and Ankyrin domains | chr5:25686434-25691903 FORWARD LENGTH=1050
TRINITY_DN17_c0_g1_i9	2185	AT2G22300.2	1.38e-73	258	AT2G22300.2 | Symbols: CAMTA3, SR1 | signal responsive 1 | chr2:9471599-9476472 FORWARD LENGTH=1032
TRINITY_DN17_c0_g2_i4	2019	AT1G48440.1	0.23	33.1	AT1G48440.1 | Symbols: | B-cell receptor-associated 31-like | chr1:17907075-17908327 FORWARD LENGTH=129
TRINITY_DN17_c0_g2_i7	1346	AT1G48440.1	0.14	33.1	AT1G48440.1 | Symbols: | B-cell receptor-associated 31-like | chr1:17907075-17908327 FORWARD LENGTH=129
TRINITY_DN17_c0_g2_i9	1863	AT1G48440.1	0.21	33.1	AT1G48440.1 | Symbols: | B-cell receptor-associated 31-like | chr1:17907075-17908327 FORWARD LENGTH=129
TRINITY_DN17_c1_g1_i1	1304	AT5G45640.1	5.8	29.6	AT5G45640.1 | Symbols: | Subtilisin-like serine endopeptidase family protein | chr5:18507489-18511616 REVERSE LENGTH=754
TRINITY_DN17_c2_g1_i1	2405	AT5G42630.2	8.99e-08	53.9	AT5G42630.2 | Symbols: KAN4, ATS | Homeodomain-like superfamily protein | chr5:17074580-17075747 REVERSE LENGTH=223
TRINITY_DN17_c2_g1_i4	996	AT5G05170.1	4.46e-59	204	AT5G05170.1 | Symbols: CESA3, IXR1, ATCESA3, ATH-B, CEV1 | Cellulose synthase family protein | chr5:1530401-1535090 REVERSE LENGTH=1065
TRINITY_DN17_c2_g2_i2	1881	AT4G32410.1	0	1145	AT4G32410.1 | Symbols: CESA1, RSW1, AtCESA1 | cellulose synthase 1 | chr4:15641009-15646388 REVERSE LENGTH=1081
TRINITY_DN17_c3_g1_i1	525	AT2G22300.2	3.96e-44	155	AT2G22300.2 | Symbols: CAMTA3, SR1 | signal responsive 1 | chr2:9471599-9476472 FORWARD LENGTH=1032
TRINITY_DN17_c3_g1_i2	1443	AT5G09410.1	1.88e-110	349	AT5G09410.1 | Symbols: EICBP.B, CAMTA1 | ethylene induced calmodulin binding protein | chr5:2921457-2927291 FORWARD LENGTH=989
TRINITY_DN17_c4_g1_i2	1366	AT5G54590.2	5.59e-95	293	AT5G54590.2 | Symbols: CRLK1 | Protein kinase superfamily protein | chr5:22180480-22182698 FORWARD LENGTH=440
TRINITY_DN17_c4_g1_i3	1212	AT5G54590.2	9.05e-71	229	AT5G54590.2 | Symbols: CRLK1 | Protein kinase superfamily protein | chr5:22180480-22182698 FORWARD LENGTH=440
TRINITY_DN17_c4_g1_i5	617	AT5G54590.2	1.79e-36	132	AT5G54590.2 | Symbols: CRLK1 | Protein kinase superfamily protein | chr5:22180480-22182698 FORWARD LENGTH=440
TRINITY_DN17_c4_g1_i10	1371	AT5G54590.2	5.96e-95	293	AT5G54590.2 | Symbols: CRLK1 | Protein kinase superfamily protein | chr5:22180480-22182698 FORWARD LENGTH=440
TRINITY_DN17_c4_g1_i12	335	AT5G54590.2	1.66e-13	65.1	AT5G54590.2 | Symbols: CRLK1 | Protein kinase superfamily protein | chr5:22180480-22182698 FORWARD LENGTH=440
TRINITY_DN17_c4_g1_i17	485	AT5G54590.2	6.12e-38	134	AT5G54590.2 | Symbols: CRLK1 | Protein kinase superfamily protein | chr5:22180480-22182698 FORWARD LENGTH=440
TRINITY_DN17_c5_g1_i1	2123	AT2G33620.4	2.79e-49	176	AT2G33620.4 | Symbols: | AT hook motif DNA-binding family protein | chr2:14234749-14236563 FORWARD LENGTH=351
TRINITY_DN17_c5_g1_i3	1817	AT2G33620.4	3.28e-46	166	AT2G33620.4 | Symbols: | AT hook motif DNA-binding family protein | chr2:14234749-14236563 FORWARD LENGTH=351
TRINITY_DN17_c5_g1_i7	1952	AT2G33620.4	1.08e-49	177	AT2G33620.4 | Symbols: | AT hook motif DNA-binding family protein | chr2:14234749-14236563 FORWARD LENGTH=351
TRINITY_DN17_c5_g1_i10	2288	AT2G33620.4	1.66e-45	166	AT2G33620.4 | Symbols: | AT hook motif DNA-binding family protein | chr2:14234749-14236563 FORWARD LENGTH=351
TRINITY_DN17_c5_g2_i1	1395	AT2G33620.4	1.18e-31	124	AT2G33620.4 | Symbols: | AT hook motif DNA-binding family protein | chr2:14234749-14236563 FORWARD LENGTH=351
TRINITY_DN17_c5_g2_i3	1556	AT2G33620.4	2.23e-31	124	AT2G33620.4 | Symbols: | AT hook motif DNA-binding family protein | chr2:14234749-14236563 FORWARD LENGTH=351
TRINITY_DN17_c5_g2_i4	357	-	-	-	-
TRINITY_DN17_c5_g2_i5	1573	AT2G33620.4	2.37e-31	124	AT2G33620.4 | Symbols: | AT hook motif DNA-binding family protein | chr2:14234749-14236563 FORWARD LENGTH=351
TRINITY_DN17_c6_g1_i1	1441	AT5G54590.2	5.7e-179	508	AT5G54590.2 | Symbols: CRLK1 | Protein kinase superfamily protein | chr5:22180480-22182698 FORWARD LENGTH=440
TRINITY_DN17_c6_g1_i2	451	AT5G54590.1	7.49e-80	236	AT5G54590.1 | Symbols: CRLK1 | Protein kinase superfamily protein | chr5:22180480-22181900 FORWARD LENGTH=261
TRINITY_DN17_c7_g1_i2	320	AT1G72480.1	8.28e-15	68.6	AT1G72480.1 | Symbols: | Lung seven transmembrane receptor family protein | chr1:27286304-27288339 REVERSE LENGTH=509
TRINITY_DN17_c8_g1_i1	510	-	-	-	-
TRINITY_DN17_c8_g1_i2	2106	AT2G26710.1	1.35e-25	111	AT2G26710.1 | Symbols: BAS1, CYP734A1, CYP72B1 | Cytochrome P450 superfamily protein | chr2:11380700-11383413 FORWARD LENGTH=520
TRINITY_DN17_c8_g1_i3	510	AT5G38120.1	6	27.7	AT5G38120.1 | Symbols: 4CL8 | AMP-dependent synthetase and ligase family protein | chr5:15213773-15216137 FORWARD LENGTH=550
TRINITY_DN17_c9_g1_i1	4241	AT4G09980.1	2.9e-178	556	AT4G09980.1 | Symbols: EMB1691 | Methyltransferase MT-A70 family protein | chr4:6247978-6252030 REVERSE LENGTH=963
TRINITY_DN17_c10_g1_i1	1185	AT1G78380.1	1.04e-79	244	AT1G78380.1 | Symbols: ATGSTU19, GST8, GSTU19 | glutathione S-transferase TAU 19 | chr1:29486659-29487819 REVERSE LENGTH=219
TRINITY_DN17_c10_g1_i2	1237	AT1G78380.1	1.53e-26	106	AT1G78380.1 | Symbols: ATGSTU19, GST8, GSTU19 | glutathione S-transferase TAU 19 | chr1:29486659-29487819 REVERSE LENGTH=219
TRINITY_DN17_c11_g1_i1	313	AT5G25060.1	1	28.5	AT5G25060.1 | Symbols: | RNA recognition motif (RRM)-containing protein | chr5:8634219-8639984 REVERSE LENGTH=946
TRINITY_DN17_c11_g2_i1	2021	AT3G21320.1	3.15e-21	98.2	AT3G21320.1 | Symbols: | BEST Arabidopsis thaliana protein match is: hydroxyproline-rich glycoprotein family protein (TAIR:AT2G25930.1); Has 63 Blast hits to 58 proteins in 21 species: Archae - 0; Bacteria - 0; Metazoa - 3; Fungi - 0; Plants - 58; Viruses - 0; Other Eukaryotes - 2 (source: NCBI BLink). | chr3:7499408-7501312 REVERSE LENGTH=540
TRINITY_DN17_c11_g2_i4	3928	AT2G25930.1	7.47e-47	180	AT2G25930.1 | Symbols: ELF3, PYK20 | hydroxyproline-rich glycoprotein family protein | chr2:11059459-11063178 FORWARD LENGTH=695
TRINITY_DN17_c11_g3_i1	478	AT5G25060.1	0.15	32.3	AT5G25060.1 | Symbols: | RNA recognition motif (RRM)-containing protein | chr5:8634219-8639984 REVERSE LENGTH=946
TRINITY_DN17_c14_g1_i1	430	AT4G30980.1	0.61	30	AT4G30980.1 | Symbols: LRL2 | LJRHL1-like 2 | chr4:15079489-15081606 REVERSE LENGTH=310
TRINITY_DN17_c23_g1_i1	1220	AT5G05170.1	2.58e-91	297	AT5G05170.1 | Symbols: CESA3, IXR1, ATCESA3, ATH-B, CEV1 | Cellulose synthase family protein | chr5:1530401-1535090 REVERSE LENGTH=1065
TRINITY_DN18_c0_g1_i1	2093	AT5G04660.1	0	592	AT5G04660.1 | Symbols: CYP77A4 | cytochrome P450, family 77, subfamily A, polypeptide 4 | chr5:1336049-1337587 FORWARD LENGTH=512
TRINITY_DN18_c0_g2_i1	1923	AT5G04660.1	0	625	AT5G04660.1 | Symbols: CYP77A4 | cytochrome P450, family 77, subfamily A, polypeptide 4 | chr5:1336049-1337587 FORWARD LENGTH=512
TRINITY_DN19_c0_g1_i1	2784	AT2G39350.1	0	931	AT2G39350.1 | Symbols: | ABC-2 type transporter family protein | chr2:16430174-16432396 REVERSE LENGTH=740
TRINITY_DN19_c0_g2_i1	2778	AT3G55090.1	0	929	AT3G55090.1 | Symbols: | ABC-2 type transporter family protein | chr3:20416342-20418552 REVERSE LENGTH=736
TRINITY_DN19_c0_g2_i2	726	AT1G76160.1	7.44e-29	114	AT1G76160.1 | Symbols: sks5 | SKU5 similar 5 | chr1:28578211-28581020 REVERSE LENGTH=541
TRINITY_DN19_c0_g2_i4	695	AT1G76160.1	7.42e-52	176	AT1G76160.1 | Symbols: sks5 | SKU5 similar 5 | chr1:28578211-28581020 REVERSE LENGTH=541
TRINITY_DN19_c1_g1_i3	898	AT5G53940.1	5.84e-36	125	AT5G53940.1 | Symbols: | Yippee family putative zinc-binding protein | chr5:21897164-21898589 REVERSE LENGTH=129
TRINITY_DN19_c1_g1_i4	1245	AT5G53940.1	2.09e-24	96.3	AT5G53940.1 | Symbols: | Yippee family putative zinc-binding protein | chr5:21897164-21898589 REVERSE LENGTH=129
TRINITY_DN19_c1_g1_i15	1229	AT4G27745.1	2.6e-35	125	AT4G27745.1 | Symbols: | Yippee family putative zinc-binding protein | chr4:13840530-13841279 FORWARD LENGTH=106
TRINITY_DN19_c2_g1_i2	1019	-	-	-	-
TRINITY_DN19_c3_g1_i1	590	AT2G19790.1	7.7	26.9	AT2G19790.1 | Symbols: | SNARE-like superfamily protein | chr2:8527302-8528395 FORWARD LENGTH=143
TRINITY_DN20_c0_g1_i1	4524	AT2G48010.1	0	693	AT2G48010.1 | Symbols: RKF3 | receptor-like kinase in in flowers 3 | chr2:19641465-19643318 FORWARD LENGTH=617
TRINITY_DN20_c0_g1_i3	3047	AT2G48010.1	0	693	AT2G48010.1 | Symbols: RKF3 | receptor-like kinase in in flowers 3 | chr2:19641465-19643318 FORWARD LENGTH=617
TRINITY_DN20_c0_g1_i4	4260	AT2G48010.1	0	692	AT2G48010.1 | Symbols: RKF3 | receptor-like kinase in in flowers 3 | chr2:19641465-19643318 FORWARD LENGTH=617
TRINITY_DN20_c0_g2_i1	1842	AT2G48010.1	1.2e-171	502	AT2G48010.1 | Symbols: RKF3 | receptor-like kinase in in flowers 3 | chr2:19641465-19643318 FORWARD LENGTH=617
TRINITY_DN20_c1_g1_i1	1631	AT5G54380.1	4.91e-101	324	AT5G54380.1 | Symbols: THE1 | protein kinase family protein | chr5:22077313-22079880 REVERSE LENGTH=855
TRINITY_DN20_c1_g1_i2	1607	AT5G54380.1	3.86e-101	324	AT5G54380.1 | Symbols: THE1 | protein kinase family protein | chr5:22077313-22079880 REVERSE LENGTH=855
TRINITY_DN20_c1_g1_i3	595	AT1G68990.2	0.74	30.8	AT1G68990.2 | Symbols: MGP3 | male gametophyte defective 3 | chr1:25935499-25940755 REVERSE LENGTH=983
TRINITY_DN20_c1_g1_i4	774	AT1G68990.1	1	31.2	AT1G68990.1 | Symbols: MGP3 | male gametophyte defective 3 | chr1:25935499-25940755 REVERSE LENGTH=976
TRINITY_DN20_c1_g1_i5	2979	AT5G54380.1	0	765	AT5G54380.1 | Symbols: THE1 | protein kinase family protein | chr5:22077313-22079880 REVERSE LENGTH=855
TRINITY_DN20_c1_g2_i1	708	AT4G39110.1	2.76e-19	86.7	AT4G39110.1 | Symbols: | Malectin/receptor-like protein kinase family protein | chr4:18222483-18225119 REVERSE LENGTH=878
TRINITY_DN20_c1_g2_i2	1386	AT5G54380.1	1.19e-99	317	AT5G54380.1 | Symbols: THE1 | protein kinase family protein | chr5:22077313-22079880 REVERSE LENGTH=855
TRINITY_DN20_c2_g1_i1	3577	AT2G23450.1	0	691	AT2G23450.1 | Symbols: | Protein kinase superfamily protein | chr2:9988926-9991244 REVERSE LENGTH=708
TRINITY_DN20_c2_g1_i2	3547	AT2G23450.1	0	689	AT2G23450.1 | Symbols: | Protein kinase superfamily protein | chr2:9988926-9991244 REVERSE LENGTH=708
TRINITY_DN20_c2_g1_i5	2880	AT2G23450.1	0	583	AT2G23450.1 | Symbols: | Protein kinase superfamily protein | chr2:9988926-9991244 REVERSE LENGTH=708
TRINITY_DN20_c3_g1_i1	406	AT5G04410.1	0.097	32.3	AT5G04410.1 | Symbols: NAC2, anac078 | NAC domain containing protein 2 | chr5:1243980-1246416 FORWARD LENGTH=567
TRINITY_DN20_c4_g1_i1	1670	AT4G23180.1	1.36e-110	344	AT4G23180.1 | Symbols: CRK10, RLK4 | cysteine-rich RLK (RECEPTOR-like protein kinase) 10 | chr4:12138171-12140780 FORWARD LENGTH=669
TRINITY_DN20_c4_g1_i2	1786	AT4G23180.1	2.67e-93	300	AT4G23180.1 | Symbols: CRK10, RLK4 | cysteine-rich RLK (RECEPTOR-like protein kinase) 10 | chr4:12138171-12140780 FORWARD LENGTH=669
TRINITY_DN20_c5_g1_i1	319	AT5G03880.1	0.11	31.2	AT5G03880.1 | Symbols: | Thioredoxin family protein | chr5:1038674-1041453 REVERSE LENGTH=339
TRINITY_DN21_c0_g1_i1	2595	AT3G61860.1	9.05e-71	234	AT3G61860.1 | Symbols: ATRSP31, RSP31, At-RS31, RS31 | RNA-binding (RRM/RBD/RNP motifs) family protein | chr3:22900311-22902159 REVERSE LENGTH=264
TRINITY_DN21_c0_g1_i2	575	AT3G61860.1	2e-15	72.4	AT3G61860.1 | Symbols: ATRSP31, RSP31, At-RS31, RS31 | RNA-binding (RRM/RBD/RNP motifs) family protein | chr3:22900311-22902159 REVERSE LENGTH=264
TRINITY_DN21_c0_g1_i5	1150	AT3G61860.1	1.65e-100	298	AT3G61860.1 | Symbols: ATRSP31, RSP31, At-RS31, RS31 | RNA-binding (RRM/RBD/RNP motifs) family protein | chr3:22900311-22902159 REVERSE LENGTH=264
TRINITY_DN21_c0_g1_i6	2561	AT3G61860.1	7.99e-72	237	AT3G61860.1 | Symbols: ATRSP31, RSP31, At-RS31, RS31 | RNA-binding (RRM/RBD/RNP motifs) family protein | chr3:22900311-22902159 REVERSE LENGTH=264
TRINITY_DN21_c0_g1_i8	2684	AT3G61860.1	1.31e-70	234	AT3G61860.1 | Symbols: ATRSP31, RSP31, At-RS31, RS31 | RNA-binding (RRM/RBD/RNP motifs) family protein | chr3:22900311-22902159 REVERSE LENGTH=264
TRINITY_DN21_c0_g1_i9	2941	AT3G61860.1	3.2e-70	234	AT3G61860.1 | Symbols: ATRSP31, RSP31, At-RS31, RS31 | RNA-binding (RRM/RBD/RNP motifs) family protein | chr3:22900311-22902159 REVERSE LENGTH=264
TRINITY_DN21_c0_g1_i12	2472	AT3G61860.1	5.24e-72	237	AT3G61860.1 | Symbols: ATRSP31, RSP31, At-RS31, RS31 | RNA-binding (RRM/RBD/RNP motifs) family protein | chr3:22900311-22902159 REVERSE LENGTH=264
TRINITY_DN21_c0_g1_i13	728	AT3G61860.1	1.88e-15	73.6	AT3G61860.1 | Symbols: ATRSP31, RSP31, At-RS31, RS31 | RNA-binding (RRM/RBD/RNP motifs) family protein | chr3:22900311-22902159 REVERSE LENGTH=264
TRINITY_DN21_c1_g1_i1	2683	AT1G79740.1	0	837	AT1G79740.1 | Symbols: | hAT transposon superfamily | chr1:30004367-30006715 REVERSE LENGTH=651
TRINITY_DN21_c1_g1_i3	2745	AT1G79740.1	0	697	AT1G79740.1 | Symbols: | hAT transposon superfamily | chr1:30004367-30006715 REVERSE LENGTH=651
TRINITY_DN21_c1_g1_i5	2659	AT1G79740.1	0	846	AT1G79740.1 | Symbols: | hAT transposon superfamily | chr1:30004367-30006715 REVERSE LENGTH=651
TRINITY_DN21_c2_g1_i2	757	AT5G10630.1	9.25e-07	49.7	AT5G10630.1 | Symbols: | Translation elongation factor EF1A/initiation factor IF2gamma family protein | chr5:3360561-3364414 FORWARD LENGTH=667
TRINITY_DN21_c2_g1_i4	3161	AT5G10630.2	0	674	AT5G10630.2 | Symbols: | Translation elongation factor EF1A/initiation factor IF2gamma family protein | chr5:3360561-3364414 FORWARD LENGTH=668
TRINITY_DN21_c2_g1_i5	1308	AT5G10630.1	8.18e-122	369	AT5G10630.1 | Symbols: | Translation elongation factor EF1A/initiation factor IF2gamma family protein | chr5:3360561-3364414 FORWARD LENGTH=667
TRINITY_DN21_c2_g1_i8	2458	AT5G10630.2	0	620	AT5G10630.2 | Symbols: | Translation elongation factor EF1A/initiation factor IF2gamma family protein | chr5:3360561-3364414 FORWARD LENGTH=668
TRINITY_DN21_c2_g1_i9	2610	AT5G10630.2	0	674	AT5G10630.2 | Symbols: | Translation elongation factor EF1A/initiation factor IF2gamma family protein | chr5:3360561-3364414 FORWARD LENGTH=668
TRINITY_DN21_c2_g1_i13	1328	AT5G10630.1	3.4e-06	49.7	AT5G10630.1 | Symbols: | Translation elongation factor EF1A/initiation factor IF2gamma family protein | chr5:3360561-3364414 FORWARD LENGTH=667
TRINITY_DN21_c2_g1_i15	3009	AT5G10630.2	0	621	AT5G10630.2 | Symbols: | Translation elongation factor EF1A/initiation factor IF2gamma family protein | chr5:3360561-3364414 FORWARD LENGTH=668
TRINITY_DN21_c2_g1_i17	2724	AT5G10630.2	0	674	AT5G10630.2 | Symbols: | Translation elongation factor EF1A/initiation factor IF2gamma family protein | chr5:3360561-3364414 FORWARD LENGTH=668
TRINITY_DN21_c2_g1_i21	3210	AT5G10630.2	0	606	AT5G10630.2 | Symbols: | Translation elongation factor EF1A/initiation factor IF2gamma family protein | chr5:3360561-3364414 FORWARD LENGTH=668
TRINITY_DN21_c2_g1_i22	2951	AT5G10630.2	0	621	AT5G10630.2 | Symbols: | Translation elongation factor EF1A/initiation factor IF2gamma family protein | chr5:3360561-3364414 FORWARD LENGTH=668
TRINITY_DN21_c2_g1_i23	3123	AT5G10630.2	0	621	AT5G10630.2 | Symbols: | Translation elongation factor EF1A/initiation factor IF2gamma family protein | chr5:3360561-3364414 FORWARD LENGTH=668
TRINITY_DN21_c2_g1_i24	3275	AT5G10630.2	0	674	AT5G10630.2 | Symbols: | Translation elongation factor EF1A/initiation factor IF2gamma family protein | chr5:3360561-3364414 FORWARD LENGTH=668
TRINITY_DN21_c2_g1_i25	2572	AT5G10630.2	0	620	AT5G10630.2 | Symbols: | Translation elongation factor EF1A/initiation factor IF2gamma family protein | chr5:3360561-3364414 FORWARD LENGTH=668
TRINITY_DN21_c2_g1_i26	1058	AT5G10630.1	2.2e-06	49.7	AT5G10630.1 | Symbols: | Translation elongation factor EF1A/initiation factor IF2gamma family protein | chr5:3360561-3364414 FORWARD LENGTH=667
TRINITY_DN21_c2_g2_i1	407	AT1G30010.1	0.4	30.4	AT1G30010.1 | Symbols: | Intron maturase, type II family protein | chr1:10513194-10515329 FORWARD LENGTH=711
TRINITY_DN21_c3_g1_i2	1116	-	-	-	-
TRINITY_DN21_c3_g1_i3	1070	-	-	-	-
TRINITY_DN21_c4_g1_i1	2496	AT1G08510.1	7.94e-146	411	AT1G08510.1 | Symbols: FATB | fatty acyl-ACP thioesterases B | chr1:2691546-2693409 REVERSE LENGTH=412
TRINITY_DN21_c4_g1_i2	2381	AT1G08510.1	0	533	AT1G08510.1 | Symbols: FATB | fatty acyl-ACP thioesterases B | chr1:2691546-2693409 REVERSE LENGTH=412
TRINITY_DN21_c5_g1_i1	1377	AT3G55890.1	1.2	30.4	AT3G55890.1 | Symbols: | Yippee family putative zinc-binding protein | chr3:20740908-20741868 FORWARD LENGTH=121
TRINITY_DN21_c6_g1_i1	1858	AT5G08590.1	2.32e-08	56.6	AT5G08590.1 | Symbols: ASK2, SNRK2-1, SNRK2.1, SRK2G | SNF1-related protein kinase 2.1 | chr5:2783537-2785869 FORWARD LENGTH=353
TRINITY_DN21_c7_g1_i1	386	AT4G26770.1	3.4	27.3	AT4G26770.1 | Symbols: | Phosphatidate cytidylyltransferase family protein | chr4:13482580-13484697 FORWARD LENGTH=471
TRINITY_DN21_c7_g2_i1	1119	AT5G12310.1	2.9e-55	182	AT5G12310.1 | Symbols: | RING/U-box superfamily protein | chr5:3980485-3982093 REVERSE LENGTH=254
TRINITY_DN21_c7_g2_i2	982	AT5G19430.2	6.73e-37	132	AT5G19430.2 | Symbols: | RING/U-box superfamily protein | chr5:6554213-6555616 FORWARD LENGTH=240
TRINITY_DN21_c8_g1_i2	1217	AT2G46610.1	4.56e-06	47.8	AT2G46610.1 | Symbols: RS31a, At-RS31a | RNA-binding (RRM/RBD/RNP motifs) family protein | chr2:19136769-19138492 REVERSE LENGTH=250
TRINITY_DN21_c8_g1_i3	988	AT3G61860.1	1.54e-06	48.9	AT3G61860.1 | Symbols: ATRSP31, RSP31, At-RS31, RS31 | RNA-binding (RRM/RBD/RNP motifs) family protein | chr3:22900311-22902159 REVERSE LENGTH=264
TRINITY_DN21_c9_g1_i1	352	-	-	-	-
TRINITY_DN21_c12_g1_i1	703	AT5G06260.1	5.8	28.1	AT5G06260.1 | Symbols: | TLD-domain containing nucleolar protein | chr5:1902755-1904835 REVERSE LENGTH=424
TRINITY_DN21_c13_g1_i1	855	AT1G01310.1	1.9	30	AT1G01310.1 | Symbols: | CAP (Cysteine-rich secretory proteins, Antigen 5, and Pathogenesis-related 1 protein) superfamily protein | chr1:120221-120946 FORWARD LENGTH=241
TRINITY_DN22_c0_g1_i3	2844	AT3G09010.1	1.36e-86	283	AT3G09010.1 | Symbols: | Protein kinase superfamily protein | chr3:2750285-2752086 FORWARD LENGTH=393
TRINITY_DN22_c0_g1_i4	2694	AT3G09010.1	3.38e-87	283	AT3G09010.1 | Symbols: | Protein kinase superfamily protein | chr3:2750285-2752086 FORWARD LENGTH=393
TRINITY_DN22_c0_g1_i5	1949	AT3G09010.1	2.13e-150	440	AT3G09010.1 | Symbols: | Protein kinase superfamily protein | chr3:2750285-2752086 FORWARD LENGTH=393
TRINITY_DN22_c0_g1_i6	2013	AT3G09010.1	6.81e-150	440	AT3G09010.1 | Symbols: | Protein kinase superfamily protein | chr3:2750285-2752086 FORWARD LENGTH=393
TRINITY_DN22_c0_g1_i7	3057	AT3G09010.1	2.58e-111	350	AT3G09010.1 | Symbols: | Protein kinase superfamily protein | chr3:2750285-2752086 FORWARD LENGTH=393
TRINITY_DN22_c0_g1_i9	2099	AT3G09010.1	1.62e-149	440	AT3G09010.1 | Symbols: | Protein kinase superfamily protein | chr3:2750285-2752086 FORWARD LENGTH=393
TRINITY_DN22_c0_g1_i10	2907	AT3G09010.1	5.64e-112	350	AT3G09010.1 | Symbols: | Protein kinase superfamily protein | chr3:2750285-2752086 FORWARD LENGTH=393
TRINITY_DN22_c1_g1_i2	5532	AT4G08850.2	0	704	AT4G08850.2 | Symbols: | Leucine-rich repeat receptor-like protein kinase family protein | chr4:5637467-5640496 REVERSE LENGTH=1009
TRINITY_DN22_c1_g1_i4	1679	AT1G35710.1	3.3e-26	114	AT1G35710.1 | Symbols: | Protein kinase family protein with leucine-rich repeat domain | chr1:13220940-13224386 FORWARD LENGTH=1120
TRINITY_DN23_c0_g1_i1	3163	AT5G08390.1	1.25e-30	130	AT5G08390.1 | Symbols: | Transducin/WD40 repeat-like superfamily protein | chr5:2701448-2706910 FORWARD LENGTH=839
TRINITY_DN23_c0_g1_i2	2119	AT5G08390.1	6.81e-64	228	AT5G08390.1 | Symbols: | Transducin/WD40 repeat-like superfamily protein | chr5:2701448-2706910 FORWARD LENGTH=839
TRINITY_DN23_c0_g1_i5	4812	AT5G08390.1	0	725	AT5G08390.1 | Symbols: | Transducin/WD40 repeat-like superfamily protein | chr5:2701448-2706910 FORWARD LENGTH=839
TRINITY_DN23_c0_g1_i8	3241	AT5G08390.1	2.91e-26	116	AT5G08390.1 | Symbols: | Transducin/WD40 repeat-like superfamily protein | chr5:2701448-2706910 FORWARD LENGTH=839
TRINITY_DN23_c0_g1_i10	3389	AT5G08390.1	0	844	AT5G08390.1 | Symbols: | Transducin/WD40 repeat-like superfamily protein | chr5:2701448-2706910 FORWARD LENGTH=839
TRINITY_DN23_c0_g1_i15	3324	AT5G08390.1	0	863	AT5G08390.1 | Symbols: | Transducin/WD40 repeat-like superfamily protein | chr5:2701448-2706910 FORWARD LENGTH=839
TRINITY_DN23_c0_g1_i17	3747	AT5G23430.2	2.81e-151	476	AT5G23430.2 | Symbols: | Transducin/WD40 repeat-like superfamily protein | chr5:7894073-7899862 REVERSE LENGTH=836
TRINITY_DN23_c0_g1_i19	5053	AT5G08390.1	0	725	AT5G08390.1 | Symbols: | Transducin/WD40 repeat-like superfamily protein | chr5:2701448-2706910 FORWARD LENGTH=839
TRINITY_DN23_c0_g1_i20	539	AT3G63088.1	3.82e-11	55.8	AT3G63088.1 | Symbols: RTFL14, DVL14 | ROTUNDIFOLIA like 14 | chr3:23313053-23313199 FORWARD LENGTH=48
TRINITY_DN23_c0_g1_i21	3021	AT5G08390.1	1.13e-30	130	AT5G08390.1 | Symbols: | Transducin/WD40 repeat-like superfamily protein | chr5:2701448-2706910 FORWARD LENGTH=839
TRINITY_DN23_c0_g1_i23	1726	AT3G63088.1	3.88e-10	55.5	AT3G63088.1 | Symbols: RTFL14, DVL14 | ROTUNDIFOLIA like 14 | chr3:23313053-23313199 FORWARD LENGTH=48
TRINITY_DN23_c0_g1_i26	3712	AT5G08390.1	0	842	AT5G08390.1 | Symbols: | Transducin/WD40 repeat-like superfamily protein | chr5:2701448-2706910 FORWARD LENGTH=839
TRINITY_DN23_c0_g1_i34	4614	AT5G08390.1	0	743	AT5G08390.1 | Symbols: | Transducin/WD40 repeat-like superfamily protein | chr5:2701448-2706910 FORWARD LENGTH=839
TRINITY_DN23_c0_g1_i35	3910	AT5G08390.1	0	822	AT5G08390.1 | Symbols: | Transducin/WD40 repeat-like superfamily protein | chr5:2701448-2706910 FORWARD LENGTH=839
TRINITY_DN23_c0_g1_i37	4989	AT5G08390.1	0	744	AT5G08390.1 | Symbols: | Transducin/WD40 repeat-like superfamily protein | chr5:2701448-2706910 FORWARD LENGTH=839
TRINITY_DN23_c0_g1_i41	4855	AT5G08390.1	0	743	AT5G08390.1 | Symbols: | Transducin/WD40 repeat-like superfamily protein | chr5:2701448-2706910 FORWARD LENGTH=839
TRINITY_DN23_c0_g1_i42	1750	AT3G63088.1	3.94e-10	55.5	AT3G63088.1 | Symbols: RTFL14, DVL14 | ROTUNDIFOLIA like 14 | chr3:23313053-23313199 FORWARD LENGTH=48
TRINITY_DN23_c0_g1_i44	3099	AT5G08390.1	2.68e-26	116	AT5G08390.1 | Symbols: | Transducin/WD40 repeat-like superfamily protein | chr5:2701448-2706910 FORWARD LENGTH=839
TRINITY_DN23_c1_g1_i5	2544	AT1G59640.1	2.45e-39	144	AT1G59640.1 | Symbols: ZCW32, BPE, BPEub | BIG PETAL P | chr1:21909464-21911030 REVERSE LENGTH=264
TRINITY_DN23_c1_g1_i9	2578	AT3G11430.1	2.87e-119	371	AT3G11430.1 | Symbols: ATGPAT5, GPAT5 | glycerol-3-phosphate acyltransferase 5 | chr3:3595911-3597678 FORWARD LENGTH=502
TRINITY_DN23_c1_g1_i11	2800	AT1G59640.1	2.24e-23	100	AT1G59640.1 | Symbols: ZCW32, BPE, BPEub | BIG PETAL P | chr1:21909464-21911030 REVERSE LENGTH=264
TRINITY_DN23_c1_g1_i12	1487	AT1G59640.1	2.74e-69	222	AT1G59640.1 | Symbols: ZCW32, BPE, BPEub | BIG PETAL P | chr1:21909464-21911030 REVERSE LENGTH=264
TRINITY_DN23_c1_g1_i15	2449	AT1G59640.1	3.4e-50	177	AT1G59640.1 | Symbols: ZCW32, BPE, BPEub | BIG PETAL P | chr1:21909464-21911030 REVERSE LENGTH=264
TRINITY_DN23_c1_g1_i17	1785	AT3G11430.1	1.33e-123	374	AT3G11430.1 | Symbols: ATGPAT5, GPAT5 | glycerol-3-phosphate acyltransferase 5 | chr3:3595911-3597678 FORWARD LENGTH=502
TRINITY_DN23_c1_g1_i21	1475	AT1G59640.1	7.62e-65	211	AT1G59640.1 | Symbols: ZCW32, BPE, BPEub | BIG PETAL P | chr1:21909464-21911030 REVERSE LENGTH=264
TRINITY_DN23_c2_g1_i1	2462	AT1G60060.1	1.45e-33	133	AT1G60060.1 | Symbols: | Serine/threonine-protein kinase WNK (With No Lysine)-related | chr1:22139282-22141585 FORWARD LENGTH=386
TRINITY_DN23_c2_g1_i2	2005	AT1G60060.1	3.1e-71	236	AT1G60060.1 | Symbols: | Serine/threonine-protein kinase WNK (With No Lysine)-related | chr1:22139282-22141585 FORWARD LENGTH=386
TRINITY_DN23_c2_g1_i4	2094	AT1G60060.1	1.36e-38	147	AT1G60060.1 | Symbols: | Serine/threonine-protein kinase WNK (With No Lysine)-related | chr1:22139282-22141585 FORWARD LENGTH=386
TRINITY_DN23_c3_g1_i2	1185	AT3G05936.1	0.93	30.4	AT3G05936.1 | Symbols: | unknown protein; FUNCTIONS IN: molecular_function unknown; INVOLVED IN: biological_process unknown; LOCATED IN: cellular_component unknown; Has 30201 Blast hits to 17322 proteins in 780 species: Archae - 12; Bacteria - 1396; Metazoa - 17338; Fungi - 3422; Plants - 5037; Viruses - 0; Other Eukaryotes - 2996 (source: NCBI BLink). | chr3:1774062-1774403 REVERSE LENGTH=113
TRINITY_DN23_c3_g2_i1	594	AT1G32460.1	0.65	29.3	AT1G32460.1 | Symbols: | unknown protein; Has 19 Blast hits to 19 proteins in 8 species: Archae - 0; Bacteria - 0; Metazoa - 0; Fungi - 0; Plants - 19; Viruses - 0; Other Eukaryotes - 0 (source: NCBI BLink). | chr1:11738859-11739137 FORWARD LENGTH=92
TRINITY_DN23_c3_g2_i2	607	AT1G32460.1	0.75	29.3	AT1G32460.1 | Symbols: | unknown protein; Has 19 Blast hits to 19 proteins in 8 species: Archae - 0; Bacteria - 0; Metazoa - 0; Fungi - 0; Plants - 19; Viruses - 0; Other Eukaryotes - 0 (source: NCBI BLink). | chr1:11738859-11739137 FORWARD LENGTH=92
TRINITY_DN23_c4_g1_i1	1948	AT3G01060.1	0	525	AT3G01060.1 | Symbols: | unknown protein; Has 640 Blast hits to 638 proteins in 201 species: Archae - 0; Bacteria - 293; Metazoa - 0; Fungi - 71; Plants - 72; Viruses - 0; Other Eukaryotes - 204 (source: NCBI BLink). | chr3:16831-18782 REVERSE LENGTH=455
TRINITY_DN23_c4_g1_i2	1830	AT3G01060.1	0	655	AT3G01060.1 | Symbols: | unknown protein; Has 640 Blast hits to 638 proteins in 201 species: Archae - 0; Bacteria - 293; Metazoa - 0; Fungi - 71; Plants - 72; Viruses - 0; Other Eukaryotes - 204 (source: NCBI BLink). | chr3:16831-18782 REVERSE LENGTH=455
TRINITY_DN23_c5_g1_i1	392	AT5G66630.1	5.8	26.9	AT5G66630.1 | Symbols: DAR5 | DA1-related protein 5 | chr5:26592720-26595691 FORWARD LENGTH=702
TRINITY_DN23_c6_g1_i1	1502	AT1G32460.1	0.002	38.1	AT1G32460.1 | Symbols: | unknown protein; Has 19 Blast hits to 19 proteins in 8 species: Archae - 0; Bacteria - 0; Metazoa - 0; Fungi - 0; Plants - 19; Viruses - 0; Other Eukaryotes - 0 (source: NCBI BLink). | chr1:11738859-11739137 FORWARD LENGTH=92
TRINITY_DN23_c6_g1_i2	3190	AT2G46460.1	2.7	31.2	AT2G46460.1 | Symbols: | Polynucleotidyl transferase, ribonuclease H-like superfamily protein | chr2:19071537-19072019 FORWARD LENGTH=160
TRINITY_DN23_c6_g1_i3	1482	AT1G32460.1	0.002	38.1	AT1G32460.1 | Symbols: | unknown protein; Has 19 Blast hits to 19 proteins in 8 species: Archae - 0; Bacteria - 0; Metazoa - 0; Fungi - 0; Plants - 19; Viruses - 0; Other Eukaryotes - 0 (source: NCBI BLink). | chr1:11738859-11739137 FORWARD LENGTH=92
TRINITY_DN23_c6_g1_i5	1646	AT1G32460.1	0.002	38.1	AT1G32460.1 | Symbols: | unknown protein; Has 19 Blast hits to 19 proteins in 8 species: Archae - 0; Bacteria - 0; Metazoa - 0; Fungi - 0; Plants - 19; Viruses - 0; Other Eukaryotes - 0 (source: NCBI BLink). | chr1:11738859-11739137 FORWARD LENGTH=92
TRINITY_DN23_c6_g1_i6	3196	AT2G46460.1	2.7	31.2	AT2G46460.1 | Symbols: | Polynucleotidyl transferase, ribonuclease H-like superfamily protein | chr2:19071537-19072019 FORWARD LENGTH=160
TRINITY_DN23_c7_g1_i1	684	AT5G47820.2	3.2	29.3	AT5G47820.2 | Symbols: FRA1 | P-loop containing nucleoside triphosphate hydrolases superfamily protein | chr5:19366505-19372229 FORWARD LENGTH=1035
TRINITY_DN23_c8_g1_i1	513	-	-	-	-
TRINITY_DN24_c0_g1_i2	851	AT2G46550.1	2.6	29.6	AT2G46550.1 | Symbols: | unknown protein; BEST Arabidopsis thaliana protein match is: unknown protein (TAIR:AT1G01240.3); Has 72 Blast hits to 68 proteins in 13 species: Archae - 0; Bacteria - 0; Metazoa - 1; Fungi - 0; Plants - 71; Viruses - 0; Other Eukaryotes - 0 (source: NCBI BLink). | chr2:19112264-19113457 REVERSE LENGTH=397
TRINITY_DN24_c1_g1_i1	2209	AT4G33380.1	9.32e-56	194	AT4G33380.1 | Symbols: | unknown protein; Has 194 Blast hits to 189 proteins in 23 species: Archae - 0; Bacteria - 0; Metazoa - 0; Fungi - 0; Plants - 184; Viruses - 0; Other Eukaryotes - 10 (source: NCBI BLink). | chr4:16072064-16074605 FORWARD LENGTH=328
TRINITY_DN24_c1_g1_i4	1770	AT4G33380.2	2.12e-30	121	AT4G33380.2 | Symbols: | unknown protein; LOCATED IN: cellular_component unknown; EXPRESSED IN: pollen tube. | chr4:16072064-16074605 FORWARD LENGTH=326
TRINITY_DN24_c1_g1_i5	1477	AT4G33380.2	4.63e-56	189	AT4G33380.2 | Symbols: | unknown protein; LOCATED IN: cellular_component unknown; EXPRESSED IN: pollen tube. | chr4:16072064-16074605 FORWARD LENGTH=326
TRINITY_DN24_c1_g1_i7	743	AT4G33380.1	3.02e-09	56.6	AT4G33380.1 | Symbols: | unknown protein; Has 194 Blast hits to 189 proteins in 23 species: Archae - 0; Bacteria - 0; Metazoa - 0; Fungi - 0; Plants - 184; Viruses - 0; Other Eukaryotes - 10 (source: NCBI BLink). | chr4:16072064-16074605 FORWARD LENGTH=328
TRINITY_DN24_c1_g1_i8	2213	AT4G33380.2	8.69e-58	199	AT4G33380.2 | Symbols: | unknown protein; LOCATED IN: cellular_component unknown; EXPRESSED IN: pollen tube. | chr4:16072064-16074605 FORWARD LENGTH=326
TRINITY_DN24_c1_g1_i14	924	AT4G33380.2	1.43e-37	136	AT4G33380.2 | Symbols: | unknown protein; LOCATED IN: cellular_component unknown; EXPRESSED IN: pollen tube. | chr4:16072064-16074605 FORWARD LENGTH=326
TRINITY_DN25_c0_g1_i2	6395	AT5G52530.3	0.056	38.9	AT5G52530.3 | Symbols: | dentin sialophosphoprotein-related | chr5:21318215-21320882 FORWARD LENGTH=828
TRINITY_DN25_c0_g1_i3	8438	AT5G52530.3	0.081	38.5	AT5G52530.3 | Symbols: | dentin sialophosphoprotein-related | chr5:21318215-21320882 FORWARD LENGTH=828
TRINITY_DN25_c0_g1_i6	6404	AT5G52530.3	0.057	38.9	AT5G52530.3 | Symbols: | dentin sialophosphoprotein-related | chr5:21318215-21320882 FORWARD LENGTH=828
TRINITY_DN25_c0_g1_i10	8462	AT5G52530.3	0.081	38.5	AT5G52530.3 | Symbols: | dentin sialophosphoprotein-related | chr5:21318215-21320882 FORWARD LENGTH=828
TRINITY_DN25_c0_g1_i16	8162	AT5G52530.3	0.07	38.9	AT5G52530.3 | Symbols: | dentin sialophosphoprotein-related | chr5:21318215-21320882 FORWARD LENGTH=828
TRINITY_DN25_c0_g1_i17	4122	AT5G52530.3	0.037	38.5	AT5G52530.3 | Symbols: | dentin sialophosphoprotein-related | chr5:21318215-21320882 FORWARD LENGTH=828
TRINITY_DN25_c3_g1_i1	863	AT3G17230.1	2.5	29.6	AT3G17230.1 | Symbols: | invertase/pectin methylesterase inhibitor family protein | chr3:5886381-5889236 REVERSE LENGTH=351
TRINITY_DN26_c0_g1_i1	702	AT2G14520.1	3.54e-29	91.3	AT2G14520.1 | Symbols: | CBS domain-containing protein with a domain of unknown function (DUF21) | chr2:6182362-6184648 REVERSE LENGTH=423
TRINITY_DN26_c0_g1_i2	2341	AT2G14520.1	0	597	AT2G14520.1 | Symbols: | CBS domain-containing protein with a domain of unknown function (DUF21) | chr2:6182362-6184648 REVERSE LENGTH=423
TRINITY_DN26_c0_g1_i4	1644	AT4G33700.1	3.86e-21	96.3	AT4G33700.1 | Symbols: | CBS domain-containing protein with a domain of unknown function (DUF21) | chr4:16176547-16179188 REVERSE LENGTH=424
TRINITY_DN26_c0_g1_i5	2010	AT4G33700.1	1.33e-53	190	AT4G33700.1 | Symbols: | CBS domain-containing protein with a domain of unknown function (DUF21) | chr4:16176547-16179188 REVERSE LENGTH=424
TRINITY_DN26_c0_g1_i8	1474	AT2G14520.1	6.86e-25	106	AT2G14520.1 | Symbols: | CBS domain-containing protein with a domain of unknown function (DUF21) | chr2:6182362-6184648 REVERSE LENGTH=423
TRINITY_DN26_c0_g1_i10	2253	AT2G14520.1	5.65e-147	337	AT2G14520.1 | Symbols: | CBS domain-containing protein with a domain of unknown function (DUF21) | chr2:6182362-6184648 REVERSE LENGTH=423
TRINITY_DN26_c1_g1_i1	1078	AT5G38410.1	2.48e-53	174	AT5G38410.1 | Symbols: | Ribulose bisphosphate carboxylase (small chain) family protein | chr5:15377501-15378306 REVERSE LENGTH=181
TRINITY_DN27_c0_g1_i3	1439	AT1G19980.1	4.15e-20	91.7	AT1G19980.1 | Symbols: | cytomatrix protein-related | chr1:6933162-6934643 FORWARD LENGTH=342
TRINITY_DN27_c0_g1_i5	1380	AT1G19980.1	1.05e-27	113	AT1G19980.1 | Symbols: | cytomatrix protein-related | chr1:6933162-6934643 FORWARD LENGTH=342
TRINITY_DN27_c0_g1_i7	1897	AT1G19980.1	1.22e-46	168	AT1G19980.1 | Symbols: | cytomatrix protein-related | chr1:6933162-6934643 FORWARD LENGTH=342
TRINITY_DN27_c0_g1_i8	758	AT2G18290.1	2	29.3	AT2G18290.1 | Symbols: APC10 | anaphase promoting complex 10 | chr2:7948522-7950096 REVERSE LENGTH=192
TRINITY_DN27_c0_g1_i9	897	AT1G19980.1	1.1e-15	76.3	AT1G19980.1 | Symbols: | cytomatrix protein-related | chr1:6933162-6934643 FORWARD LENGTH=342
TRINITY_DN27_c0_g1_i10	2026	AT1G19980.1	5.62e-44	161	AT1G19980.1 | Symbols: | cytomatrix protein-related | chr1:6933162-6934643 FORWARD LENGTH=342
TRINITY_DN28_c0_g1_i1	4135	AT1G20780.1	0	715	AT1G20780.1 | Symbols: PUB44, ATPUB44, SAUL1 | senescence-associated E3 ubiquitin ligase 1 | chr1:7217812-7220609 FORWARD LENGTH=801
TRINITY_DN28_c0_g1_i2	3102	AT1G76390.2	0	941	AT1G76390.2 | Symbols: | ARM repeat superfamily protein | chr1:28655914-28658531 FORWARD LENGTH=811
TRINITY_DN28_c0_g1_i4	3631	AT1G20780.1	0	920	AT1G20780.1 | Symbols: PUB44, ATPUB44, SAUL1 | senescence-associated E3 ubiquitin ligase 1 | chr1:7217812-7220609 FORWARD LENGTH=801
TRINITY_DN28_c0_g1_i8	2837	AT1G20780.1	0	612	AT1G20780.1 | Symbols: PUB44, ATPUB44, SAUL1 | senescence-associated E3 ubiquitin ligase 1 | chr1:7217812-7220609 FORWARD LENGTH=801
TRINITY_DN28_c0_g1_i9	3282	AT1G76390.2	0	945	AT1G76390.2 | Symbols: | ARM repeat superfamily protein | chr1:28655914-28658531 FORWARD LENGTH=811
TRINITY_DN28_c0_g1_i15	3573	AT1G20780.1	0	920	AT1G20780.1 | Symbols: PUB44, ATPUB44, SAUL1 | senescence-associated E3 ubiquitin ligase 1 | chr1:7217812-7220609 FORWARD LENGTH=801
TRINITY_DN28_c0_g1_i16	1433	AT1G20780.1	1.34e-99	316	AT1G20780.1 | Symbols: PUB44, ATPUB44, SAUL1 | senescence-associated E3 ubiquitin ligase 1 | chr1:7217812-7220609 FORWARD LENGTH=801
TRINITY_DN28_c0_g1_i19	3174	AT1G76390.2	0	944	AT1G76390.2 | Symbols: | ARM repeat superfamily protein | chr1:28655914-28658531 FORWARD LENGTH=811
TRINITY_DN28_c0_g1_i20	3198	AT1G76390.2	0	944	AT1G76390.2 | Symbols: | ARM repeat superfamily protein | chr1:28655914-28658531 FORWARD LENGTH=811
TRINITY_DN29_c0_g1_i3	395	AT1G05530.1	7.6e-29	108	AT1G05530.1 | Symbols: UGT75B2, UGT2 | UDP-glucosyl transferase 75B2 | chr1:1636496-1637863 REVERSE LENGTH=455
TRINITY_DN29_c0_g1_i4	1914	AT4G15550.1	5.51e-116	355	AT4G15550.1 | Symbols: IAGLU | indole-3-acetate beta-D-glucosyltransferase | chr4:8877877-8879301 REVERSE LENGTH=474
TRINITY_DN29_c0_g1_i6	575	AT1G05560.1	4.07e-26	103	AT1G05560.1 | Symbols: UGT1, UGT75B1 | UDP-glucosyltransferase 75B1 | chr1:1645674-1647083 REVERSE LENGTH=469
TRINITY_DN29_c0_g1_i7	4813	AT5G24810.1	0	1254	AT5G24810.1 | Symbols: | ABC1 family protein | chr5:8516902-8522616 REVERSE LENGTH=1009
TRINITY_DN29_c0_g1_i8	1575	AT4G15550.1	1.77e-120	362	AT4G15550.1 | Symbols: IAGLU | indole-3-acetate beta-D-glucosyltransferase | chr4:8877877-8879301 REVERSE LENGTH=474
TRINITY_DN29_c0_g2_i1	1429	AT5G64660.1	1.91e-77	248	AT5G64660.1 | Symbols: ATCMPG2, CMPG2 | CYS, MET, PRO, and GLY protein 2 | chr5:25842119-25843381 REVERSE LENGTH=420
TRINITY_DN29_c1_g1_i3	1578	AT4G00650.1	3.55e-28	114	AT4G00650.1 | Symbols: FRI, FLA | FRIGIDA-like protein | chr4:269026-270363 FORWARD LENGTH=314
TRINITY_DN29_c1_g1_i6	2195	AT5G16730.1	2.5	31.6	AT5G16730.1 | Symbols: | Plant protein of unknown function (DUF827) | chr5:5497890-5500775 FORWARD LENGTH=853
TRINITY_DN29_c1_g1_i8	1584	AT5G16730.1	0.54	33.5	AT5G16730.1 | Symbols: | Plant protein of unknown function (DUF827) | chr5:5497890-5500775 FORWARD LENGTH=853
TRINITY_DN29_c1_g1_i12	1707	AT4G00650.1	2.11e-28	115	AT4G00650.1 | Symbols: FRI, FLA | FRIGIDA-like protein | chr4:269026-270363 FORWARD LENGTH=314
TRINITY_DN29_c1_g1_i20	1710	AT4G00650.1	2.12e-28	115	AT4G00650.1 | Symbols: FRI, FLA | FRIGIDA-like protein | chr4:269026-270363 FORWARD LENGTH=314
TRINITY_DN29_c1_g1_i25	3236	AT4G00650.1	7e-28	115	AT4G00650.1 | Symbols: FRI, FLA | FRIGIDA-like protein | chr4:269026-270363 FORWARD LENGTH=314
TRINITY_DN29_c1_g1_i27	1208	AT4G00650.1	7.19e-29	114	AT4G00650.1 | Symbols: FRI, FLA | FRIGIDA-like protein | chr4:269026-270363 FORWARD LENGTH=314
TRINITY_DN29_c2_g1_i1	1193	AT2G36026.1	4.43e-26	103	AT2G36026.1 | Symbols: | Ovate family protein | chr2:15127265-15127816 FORWARD LENGTH=183
TRINITY_DN29_c2_g2_i1	1285	AT2G36026.1	5.05e-29	112	AT2G36026.1 | Symbols: | Ovate family protein | chr2:15127265-15127816 FORWARD LENGTH=183
TRINITY_DN29_c3_g1_i1	1549	AT2G31840.1	1.03e-61	153	AT2G31840.1 | Symbols: | Thioredoxin superfamily protein | chr2:13538003-13539602 REVERSE LENGTH=350
TRINITY_DN29_c3_g1_i2	1452	AT2G31840.1	6.68e-79	249	AT2G31840.1 | Symbols: | Thioredoxin superfamily protein | chr2:13538003-13539602 REVERSE LENGTH=350
TRINITY_DN29_c4_g1_i1	1579	AT4G15550.1	4.72e-120	361	AT4G15550.1 | Symbols: IAGLU | indole-3-acetate beta-D-glucosyltransferase | chr4:8877877-8879301 REVERSE LENGTH=474
TRINITY_DN29_c5_g1_i1	412	-	-	-	-
TRINITY_DN29_c5_g1_i2	491	-	-	-	-
TRINITY_DN29_c5_g1_i3	484	-	-	-	-
TRINITY_DN30_c0_g1_i1	1115	-	-	-	-
TRINITY_DN30_c0_g1_i2	865	AT3G01900.1	7.4	28.5	AT3G01900.1 | Symbols: CYP94B2 | cytochrome P450, family 94, subfamily B, polypeptide 2 | chr3:312359-313849 REVERSE LENGTH=496
TRINITY_DN30_c0_g1_i3	667	-	-	-	-
TRINITY_DN30_c0_g1_i5	849	AT3G01900.1	7.3	28.5	AT3G01900.1 | Symbols: CYP94B2 | cytochrome P450, family 94, subfamily B, polypeptide 2 | chr3:312359-313849 REVERSE LENGTH=496
TRINITY_DN30_c0_g1_i6	2052	AT3G10740.1	2.5	31.6	AT3G10740.1 | Symbols: ASD1, ARAF1, ARAF, ATASD1 | alpha-L-arabinofuranosidase 1 | chr3:3361031-3364573 REVERSE LENGTH=678
TRINITY_DN30_c0_g1_i7	590	AT4G13840.1	4.2	28.5	AT4G13840.1 | Symbols: | HXXXD-type acyl-transferase family protein | chr4:8014088-8016326 REVERSE LENGTH=428
TRINITY_DN30_c0_g1_i9	966	-	-	-	-
TRINITY_DN30_c0_g1_i10	1061	-	-	-	-
TRINITY_DN30_c0_g1_i13	309	AT4G12150.1	5.4	26.2	AT4G12150.1 | Symbols: | RING/U-box superfamily protein | chr4:7268837-7270267 REVERSE LENGTH=357
TRINITY_DN30_c1_g1_i1	5183	AT4G18060.1	9.5e-77	259	AT4G18060.1 | Symbols: | SH3 domain-containing protein | chr4:10027668-10029662 REVERSE LENGTH=351
TRINITY_DN30_c1_g1_i2	1210	AT4G34660.3	7.65e-54	157	AT4G34660.3 | Symbols: | SH3 domain-containing protein | chr4:16545595-16548294 REVERSE LENGTH=317
TRINITY_DN30_c1_g1_i10	3903	AT4G18060.1	2.23e-45	108	AT4G18060.1 | Symbols: | SH3 domain-containing protein | chr4:10027668-10029662 REVERSE LENGTH=351
TRINITY_DN30_c1_g1_i12	2459	AT4G18060.1	1.37e-78	247	AT4G18060.1 | Symbols: | SH3 domain-containing protein | chr4:10027668-10029662 REVERSE LENGTH=351
TRINITY_DN30_c1_g1_i14	4329	AT4G34660.3	1.84e-25	108	AT4G34660.3 | Symbols: | SH3 domain-containing protein | chr4:16545595-16548294 REVERSE LENGTH=317
TRINITY_DN30_c2_g1_i1	327	AT2G22910.1	9.4	25.8	AT2G22910.1 | Symbols: NAGS1 | N-acetyl-l-glutamate synthase 1 | chr2:9749988-9752737 FORWARD LENGTH=609
TRINITY_DN31_c0_g1_i2	347	AT4G11470.1	4.42e-40	140	AT4G11470.1 | Symbols: CRK31 | cysteine-rich RLK (RECEPTOR-like protein kinase) 31 | chr4:6967729-6970161 FORWARD LENGTH=666
TRINITY_DN31_c0_g1_i6	4443	ATCG01280.1	4.6	32	ATCG01280.1 | Symbols: YCF2.2 | Chloroplast Ycf2;ATPase, AAA type, core | chrC:145291-152175 REVERSE LENGTH=2294
TRINITY_DN31_c0_g1_i9	5272	AT4G32980.1	1.44e-76	263	AT4G32980.1 | Symbols: ATH1 | homeobox gene 1 | chr4:15914865-15916873 REVERSE LENGTH=473
TRINITY_DN31_c0_g1_i10	684	AT4G34830.1	6.8	28.1	AT4G34830.1 | Symbols: MRL1 | Pentatricopeptide repeat (PPR) superfamily protein | chr4:16599976-16605994 REVERSE LENGTH=1089
TRINITY_DN31_c0_g1_i11	2066	AT4G32980.1	1.36e-25	110	AT4G32980.1 | Symbols: ATH1 | homeobox gene 1 | chr4:15914865-15916873 REVERSE LENGTH=473
TRINITY_DN31_c0_g1_i16	4274	AT4G32980.1	3.07e-66	232	AT4G32980.1 | Symbols: ATH1 | homeobox gene 1 | chr4:15914865-15916873 REVERSE LENGTH=473
TRINITY_DN31_c0_g1_i18	4732	AT4G32980.1	3.6e-53	194	AT4G32980.1 | Symbols: ATH1 | homeobox gene 1 | chr4:15914865-15916873 REVERSE LENGTH=473
TRINITY_DN31_c0_g1_i19	788	AT1G62940.1	1.2	30.8	AT1G62940.1 | Symbols: ACOS5 | acyl-CoA synthetase 5 | chr1:23310554-23312747 FORWARD LENGTH=542
TRINITY_DN31_c0_g1_i22	3708	AT4G32980.1	1.13e-79	270	AT4G32980.1 | Symbols: ATH1 | homeobox gene 1 | chr4:15914865-15916873 REVERSE LENGTH=473
TRINITY_DN31_c0_g1_i24	2817	AT4G32980.1	2.38e-25	110	AT4G32980.1 | Symbols: ATH1 | homeobox gene 1 | chr4:15914865-15916873 REVERSE LENGTH=473
TRINITY_DN31_c0_g1_i25	2974	AT4G32980.1	2.58e-58	208	AT4G32980.1 | Symbols: ATH1 | homeobox gene 1 | chr4:15914865-15916873 REVERSE LENGTH=473
TRINITY_DN31_c0_g1_i32	5768	AT4G32980.1	8.91e-58	208	AT4G32980.1 | Symbols: ATH1 | homeobox gene 1 | chr4:15914865-15916873 REVERSE LENGTH=473
TRINITY_DN31_c0_g1_i37	437	AT4G23180.1	2.71e-56	186	AT4G23180.1 | Symbols: CRK10, RLK4 | cysteine-rich RLK (RECEPTOR-like protein kinase) 10 | chr4:12138171-12140780 FORWARD LENGTH=669
TRINITY_DN31_c0_g1_i42	1584	AT4G32980.1	6e-26	110	AT4G32980.1 | Symbols: ATH1 | homeobox gene 1 | chr4:15914865-15916873 REVERSE LENGTH=473
TRINITY_DN31_c0_g1_i46	1156	ATCG01280.1	0.94	32	ATCG01280.1 | Symbols: YCF2.2 | Chloroplast Ycf2;ATPase, AAA type, core | chrC:145291-152175 REVERSE LENGTH=2294
TRINITY_DN31_c0_g1_i48	5116	AT4G32980.1	5.69e-85	287	AT4G32980.1 | Symbols: ATH1 | homeobox gene 1 | chr4:15914865-15916873 REVERSE LENGTH=473
TRINITY_DN31_c1_g1_i1	999	AT1G18160.1	9.31e-08	53.9	AT1G18160.1 | Symbols: | Protein kinase superfamily protein | chr1:6249126-6253835 FORWARD LENGTH=992
TRINITY_DN32_c0_g1_i1	3087	AT5G67500.2	6.65e-111	345	AT5G67500.2 | Symbols: VDAC2 | voltage dependent anion channel 2 | chr5:26935223-26937123 FORWARD LENGTH=303
TRINITY_DN32_c0_g1_i2	2980	AT5G67500.1	1.93e-119	366	AT5G67500.1 | Symbols: VDAC2, ATVDAC2 | voltage dependent anion channel 2 | chr5:26935223-26937123 FORWARD LENGTH=276
TRINITY_DN32_c0_g1_i3	4249	AT5G67500.2	3.45e-93	303	AT5G67500.2 | Symbols: VDAC2 | voltage dependent anion channel 2 | chr5:26935223-26937123 FORWARD LENGTH=303
TRINITY_DN32_c0_g1_i4	3021	AT5G67500.1	2.58e-119	366	AT5G67500.1 | Symbols: VDAC2, ATVDAC2 | voltage dependent anion channel 2 | chr5:26935223-26937123 FORWARD LENGTH=276
TRINITY_DN32_c0_g1_i5	3137	AT5G67500.1	2.35e-95	231	AT5G67500.1 | Symbols: VDAC2, ATVDAC2 | voltage dependent anion channel 2 | chr5:26935223-26937123 FORWARD LENGTH=276
TRINITY_DN32_c0_g1_i6	4290	AT5G67500.2	3.71e-93	303	AT5G67500.2 | Symbols: VDAC2 | voltage dependent anion channel 2 | chr5:26935223-26937123 FORWARD LENGTH=303
TRINITY_DN32_c0_g2_i3	984	AT5G67500.2	1.1e-100	298	AT5G67500.2 | Symbols: VDAC2 | voltage dependent anion channel 2 | chr5:26935223-26937123 FORWARD LENGTH=303
TRINITY_DN32_c0_g2_i5	1815	AT5G67500.1	1.7e-119	355	AT5G67500.1 | Symbols: VDAC2, ATVDAC2 | voltage dependent anion channel 2 | chr5:26935223-26937123 FORWARD LENGTH=276
TRINITY_DN32_c0_g3_i1	777	AT3G15510.1	1.9e-30	116	AT3G15510.1 | Symbols: ATNAC2, ANAC056, NARS1, NAC2 | NAC domain containing protein 2 | chr3:5243696-5245037 FORWARD LENGTH=364
TRINITY_DN33_c0_g1_i1	1557	AT5G23240.1	1.5e-60	206	AT5G23240.1 | Symbols: | DNAJ heat shock N-terminal domain-containing protein | chr5:7826857-7828534 REVERSE LENGTH=465
TRINITY_DN33_c0_g1_i3	826	AT5G23240.1	6.3e-43	152	AT5G23240.1 | Symbols: | DNAJ heat shock N-terminal domain-containing protein | chr5:7826857-7828534 REVERSE LENGTH=465
TRINITY_DN33_c0_g1_i6	831	AT5G23240.1	3.2e-63	205	AT5G23240.1 | Symbols: | DNAJ heat shock N-terminal domain-containing protein | chr5:7826857-7828534 REVERSE LENGTH=465
TRINITY_DN33_c0_g1_i7	745	AT5G23240.1	6.7e-44	154	AT5G23240.1 | Symbols: | DNAJ heat shock N-terminal domain-containing protein | chr5:7826857-7828534 REVERSE LENGTH=465
TRINITY_DN33_c0_g1_i10	1034	AT5G23240.1	1.17e-98	299	AT5G23240.1 | Symbols: | DNAJ heat shock N-terminal domain-containing protein | chr5:7826857-7828534 REVERSE LENGTH=465
TRINITY_DN33_c0_g1_i12	1029	AT5G23240.1	1.07e-77	245	AT5G23240.1 | Symbols: | DNAJ heat shock N-terminal domain-containing protein | chr5:7826857-7828534 REVERSE LENGTH=465
TRINITY_DN33_c0_g1_i15	495	AT1G05490.1	0.035	34.3	AT1G05490.1 | Symbols: chr31 | chromatin remodeling 31 | chr1:1618795-1623195 REVERSE LENGTH=1410
TRINITY_DN33_c1_g2_i2	4309	AT5G57610.1	0	887	AT5G57610.1 | Symbols: | Protein kinase superfamily protein with octicosapeptide/Phox/Bem1p domain | chr5:23325307-23329099 FORWARD LENGTH=1054
TRINITY_DN33_c1_g2_i3	4406	AT5G57610.1	0	546	AT5G57610.1 | Symbols: | Protein kinase superfamily protein with octicosapeptide/Phox/Bem1p domain | chr5:23325307-23329099 FORWARD LENGTH=1054
TRINITY_DN33_c1_g2_i5	4869	AT5G57610.1	0	815	AT5G57610.1 | Symbols: | Protein kinase superfamily protein with octicosapeptide/Phox/Bem1p domain | chr5:23325307-23329099 FORWARD LENGTH=1054
TRINITY_DN33_c1_g2_i6	3625	AT5G57610.1	6.94e-148	473	AT5G57610.1 | Symbols: | Protein kinase superfamily protein with octicosapeptide/Phox/Bem1p domain | chr5:23325307-23329099 FORWARD LENGTH=1054
TRINITY_DN33_c1_g3_i1	2542	AT5G57610.1	6.23e-15	79.7	AT5G57610.1 | Symbols: | Protein kinase superfamily protein with octicosapeptide/Phox/Bem1p domain | chr5:23325307-23329099 FORWARD LENGTH=1054
TRINITY_DN33_c1_g4_i2	3578	AT5G57610.1	4.97e-148	473	AT5G57610.1 | Symbols: | Protein kinase superfamily protein with octicosapeptide/Phox/Bem1p domain | chr5:23325307-23329099 FORWARD LENGTH=1054
TRINITY_DN33_c1_g4_i5	4561	AT5G57610.1	0	812	AT5G57610.1 | Symbols: | Protein kinase superfamily protein with octicosapeptide/Phox/Bem1p domain | chr5:23325307-23329099 FORWARD LENGTH=1054
TRINITY_DN33_c1_g4_i11	4691	AT5G57610.1	0	846	AT5G57610.1 | Symbols: | Protein kinase superfamily protein with octicosapeptide/Phox/Bem1p domain | chr5:23325307-23329099 FORWARD LENGTH=1054
TRINITY_DN33_c1_g4_i12	4131	AT5G57610.1	0	917	AT5G57610.1 | Symbols: | Protein kinase superfamily protein with octicosapeptide/Phox/Bem1p domain | chr5:23325307-23329099 FORWARD LENGTH=1054
TRINITY_DN33_c1_g7_i1	5473	AT3G46920.1	1.09e-180	578	AT3G46920.1 | Symbols: | Protein kinase superfamily protein with octicosapeptide/Phox/Bem1p domain | chr3:17280430-17284857 REVERSE LENGTH=1171
TRINITY_DN33_c1_g8_i1	1228	AT4G30810.1	1.77e-16	81.3	AT4G30810.1 | Symbols: scpl29 | serine carboxypeptidase-like 29 | chr4:15003474-15006017 FORWARD LENGTH=479
TRINITY_DN33_c2_g1_i1	847	AT2G36390.1	8.8	28.1	AT2G36390.1 | Symbols: SBE2.1, BE3 | starch branching enzyme 2.1 | chr2:15264283-15269940 FORWARD LENGTH=858
TRINITY_DN33_c3_g1_i1	1276	AT4G34670.1	9.23e-08	53.1	AT4G34670.1 | Symbols: | Ribosomal protein S3Ae | chr4:16548724-16550222 FORWARD LENGTH=262
TRINITY_DN33_c4_g1_i1	438	-	-	-	-
TRINITY_DN33_c4_g1_i2	698	-	-	-	-
TRINITY_DN33_c4_g2_i2	582	AT1G02020.1	4.9	28.1	AT1G02020.1 | Symbols: | nitroreductase family protein | chr1:352842-354845 REVERSE LENGTH=642
TRINITY_DN33_c4_g2_i3	744	AT1G02020.1	2.8	29.6	AT1G02020.1 | Symbols: | nitroreductase family protein | chr1:352842-354845 REVERSE LENGTH=642
TRINITY_DN33_c5_g1_i1	480	AT3G11402.1	5.4	27.7	AT3G11402.1 | Symbols: | Cysteine/Histidine-rich C1 domain family protein | chr3:3573516-3575642 FORWARD LENGTH=708
TRINITY_DN33_c7_g1_i1	423	AT5G11950.2	2.98e-14	67	AT5G11950.2 | Symbols: | Putative lysine decarboxylase family protein | chr5:3855072-3856815 FORWARD LENGTH=216
TRINITY_DN33_c8_g1_i1	451	AT1G11340.1	0.4	30.8	AT1G11340.1 | Symbols: | S-locus lectin protein kinase family protein | chr1:3814116-3817420 REVERSE LENGTH=901
TRINITY_DN34_c0_g1_i1	1165	AT3G42950.1	3.32e-83	262	AT3G42950.1 | Symbols: | Pectin lyase-like superfamily protein | chr3:15015383-15017800 FORWARD LENGTH=484
TRINITY_DN34_c0_g1_i3	2766	AT1G19170.1	1.47e-141	431	AT1G19170.1 | Symbols: | Pectin lyase-like superfamily protein | chr1:6616777-6618875 FORWARD LENGTH=506
TRINITY_DN34_c0_g1_i8	764	AT1G19170.1	2.29e-102	306	AT1G19170.1 | Symbols: | Pectin lyase-like superfamily protein | chr1:6616777-6618875 FORWARD LENGTH=506
TRINITY_DN34_c0_g1_i9	1319	AT3G42950.1	0	564	AT3G42950.1 | Symbols: | Pectin lyase-like superfamily protein | chr3:15015383-15017800 FORWARD LENGTH=484
TRINITY_DN34_c0_g1_i11	2029	AT1G19170.1	0	691	AT1G19170.1 | Symbols: | Pectin lyase-like superfamily protein | chr1:6616777-6618875 FORWARD LENGTH=506
TRINITY_DN34_c0_g1_i13	3210	AT3G42950.1	5.94e-109	348	AT3G42950.1 | Symbols: | Pectin lyase-like superfamily protein | chr3:15015383-15017800 FORWARD LENGTH=484
TRINITY_DN34_c0_g1_i17	1133	AT3G42950.1	1.35e-85	268	AT3G42950.1 | Symbols: | Pectin lyase-like superfamily protein | chr3:15015383-15017800 FORWARD LENGTH=484
TRINITY_DN34_c0_g1_i22	1989	AT1G19170.1	0	681	AT1G19170.1 | Symbols: | Pectin lyase-like superfamily protein | chr1:6616777-6618875 FORWARD LENGTH=506
TRINITY_DN34_c0_g1_i32	2726	AT1G19170.1	1.85e-137	419	AT1G19170.1 | Symbols: | Pectin lyase-like superfamily protein | chr1:6616777-6618875 FORWARD LENGTH=506
TRINITY_DN34_c0_g1_i34	1295	AT3G42950.1	0	546	AT3G42950.1 | Symbols: | Pectin lyase-like superfamily protein | chr3:15015383-15017800 FORWARD LENGTH=484
TRINITY_DN34_c0_g1_i35	3170	AT3G42950.1	3.87e-110	351	AT3G42950.1 | Symbols: | Pectin lyase-like superfamily protein | chr3:15015383-15017800 FORWARD LENGTH=484
TRINITY_DN34_c0_g1_i37	1945	AT1G19170.1	1.71e-64	221	AT1G19170.1 | Symbols: | Pectin lyase-like superfamily protein | chr1:6616777-6618875 FORWARD LENGTH=506
TRINITY_DN34_c0_g1_i42	3370	AT1G19170.1	1.04e-93	309	AT1G19170.1 | Symbols: | Pectin lyase-like superfamily protein | chr1:6616777-6618875 FORWARD LENGTH=506
TRINITY_DN34_c0_g2_i1	323	AT1G19170.1	5.56e-13	63.5	AT1G19170.1 | Symbols: | Pectin lyase-like superfamily protein | chr1:6616777-6618875 FORWARD LENGTH=506
TRINITY_DN34_c2_g1_i1	312	AT4G16210.1	3.5	26.6	AT4G16210.1 | Symbols: ECHIA, E-COAH-2 | enoyl-CoA hydratase/isomerase A | chr4:9176864-9177978 REVERSE LENGTH=265
TRINITY_DN34_c2_g2_i1	302	-	-	-	-
TRINITY_DN35_c0_g1_i1	1823	AT5G48250.1	9.74e-95	295	AT5G48250.1 | Symbols: | B-box type zinc finger protein with CCT domain | chr5:19561719-19563113 REVERSE LENGTH=373
TRINITY_DN35_c0_g1_i4	1254	AT5G48250.1	1.04e-76	243	AT5G48250.1 | Symbols: | B-box type zinc finger protein with CCT domain | chr5:19561719-19563113 REVERSE LENGTH=373
TRINITY_DN35_c0_g1_i5	2394	AT3G07650.4	4.42e-79	259	AT3G07650.4 | Symbols: COL9 | CONSTANS-like 9 | chr3:2442494-2443901 FORWARD LENGTH=372
TRINITY_DN35_c0_g1_i9	1157	AT5G48250.1	1.29e-74	236	AT5G48250.1 | Symbols: | B-box type zinc finger protein with CCT domain | chr5:19561719-19563113 REVERSE LENGTH=373
TRINITY_DN35_c0_g1_i12	1699	AT5G48250.1	3.16e-95	295	AT5G48250.1 | Symbols: | B-box type zinc finger protein with CCT domain | chr5:19561719-19563113 REVERSE LENGTH=373
TRINITY_DN35_c0_g1_i14	3347	AT5G48250.1	7.85e-73	246	AT5G48250.1 | Symbols: | B-box type zinc finger protein with CCT domain | chr5:19561719-19563113 REVERSE LENGTH=373
TRINITY_DN35_c0_g1_i16	2056	AT5G48250.1	7.18e-94	295	AT5G48250.1 | Symbols: | B-box type zinc finger protein with CCT domain | chr5:19561719-19563113 REVERSE LENGTH=373
TRINITY_DN35_c0_g1_i19	2251	AT3G07650.4	1.84e-79	259	AT3G07650.4 | Symbols: COL9 | CONSTANS-like 9 | chr3:2442494-2443901 FORWARD LENGTH=372
TRINITY_DN35_c0_g1_i22	1366	AT5G48250.1	3.08e-76	243	AT5G48250.1 | Symbols: | B-box type zinc finger protein with CCT domain | chr5:19561719-19563113 REVERSE LENGTH=373
TRINITY_DN35_c1_g1_i1	1047	AT4G39200.2	4.01e-40	137	AT4G39200.2 | Symbols: | Ribosomal protein S25 family protein | chr4:18257464-18258464 FORWARD LENGTH=107
TRINITY_DN35_c1_g1_i3	1824	AT2G21580.2	2.03e-14	69.7	AT2G21580.2 | Symbols: | Ribosomal protein S25 family protein | chr2:9236629-9237510 FORWARD LENGTH=107
TRINITY_DN35_c1_g1_i5	1312	AT4G39200.2	2.58e-39	137	AT4G39200.2 | Symbols: | Ribosomal protein S25 family protein | chr4:18257464-18258464 FORWARD LENGTH=107
TRINITY_DN35_c1_g1_i6	1945	AT2G21580.2	2.18e-14	69.7	AT2G21580.2 | Symbols: | Ribosomal protein S25 family protein | chr2:9236629-9237510 FORWARD LENGTH=107
TRINITY_DN35_c1_g1_i7	926	AT4G39200.2	3.76e-40	136	AT4G39200.2 | Symbols: | Ribosomal protein S25 family protein | chr4:18257464-18258464 FORWARD LENGTH=107
TRINITY_DN35_c1_g2_i1	1663	AT3G05250.1	1.2	32	AT3G05250.1 | Symbols: | RING/U-box superfamily protein | chr3:1495635-1497387 FORWARD LENGTH=278
TRINITY_DN35_c1_g3_i1	862	AT4G34555.1	1.14e-38	131	AT4G34555.1 | Symbols: | Ribosomal protein S25 family protein | chr4:16504381-16505339 REVERSE LENGTH=108
TRINITY_DN35_c1_g4_i1	1605	AT3G05250.1	1.2	32	AT3G05250.1 | Symbols: | RING/U-box superfamily protein | chr3:1495635-1497387 FORWARD LENGTH=278
TRINITY_DN35_c1_g5_i1	1736	AT1G29280.1	2.55e-55	187	AT1G29280.1 | Symbols: WRKY65, ATWRKY65 | WRKY DNA-binding protein 65 | chr1:10236589-10237467 FORWARD LENGTH=259
TRINITY_DN35_c1_g5_i2	1513	AT1G29280.1	4.52e-64	209	AT1G29280.1 | Symbols: WRKY65, ATWRKY65 | WRKY DNA-binding protein 65 | chr1:10236589-10237467 FORWARD LENGTH=259
TRINITY_DN35_c1_g5_i3	1603	AT1G29280.1	8.64e-58	193	AT1G29280.1 | Symbols: WRKY65, ATWRKY65 | WRKY DNA-binding protein 65 | chr1:10236589-10237467 FORWARD LENGTH=259
TRINITY_DN35_c1_g5_i4	1646	AT1G29280.1	1.18e-61	203	AT1G29280.1 | Symbols: WRKY65, ATWRKY65 | WRKY DNA-binding protein 65 | chr1:10236589-10237467 FORWARD LENGTH=259
TRINITY_DN35_c1_g6_i1	1355	AT1G29280.1	1.68e-62	203	AT1G29280.1 | Symbols: WRKY65, ATWRKY65 | WRKY DNA-binding protein 65 | chr1:10236589-10237467 FORWARD LENGTH=259
TRINITY_DN35_c1_g6_i2	2002	AT1G29280.1	1.67e-33	129	AT1G29280.1 | Symbols: WRKY65, ATWRKY65 | WRKY DNA-binding protein 65 | chr1:10236589-10237467 FORWARD LENGTH=259
TRINITY_DN35_c1_g6_i3	365	AT3G58710.1	3.91e-06	44.3	AT3G58710.1 | Symbols: WRKY69, ATWRKY69 | WRKY DNA-binding protein 69 | chr3:21715192-21716766 FORWARD LENGTH=272
TRINITY_DN35_c2_g1_i1	1916	AT4G20440.4	5.4e-44	158	AT4G20440.4 | Symbols: | small nuclear ribonucleoprotein associated protein B | chr4:11022843-11023616 REVERSE LENGTH=257
TRINITY_DN35_c2_g2_i1	1910	-	-	-	-
TRINITY_DN35_c3_g1_i1	2048	AT3G16310.1	3.27e-139	410	AT3G16310.1 | Symbols: | mitotic phosphoprotein N' end (MPPN) family protein | chr3:5526593-5528106 REVERSE LENGTH=329
TRINITY_DN35_c3_g1_i2	316	AT3G14890.2	3.4	26.9	AT3G14890.2 | Symbols: | phosphoesterase | chr3:5008751-5013060 FORWARD LENGTH=684
TRINITY_DN35_c4_g1_i1	598	AT2G39410.2	4.4	28.1	AT2G39410.2 | Symbols: | alpha/beta-Hydrolases superfamily protein | chr2:16455667-16458217 FORWARD LENGTH=317
TRINITY_DN36_c0_g1_i4	2605	AT3G27890.1	0.017	37.7	AT3G27890.1 | Symbols: NQR | NADPH:quinone oxidoreductase | chr3:10350807-10351938 REVERSE LENGTH=196
TRINITY_DN36_c0_g1_i6	4587	AT3G27890.1	6.47e-41	150	AT3G27890.1 | Symbols: NQR | NADPH:quinone oxidoreductase | chr3:10350807-10351938 REVERSE LENGTH=196
TRINITY_DN36_c0_g1_i7	841	AT3G27890.1	4.56e-83	248	AT3G27890.1 | Symbols: NQR | NADPH:quinone oxidoreductase | chr3:10350807-10351938 REVERSE LENGTH=196
TRINITY_DN36_c0_g1_i10	1376	AT3G27890.1	1.16e-90	273	AT3G27890.1 | Symbols: NQR | NADPH:quinone oxidoreductase | chr3:10350807-10351938 REVERSE LENGTH=196
TRINITY_DN36_c0_g1_i11	1451	AT3G27890.1	9.74e-84	256	AT3G27890.1 | Symbols: NQR | NADPH:quinone oxidoreductase | chr3:10350807-10351938 REVERSE LENGTH=196
TRINITY_DN36_c0_g1_i13	4296	AT3G27890.1	4.5e-36	135	AT3G27890.1 | Symbols: NQR | NADPH:quinone oxidoreductase | chr3:10350807-10351938 REVERSE LENGTH=196
TRINITY_DN36_c0_g1_i14	4609	AT3G27890.1	3.44e-41	150	AT3G27890.1 | Symbols: NQR | NADPH:quinone oxidoreductase | chr3:10350807-10351938 REVERSE LENGTH=196
TRINITY_DN36_c0_g1_i16	4222	AT3G27890.1	3.52e-42	153	AT3G27890.1 | Symbols: NQR | NADPH:quinone oxidoreductase | chr3:10350807-10351938 REVERSE LENGTH=196
TRINITY_DN36_c0_g1_i17	2845	AT3G27890.1	2.82e-36	135	AT3G27890.1 | Symbols: NQR | NADPH:quinone oxidoreductase | chr3:10350807-10351938 REVERSE LENGTH=196
TRINITY_DN36_c0_g1_i18	1268	AT3G27890.1	3.15e-81	248	AT3G27890.1 | Symbols: NQR | NADPH:quinone oxidoreductase | chr3:10350807-10351938 REVERSE LENGTH=196
TRINITY_DN36_c0_g2_i1	567	AT1G68290.1	2.2	28.9	AT1G68290.1 | Symbols: ENDO 2 | endonuclease 2 | chr1:25596718-25598264 FORWARD LENGTH=290
TRINITY_DN36_c1_g1_i2	1650	AT2G13840.1	4.36e-127	280	AT2G13840.1 | Symbols: | Polymerase/histidinol phosphatase-like | chr2:5788616-5791057 REVERSE LENGTH=434
TRINITY_DN36_c1_g1_i3	1766	AT2G13840.1	2.19e-169	488	AT2G13840.1 | Symbols: | Polymerase/histidinol phosphatase-like | chr2:5788616-5791057 REVERSE LENGTH=434
TRINITY_DN36_c1_g1_i4	2127	AT2G13840.1	5.05e-114	350	AT2G13840.1 | Symbols: | Polymerase/histidinol phosphatase-like | chr2:5788616-5791057 REVERSE LENGTH=434
TRINITY_DN36_c1_g1_i7	2010	AT2G13840.1	7.84e-122	369	AT2G13840.1 | Symbols: | Polymerase/histidinol phosphatase-like | chr2:5788616-5791057 REVERSE LENGTH=434
TRINITY_DN36_c3_g1_i1	458	AT3G27890.1	1.13e-36	124	AT3G27890.1 | Symbols: NQR | NADPH:quinone oxidoreductase | chr3:10350807-10351938 REVERSE LENGTH=196
TRINITY_DN37_c0_g1_i1	1694	AT1G07230.1	2.84e-37	145	AT1G07230.1 | Symbols: NPC1 | non-specific phospholipase C1 | chr1:2220509-2222778 REVERSE LENGTH=533
TRINITY_DN37_c0_g1_i6	1662	AT1G07230.1	2.47e-37	145	AT1G07230.1 | Symbols: NPC1 | non-specific phospholipase C1 | chr1:2220509-2222778 REVERSE LENGTH=533
TRINITY_DN38_c0_g1_i2	624	AT3G47570.1	2.22e-21	91.7	AT3G47570.1 | Symbols: | Leucine-rich repeat protein kinase family protein | chr3:17527611-17530748 FORWARD LENGTH=1010
TRINITY_DN38_c0_g1_i6	4297	AT3G47570.1	0	664	AT3G47570.1 | Symbols: | Leucine-rich repeat protein kinase family protein | chr3:17527611-17530748 FORWARD LENGTH=1010
TRINITY_DN38_c0_g1_i7	1707	AT5G20480.1	1.83e-91	302	AT5G20480.1 | Symbols: EFR | EF-TU receptor | chr5:6922497-6925679 FORWARD LENGTH=1031
TRINITY_DN38_c0_g1_i15	4300	AT3G47570.1	0	669	AT3G47570.1 | Symbols: | Leucine-rich repeat protein kinase family protein | chr3:17527611-17530748 FORWARD LENGTH=1010
TRINITY_DN38_c1_g1_i3	3655	AT2G17890.1	5.19e-150	463	AT2G17890.1 | Symbols: CPK16 | calcium-dependent protein kinase 16 | chr2:7769885-7772627 REVERSE LENGTH=571
TRINITY_DN38_c1_g1_i5	2529	AT5G66210.1	0	843	AT5G66210.1 | Symbols: CPK28 | calcium-dependent protein kinase 28 | chr5:26456681-26459434 REVERSE LENGTH=523
TRINITY_DN38_c1_g1_i6	3145	AT2G17890.1	0	775	AT2G17890.1 | Symbols: CPK16 | calcium-dependent protein kinase 16 | chr2:7769885-7772627 REVERSE LENGTH=571
TRINITY_DN38_c1_g1_i8	3786	AT2G17890.1	1.76e-104	342	AT2G17890.1 | Symbols: CPK16 | calcium-dependent protein kinase 16 | chr2:7769885-7772627 REVERSE LENGTH=571
TRINITY_DN38_c1_g1_i11	3892	AT5G66210.4	7.14e-169	509	AT5G66210.4 | Symbols: CPK28 | calcium-dependent protein kinase 28 | chr5:26457145-26459434 REVERSE LENGTH=435
TRINITY_DN38_c1_g1_i12	4402	AT5G66210.4	9.3e-98	321	AT5G66210.4 | Symbols: CPK28 | calcium-dependent protein kinase 28 | chr5:26457145-26459434 REVERSE LENGTH=435
TRINITY_DN38_c1_g1_i13	3276	AT5G66210.4	5.35e-171	509	AT5G66210.4 | Symbols: CPK28 | calcium-dependent protein kinase 28 | chr5:26457145-26459434 REVERSE LENGTH=435
TRINITY_DN38_c1_g1_i15	3039	AT5G66210.1	5.63e-178	528	AT5G66210.1 | Symbols: CPK28 | calcium-dependent protein kinase 28 | chr5:26456681-26459434 REVERSE LENGTH=523
TRINITY_DN38_c1_g1_i16	2557	AT5G66210.1	2.36e-27	117	AT5G66210.1 | Symbols: CPK28 | calcium-dependent protein kinase 28 | chr5:26456681-26459434 REVERSE LENGTH=523
TRINITY_DN38_c2_g1_i1	2592	AT5G53880.1	0.023	34.7	AT5G53880.1 | Symbols: | unknown protein; FUNCTIONS IN: molecular_function unknown; INVOLVED IN: biological_process unknown; LOCATED IN: mitochondrion, plasma membrane; EXPRESSED IN: 23 plant structures; EXPRESSED DURING: 13 growth stages; Has 30201 Blast hits to 17322 proteins in 780 species: Archae - 12; Bacteria - 1396; Metazoa - 17338; Fungi - 3422; Plants - 5037; Viruses - 0; Other Eukaryote…
TRINITY_DN38_c3_g1_i1	369	AT2G21130.1	6.38e-48	151	AT2G21130.1 | Symbols: | Cyclophilin-like peptidyl-prolyl cis-trans isomerase family protein | chr2:9055619-9056143 REVERSE LENGTH=174
TRINITY_DN38_c5_g1_i1	337	AT3G01670.1	2.9	27.3	AT3G01670.1 | Symbols: | unknown protein; BEST Arabidopsis thaliana protein match is: unknown protein (TAIR:AT3G01680.1); Has 121 Blast hits to 111 proteins in 12 species: Archae - 0; Bacteria - 0; Metazoa - 0; Fungi - 0; Plants - 121; Viruses - 0; Other Eukaryotes - 0 (source: NCBI BLink). | chr3:247288-250261 FORWARD LENGTH=822
TRINITY_DN38_c5_g1_i7	477	-	-	-	-
TRINITY_DN38_c5_g1_i8	412	AT2G47390.1	7	26.9	AT2G47390.1 | Symbols: | Prolyl oligopeptidase family protein | chr2:19442278-19446253 REVERSE LENGTH=961
TRINITY_DN38_c5_g1_i9	656	-	-	-	-
TRINITY_DN38_c6_g1_i1	421	AT4G36070.1	4.82e-17	76.6	AT4G36070.1 | Symbols: CPK18 | calcium-dependent protein kinase 18 | chr4:17056907-17059595 REVERSE LENGTH=534
TRINITY_DN38_c7_g1_i1	681	AT1G29600.1	5.4	28.1	AT1G29600.1 | Symbols: | Zinc finger C-x8-C-x5-C-x3-H type family protein | chr1:10344046-10346243 FORWARD LENGTH=389
TRINITY_DN38_c8_g1_i1	363	AT4G02660.1	5.7	26.9	AT4G02660.1 | Symbols: | Beige/BEACH domain ;WD domain, G-beta repeat protein | chr4:1159927-1173791 REVERSE LENGTH=3527
TRINITY_DN38_c9_g1_i1	527	AT1G74910.2	1.8	29.3	AT1G74910.2 | Symbols: | ADP-glucose pyrophosphorylase family protein | chr1:28135770-28138456 REVERSE LENGTH=415
TRINITY_DN39_c0_g1_i5	580	AT4G22280.2	3.4	28.5	AT4G22280.2 | Symbols: | F-box/RNI-like superfamily protein | chr4:11776368-11777517 REVERSE LENGTH=332
TRINITY_DN39_c0_g1_i13	776	AT4G22280.2	3.2	29.3	AT4G22280.2 | Symbols: | F-box/RNI-like superfamily protein | chr4:11776368-11777517 REVERSE LENGTH=332
TRINITY_DN39_c0_g1_i18	1429	AT4G22280.2	7.3	29.3	AT4G22280.2 | Symbols: | F-box/RNI-like superfamily protein | chr4:11776368-11777517 REVERSE LENGTH=332
TRINITY_DN39_c0_g1_i21	613	-	-	-	-
TRINITY_DN39_c0_g1_i26	1020	AT2G24645.1	3.2	30	AT2G24645.1 | Symbols: | Transcriptional factor B3 family protein | chr2:10480728-10482650 REVERSE LENGTH=490
TRINITY_DN39_c0_g2_i1	949	AT4G24380.1	9.17e-13	67	AT4G24380.1 | Symbols: | INVOLVED IN: 10-formyltetrahydrofolate biosynthetic process, folic acid and derivative biosynthetic process; EXPRESSED IN: 24 plant structures; EXPRESSED DURING: 15 growth stages; CONTAINS InterPro DOMAIN/s: Serine hydrolase (InterPro:IPR005645); BEST Arabidopsis thaliana protein match is: alpha/beta-Hydrolases superfamily protein (TAIR:AT5G65400.1); Has 30201 Blast hits …
TRINITY_DN39_c0_g2_i2	935	AT4G24380.1	8.83e-13	67	AT4G24380.1 | Symbols: | INVOLVED IN: 10-formyltetrahydrofolate biosynthetic process, folic acid and derivative biosynthetic process; EXPRESSED IN: 24 plant structures; EXPRESSED DURING: 15 growth stages; CONTAINS InterPro DOMAIN/s: Serine hydrolase (InterPro:IPR005645); BEST Arabidopsis thaliana protein match is: alpha/beta-Hydrolases superfamily protein (TAIR:AT5G65400.1); Has 30201 Blast hits …
TRINITY_DN39_c1_g1_i5	3090	AT1G51810.1	8.97e-120	384	AT1G51810.1 | Symbols: | Leucine-rich repeat protein kinase family protein | chr1:19227119-19230584 REVERSE LENGTH=744
TRINITY_DN39_c1_g1_i8	3556	AT2G19210.1	0	645	AT2G19210.1 | Symbols: | Leucine-rich repeat transmembrane protein kinase protein | chr2:8335639-8339307 REVERSE LENGTH=881
TRINITY_DN39_c1_g1_i10	4239	AT2G19210.1	0	645	AT2G19210.1 | Symbols: | Leucine-rich repeat transmembrane protein kinase protein | chr2:8335639-8339307 REVERSE LENGTH=881
TRINITY_DN39_c1_g1_i16	3568	AT1G31930.3	0	1026	AT1G31930.3 | Symbols: XLG3 | extra-large GTP-binding protein 3 | chr1:11465832-11468961 FORWARD LENGTH=848
TRINITY_DN39_c1_g2_i1	484	AT2G19210.1	5.48e-08	51.2	AT2G19210.1 | Symbols: | Leucine-rich repeat transmembrane protein kinase protein | chr2:8335639-8339307 REVERSE LENGTH=881
TRINITY_DN39_c1_g3_i1	1473	AT3G25130.1	4.62e-12	67.8	AT3G25130.1 | Symbols: | unknown protein; FUNCTIONS IN: molecular_function unknown; INVOLVED IN: biological_process unknown; LOCATED IN: plasma membrane; EXPRESSED IN: 17 plant structures; EXPRESSED DURING: 9 growth stages; Has 3885 Blast hits to 2658 proteins in 280 species: Archae - 12; Bacteria - 208; Metazoa - 970; Fungi - 222; Plants - 148; Viruses - 11; Other Eukaryotes - 2314 (source: NCBI…
TRINITY_DN39_c1_g4_i2	3493	AT1G31930.3	0	921	AT1G31930.3 | Symbols: XLG3 | extra-large GTP-binding protein 3 | chr1:11465832-11468961 FORWARD LENGTH=848
TRINITY_DN39_c2_g1_i1	4261	AT1G54130.1	5.26e-129	332	AT1G54130.1 | Symbols: RSH3, AT-RSH3, ATRSH3 | RELA/SPOT homolog 3 | chr1:20211177-20213761 FORWARD LENGTH=715
TRINITY_DN39_c2_g1_i3	3601	AT1G54130.1	0	572	AT1G54130.1 | Symbols: RSH3, AT-RSH3, ATRSH3 | RELA/SPOT homolog 3 | chr1:20211177-20213761 FORWARD LENGTH=715
TRINITY_DN39_c2_g1_i5	4246	AT1G54130.1	3.14e-151	476	AT1G54130.1 | Symbols: RSH3, AT-RSH3, ATRSH3 | RELA/SPOT homolog 3 | chr1:20211177-20213761 FORWARD LENGTH=715
TRINITY_DN39_c2_g1_i15	4170	AT1G54130.1	1.94e-151	476	AT1G54130.1 | Symbols: RSH3, AT-RSH3, ATRSH3 | RELA/SPOT homolog 3 | chr1:20211177-20213761 FORWARD LENGTH=715
TRINITY_DN39_c2_g1_i17	2950	AT1G54130.1	0	572	AT1G54130.1 | Symbols: RSH3, AT-RSH3, ATRSH3 | RELA/SPOT homolog 3 | chr1:20211177-20213761 FORWARD LENGTH=715
TRINITY_DN39_c2_g1_i18	3595	AT1G54130.1	3.81e-153	476	AT1G54130.1 | Symbols: RSH3, AT-RSH3, ATRSH3 | RELA/SPOT homolog 3 | chr1:20211177-20213761 FORWARD LENGTH=715
TRINITY_DN39_c2_g1_i20	3610	AT1G54130.1	1.26e-111	365	AT1G54130.1 | Symbols: RSH3, AT-RSH3, ATRSH3 | RELA/SPOT homolog 3 | chr1:20211177-20213761 FORWARD LENGTH=715
TRINITY_DN39_c2_g1_i24	3525	AT1G54130.1	0	717	AT1G54130.1 | Symbols: RSH3, AT-RSH3, ATRSH3 | RELA/SPOT homolog 3 | chr1:20211177-20213761 FORWARD LENGTH=715
TRINITY_DN39_c2_g1_i25	3616	AT1G54130.1	0	573	AT1G54130.1 | Symbols: RSH3, AT-RSH3, ATRSH3 | RELA/SPOT homolog 3 | chr1:20211177-20213761 FORWARD LENGTH=715
TRINITY_DN39_c2_g1_i26	3519	AT1G54130.1	2.12e-153	476	AT1G54130.1 | Symbols: RSH3, AT-RSH3, ATRSH3 | RELA/SPOT homolog 3 | chr1:20211177-20213761 FORWARD LENGTH=715
TRINITY_DN39_c2_g1_i28	2874	AT1G54130.1	0	837	AT1G54130.1 | Symbols: RSH3, AT-RSH3, ATRSH3 | RELA/SPOT homolog 3 | chr1:20211177-20213761 FORWARD LENGTH=715
TRINITY_DN39_c3_g1_i2	1121	AT2G04780.2	1.42e-74	231	AT2G04780.2 | Symbols: FLA7 | FASCICLIN-like arabinoogalactan 7 | chr2:1677488-1678252 FORWARD LENGTH=254
TRINITY_DN39_c3_g2_i1	1162	AT2G04780.2	5.21e-72	225	AT2G04780.2 | Symbols: FLA7 | FASCICLIN-like arabinoogalactan 7 | chr2:1677488-1678252 FORWARD LENGTH=254
TRINITY_DN39_c4_g1_i1	570	AT3G50180.1	0.35	31.6	AT3G50180.1 | Symbols: | Plant protein of unknown function (DUF247) | chr3:18604943-18607162 REVERSE LENGTH=588
TRINITY_DN39_c4_g1_i3	580	AT4G21940.1	0.74	30.8	AT4G21940.1 | Symbols: CPK15 | calcium-dependent protein kinase 15 | chr4:11640847-11643387 FORWARD LENGTH=554
TRINITY_DN39_c4_g1_i4	701	AT4G01600.2	2.9	28.9	AT4G01600.2 | Symbols: | GRAM domain family protein | chr4:693210-694319 FORWARD LENGTH=228
TRINITY_DN39_c4_g1_i5	620	AT3G50180.1	2.3	29.3	AT3G50180.1 | Symbols: | Plant protein of unknown function (DUF247) | chr3:18604943-18607162 REVERSE LENGTH=588
TRINITY_DN39_c4_g1_i6	611	AT3G50180.1	3.1	28.9	AT3G50180.1 | Symbols: | Plant protein of unknown function (DUF247) | chr3:18604943-18607162 REVERSE LENGTH=588
TRINITY_DN39_c4_g1_i7	499	AT3G50180.1	0.2	32	AT3G50180.1 | Symbols: | Plant protein of unknown function (DUF247) | chr3:18604943-18607162 REVERSE LENGTH=588
TRINITY_DN39_c4_g1_i8	579	AT3G50180.1	0.28	32	AT3G50180.1 | Symbols: | Plant protein of unknown function (DUF247) | chr3:18604943-18607162 REVERSE LENGTH=588
TRINITY_DN39_c4_g1_i10	604	AT3G50180.1	2.2	29.3	AT3G50180.1 | Symbols: | Plant protein of unknown function (DUF247) | chr3:18604943-18607162 REVERSE LENGTH=588
TRINITY_DN39_c5_g1_i4	412	AT2G19190.1	3.93e-24	96.7	AT2G19190.1 | Symbols: FRK1 | FLG22-induced receptor-like kinase 1 | chr2:8326067-8329893 REVERSE LENGTH=876
TRINITY_DN39_c5_g1_i9	915	AT2G19230.1	8.79e-08	53.5	AT2G19230.1 | Symbols: | Leucine-rich repeat transmembrane protein kinase protein | chr2:8343452-8348431 REVERSE LENGTH=1025
TRINITY_DN39_c5_g1_i12	565	AT2G19190.1	1.38e-25	102	AT2G19190.1 | Symbols: FRK1 | FLG22-induced receptor-like kinase 1 | chr2:8326067-8329893 REVERSE LENGTH=876
TRINITY_DN39_c5_g1_i13	409	AT2G19190.1	3.63e-16	73.9	AT2G19190.1 | Symbols: FRK1 | FLG22-induced receptor-like kinase 1 | chr2:8326067-8329893 REVERSE LENGTH=876
TRINITY_DN39_c5_g1_i14	710	-	-	-	-
TRINITY_DN39_c5_g1_i16	334	AT2G19230.1	6.55e-09	52	AT2G19230.1 | Symbols: | Leucine-rich repeat transmembrane protein kinase protein | chr2:8343452-8348431 REVERSE LENGTH=1025
TRINITY_DN39_c5_g2_i1	2043	AT1G19350.3	8.1	29.6	AT1G19350.3 | Symbols: BES1, BZR2 | Brassinosteroid signalling positive regulator (BZR1) family protein | chr1:6688680-6690165 FORWARD LENGTH=357
TRINITY_DN39_c11_g1_i1	330	AT4G29450.1	1.94e-26	102	AT4G29450.1 | Symbols: | Leucine-rich repeat protein kinase family protein | chr4:14478837-14482626 REVERSE LENGTH=863
TRINITY_DN39_c13_g1_i1	411	-	-	-	-
TRINITY_DN39_c19_g1_i2	869	-	-	-	-
TRINITY_DN40_c0_g1_i4	2658	AT3G08720.2	0	629	AT3G08720.2 | Symbols: ATPK19, ATPK2 | serine/threonine protein kinase 2 | chr3:2648625-2650407 REVERSE LENGTH=471
TRINITY_DN40_c0_g1_i5	1587	AT3G08720.2	0	577	AT3G08720.2 | Symbols: ATPK19, ATPK2 | serine/threonine protein kinase 2 | chr3:2648625-2650407 REVERSE LENGTH=471
TRINITY_DN40_c0_g1_i7	2697	AT3G08720.2	0	598	AT3G08720.2 | Symbols: ATPK19, ATPK2 | serine/threonine protein kinase 2 | chr3:2648625-2650407 REVERSE LENGTH=471
TRINITY_DN40_c0_g1_i12	3829	AT3G08720.2	6.48e-167	505	AT3G08720.2 | Symbols: ATPK19, ATPK2 | serine/threonine protein kinase 2 | chr3:2648625-2650407 REVERSE LENGTH=471
TRINITY_DN40_c0_g1_i13	2351	AT3G08720.2	0	597	AT3G08720.2 | Symbols: ATPK19, ATPK2 | serine/threonine protein kinase 2 | chr3:2648625-2650407 REVERSE LENGTH=471
TRINITY_DN40_c1_g1_i1	1493	AT3G61790.1	0	530	AT3G61790.1 | Symbols: | Protein with RING/U-box and TRAF-like domains | chr3:22871974-22873543 REVERSE LENGTH=326
TRINITY_DN40_c1_g1_i2	1422	AT3G61790.1	1.73e-129	256	AT3G61790.1 | Symbols: | Protein with RING/U-box and TRAF-like domains | chr3:22871974-22873543 REVERSE LENGTH=326
TRINITY_DN40_c1_g1_i6	858	AT4G27880.1	1.16e-90	272	AT4G27880.1 | Symbols: | Protein with RING/U-box and TRAF-like domains | chr4:13883623-13884927 FORWARD LENGTH=327
TRINITY_DN40_c1_g1_i7	1406	AT4G27880.1	0	528	AT4G27880.1 | Symbols: | Protein with RING/U-box and TRAF-like domains | chr4:13883623-13884927 FORWARD LENGTH=327
TRINITY_DN40_c1_g1_i8	372	AT3G61790.1	4.65e-10	55.5	AT3G61790.1 | Symbols: | Protein with RING/U-box and TRAF-like domains | chr3:22871974-22873543 REVERSE LENGTH=326
TRINITY_DN40_c1_g2_i1	670	AT4G27880.1	1.97e-12	65.5	AT4G27880.1 | Symbols: | Protein with RING/U-box and TRAF-like domains | chr4:13883623-13884927 FORWARD LENGTH=327
TRINITY_DN40_c1_g2_i2	1774	AT3G61790.1	0	546	AT3G61790.1 | Symbols: | Protein with RING/U-box and TRAF-like domains | chr3:22871974-22873543 REVERSE LENGTH=326
TRINITY_DN40_c2_g1_i2	494	AT5G22000.3	1.71e-12	63.9	AT5G22000.3 | Symbols: RHF2A | RING-H2 group F2A | chr5:7277436-7279553 FORWARD LENGTH=375
TRINITY_DN40_c3_g1_i2	1195	AT1G19300.1	0.000108	44.3	AT1G19300.1 | Symbols: GATL1, PARVUS, GLZ1, ATGATL1 | Nucleotide-diphospho-sugar transferases superfamily protein | chr1:6671451-6672506 REVERSE LENGTH=351
TRINITY_DN41_c0_g1_i1	2931	AT4G27190.1	5.9e-15	80.1	AT4G27190.1 | Symbols: | NB-ARC domain-containing disease resistance protein | chr4:13620977-13623934 REVERSE LENGTH=985
TRINITY_DN41_c0_g1_i2	1161	AT4G27220.1	4.25e-27	113	AT4G27220.1 | Symbols: | NB-ARC domain-containing disease resistance protein | chr4:13633953-13636712 REVERSE LENGTH=919
TRINITY_DN41_c0_g1_i4	1568	AT4G26090.1	1.72e-17	86.3	AT4G26090.1 | Symbols: RPS2 | NB-ARC domain-containing disease resistance protein | chr4:13224596-13227325 FORWARD LENGTH=909
TRINITY_DN41_c0_g1_i5	1748	AT4G27220.1	7.13e-26	113	AT4G27220.1 | Symbols: | NB-ARC domain-containing disease resistance protein | chr4:13633953-13636712 REVERSE LENGTH=919
TRINITY_DN41_c0_g1_i6	4465	AT4G27220.1	1.42e-70	256	AT4G27220.1 | Symbols: | NB-ARC domain-containing disease resistance protein | chr4:13633953-13636712 REVERSE LENGTH=919
TRINITY_DN41_c0_g1_i7	2335	AT4G27220.1	4.47e-99	327	AT4G27220.1 | Symbols: | NB-ARC domain-containing disease resistance protein | chr4:13633953-13636712 REVERSE LENGTH=919
TRINITY_DN41_c0_g1_i8	1293	AT4G27220.1	2.95e-13	72	AT4G27220.1 | Symbols: | NB-ARC domain-containing disease resistance protein | chr4:13633953-13636712 REVERSE LENGTH=919
TRINITY_DN41_c0_g1_i9	1121	AT5G63020.1	2.46e-60	209	AT5G63020.1 | Symbols: | Disease resistance protein (CC-NBS-LRR class) family | chr5:25283252-25286002 REVERSE LENGTH=888
TRINITY_DN41_c0_g1_i10	1848	AT4G27220.1	2.92e-19	92.4	AT4G27220.1 | Symbols: | NB-ARC domain-containing disease resistance protein | chr4:13633953-13636712 REVERSE LENGTH=919
TRINITY_DN41_c0_g1_i13	1692	AT4G27190.1	5.26e-18	88.2	AT4G27190.1 | Symbols: | NB-ARC domain-containing disease resistance protein | chr4:13620977-13623934 REVERSE LENGTH=985
TRINITY_DN41_c0_g1_i14	2153	AT4G27220.1	5.94e-96	317	AT4G27220.1 | Symbols: | NB-ARC domain-containing disease resistance protein | chr4:13633953-13636712 REVERSE LENGTH=919
TRINITY_DN41_c0_g1_i15	1701	AT4G27190.1	2.43e-17	86.3	AT4G27190.1 | Symbols: | NB-ARC domain-containing disease resistance protein | chr4:13620977-13623934 REVERSE LENGTH=985
TRINITY_DN41_c0_g1_i16	1925	AT1G12210.1	1.85e-93	307	AT1G12210.1 | Symbols: RFL1 | RPS5-like 1 | chr1:4140948-4143605 FORWARD LENGTH=885
TRINITY_DN41_c0_g1_i19	1866	AT4G27220.1	4.42e-20	95.1	AT4G27220.1 | Symbols: | NB-ARC domain-containing disease resistance protein | chr4:13633953-13636712 REVERSE LENGTH=919
TRINITY_DN41_c0_g1_i20	1386	AT4G27220.1	1.17e-10	63.9	AT4G27220.1 | Symbols: | NB-ARC domain-containing disease resistance protein | chr4:13633953-13636712 REVERSE LENGTH=919
TRINITY_DN41_c0_g1_i22	1112	AT4G27190.1	2.86e-07	52.8	AT4G27190.1 | Symbols: | NB-ARC domain-containing disease resistance protein | chr4:13620977-13623934 REVERSE LENGTH=985
TRINITY_DN41_c0_g1_i25	2000	AT4G27220.1	7.22e-80	272	AT4G27220.1 | Symbols: | NB-ARC domain-containing disease resistance protein | chr4:13633953-13636712 REVERSE LENGTH=919
TRINITY_DN41_c0_g1_i27	3355	AT4G27190.1	2.98e-18	90.9	AT4G27190.1 | Symbols: | NB-ARC domain-containing disease resistance protein | chr4:13620977-13623934 REVERSE LENGTH=985
TRINITY_DN41_c0_g1_i30	1730	AT4G27220.1	4.43e-25	110	AT4G27220.1 | Symbols: | NB-ARC domain-containing disease resistance protein | chr4:13633953-13636712 REVERSE LENGTH=919
TRINITY_DN41_c0_g1_i33	1943	AT1G12290.1	1.58e-82	278	AT1G12290.1 | Symbols: | Disease resistance protein (CC-NBS-LRR class) family | chr1:4178593-4181247 REVERSE LENGTH=884
TRINITY_DN41_c1_g1_i3	881	AT4G27220.1	6.95e-26	107	AT4G27220.1 | Symbols: | NB-ARC domain-containing disease resistance protein | chr4:13633953-13636712 REVERSE LENGTH=919
TRINITY_DN41_c4_g1_i1	374	AT1G12210.1	2.08e-15	71.2	AT1G12210.1 | Symbols: RFL1 | RPS5-like 1 | chr1:4140948-4143605 FORWARD LENGTH=885
TRINITY_DN42_c0_g1_i1	4061	AT3G07330.1	0	835	AT3G07330.1 | Symbols: ATCSLC06, CSLC06, ATCSLC6, CSLC6 | Cellulose-synthase-like C6 | chr3:2336121-2338942 REVERSE LENGTH=682
TRINITY_DN42_c0_g1_i2	4169	AT3G07330.1	0	835	AT3G07330.1 | Symbols: ATCSLC06, CSLC06, ATCSLC6, CSLC6 | Cellulose-synthase-like C6 | chr3:2336121-2338942 REVERSE LENGTH=682
TRINITY_DN42_c0_g1_i3	2521	AT3G07330.1	3.51e-78	267	AT3G07330.1 | Symbols: ATCSLC06, CSLC06, ATCSLC6, CSLC6 | Cellulose-synthase-like C6 | chr3:2336121-2338942 REVERSE LENGTH=682
TRINITY_DN42_c0_g1_i5	3554	AT3G07330.1	0	833	AT3G07330.1 | Symbols: ATCSLC06, CSLC06, ATCSLC6, CSLC6 | Cellulose-synthase-like C6 | chr3:2336121-2338942 REVERSE LENGTH=682
TRINITY_DN42_c0_g1_i6	4060	AT3G07330.1	0	833	AT3G07330.1 | Symbols: ATCSLC06, CSLC06, ATCSLC6, CSLC6 | Cellulose-synthase-like C6 | chr3:2336121-2338942 REVERSE LENGTH=682
TRINITY_DN42_c0_g1_i7	2413	AT3G07330.1	3.78e-78	266	AT3G07330.1 | Symbols: ATCSLC06, CSLC06, ATCSLC6, CSLC6 | Cellulose-synthase-like C6 | chr3:2336121-2338942 REVERSE LENGTH=682
TRINITY_DN42_c0_g1_i9	4101	AT3G07330.1	0	851	AT3G07330.1 | Symbols: ATCSLC06, CSLC06, ATCSLC6, CSLC6 | Cellulose-synthase-like C6 | chr3:2336121-2338942 REVERSE LENGTH=682
TRINITY_DN42_c0_g1_i10	3486	AT3G07330.1	0	848	AT3G07330.1 | Symbols: ATCSLC06, CSLC06, ATCSLC6, CSLC6 | Cellulose-synthase-like C6 | chr3:2336121-2338942 REVERSE LENGTH=682
TRINITY_DN42_c0_g1_i11	3993	AT3G07330.1	0	850	AT3G07330.1 | Symbols: ATCSLC06, CSLC06, ATCSLC6, CSLC6 | Cellulose-synthase-like C6 | chr3:2336121-2338942 REVERSE LENGTH=682
TRINITY_DN42_c0_g1_i12	2953	AT2G24630.1	0	999	AT2G24630.1 | Symbols: ATCSLC08, CSLC08, ATCSLC8 | Glycosyl transferase family 2 protein | chr2:10471558-10473984 REVERSE LENGTH=690
TRINITY_DN42_c0_g1_i14	2412	AT3G07330.1	2.88e-78	266	AT3G07330.1 | Symbols: ATCSLC06, CSLC06, ATCSLC6, CSLC6 | Cellulose-synthase-like C6 | chr3:2336121-2338942 REVERSE LENGTH=682
TRINITY_DN42_c0_g1_i17	2967	AT4G31590.1	0	1029	AT4G31590.1 | Symbols: ATCSLC05, CSLC05, ATCSLC5, CSLC5 | Cellulose-synthase-like C5 | chr4:15309889-15312336 REVERSE LENGTH=692
TRINITY_DN42_c0_g1_i21	1906	AT3G07330.1	8.23e-80	266	AT3G07330.1 | Symbols: ATCSLC06, CSLC06, ATCSLC6, CSLC6 | Cellulose-synthase-like C6 | chr3:2336121-2338942 REVERSE LENGTH=682
TRINITY_DN42_c0_g1_i23	3992	AT3G07330.1	0	848	AT3G07330.1 | Symbols: ATCSLC06, CSLC06, ATCSLC6, CSLC6 | Cellulose-synthase-like C6 | chr3:2336121-2338942 REVERSE LENGTH=682
TRINITY_DN42_c0_g2_i1	2265	AT4G07960.1	0	988	AT4G07960.1 | Symbols: ATCSLC12, CSLC12 | Cellulose-synthase-like C12 | chr4:4802628-4805114 REVERSE LENGTH=699
TRINITY_DN42_c0_g2_i2	7850	AT4G07960.1	0	930	AT4G07960.1 | Symbols: ATCSLC12, CSLC12 | Cellulose-synthase-like C12 | chr4:4802628-4805114 REVERSE LENGTH=699
TRINITY_DN42_c0_g2_i3	3505	AT3G11330.1	3.74e-173	519	AT3G11330.1 | Symbols: PIRL9 | plant intracellular ras group-related LRR 9 | chr3:3552330-3554695 REVERSE LENGTH=499
TRINITY_DN42_c1_g1_i1	586	-	-	-	-
TRINITY_DN42_c2_g1_i1	388	AT3G07330.1	2.94e-57	188	AT3G07330.1 | Symbols: ATCSLC06, CSLC06, ATCSLC6, CSLC6 | Cellulose-synthase-like C6 | chr3:2336121-2338942 REVERSE LENGTH=682
TRINITY_DN42_c4_g1_i1	1905	AT3G15890.1	1.1	32.3	AT3G15890.1 | Symbols: | Protein kinase superfamily protein | chr3:5374389-5376114 FORWARD LENGTH=361
TRINITY_DN43_c0_g1_i1	5026	AT2G25170.1	0	1665	AT2G25170.1 | Symbols: PKL, GYM, CHD3, CHR6, SSL2 | chromatin remodeling factor CHD3 (PICKLE) | chr2:10714411-10723763 FORWARD LENGTH=1384
TRINITY_DN43_c0_g1_i2	5182	AT2G25170.1	0	1338	AT2G25170.1 | Symbols: PKL, GYM, CHD3, CHR6, SSL2 | chromatin remodeling factor CHD3 (PICKLE) | chr2:10714411-10723763 FORWARD LENGTH=1384
TRINITY_DN43_c0_g1_i3	1242	AT2G25170.1	5.13e-80	268	AT2G25170.1 | Symbols: PKL, GYM, CHD3, CHR6, SSL2 | chromatin remodeling factor CHD3 (PICKLE) | chr2:10714411-10723763 FORWARD LENGTH=1384
TRINITY_DN43_c0_g1_i4	4926	AT2G25170.1	0	1666	AT2G25170.1 | Symbols: PKL, GYM, CHD3, CHR6, SSL2 | chromatin remodeling factor CHD3 (PICKLE) | chr2:10714411-10723763 FORWARD LENGTH=1384
TRINITY_DN43_c0_g1_i5	5133	AT2G25170.1	0	1338	AT2G25170.1 | Symbols: PKL, GYM, CHD3, CHR6, SSL2 | chromatin remodeling factor CHD3 (PICKLE) | chr2:10714411-10723763 FORWARD LENGTH=1384
TRINITY_DN43_c0_g1_i6	4996	AT2G25170.1	0	1338	AT2G25170.1 | Symbols: PKL, GYM, CHD3, CHR6, SSL2 | chromatin remodeling factor CHD3 (PICKLE) | chr2:10714411-10723763 FORWARD LENGTH=1384
TRINITY_DN43_c0_g1_i7	4889	AT2G25170.1	0	1665	AT2G25170.1 | Symbols: PKL, GYM, CHD3, CHR6, SSL2 | chromatin remodeling factor CHD3 (PICKLE) | chr2:10714411-10723763 FORWARD LENGTH=1384
TRINITY_DN43_c0_g1_i8	5219	AT2G25170.1	0	1338	AT2G25170.1 | Symbols: PKL, GYM, CHD3, CHR6, SSL2 | chromatin remodeling factor CHD3 (PICKLE) | chr2:10714411-10723763 FORWARD LENGTH=1384
TRINITY_DN43_c0_g1_i10	2315	AT2G25170.1	0	954	AT2G25170.1 | Symbols: PKL, GYM, CHD3, CHR6, SSL2 | chromatin remodeling factor CHD3 (PICKLE) | chr2:10714411-10723763 FORWARD LENGTH=1384
TRINITY_DN43_c0_g1_i11	5319	AT2G25170.1	0	1338	AT2G25170.1 | Symbols: PKL, GYM, CHD3, CHR6, SSL2 | chromatin remodeling factor CHD3 (PICKLE) | chr2:10714411-10723763 FORWARD LENGTH=1384
TRINITY_DN43_c0_g2_i1	2338	AT2G40770.1	1.3e-172	539	AT2G40770.1 | Symbols: | zinc ion binding;DNA binding;helicases;ATP binding;nucleic acid binding | chr2:17013535-17021315 REVERSE LENGTH=1664
TRINITY_DN43_c0_g2_i4	6236	AT2G40770.1	0	1489	AT2G40770.1 | Symbols: | zinc ion binding;DNA binding;helicases;ATP binding;nucleic acid binding | chr2:17013535-17021315 REVERSE LENGTH=1664
TRINITY_DN43_c0_g2_i5	6019	AT2G40770.1	0	1066	AT2G40770.1 | Symbols: | zinc ion binding;DNA binding;helicases;ATP binding;nucleic acid binding | chr2:17013535-17021315 REVERSE LENGTH=1664
TRINITY_DN44_c0_g1_i2	1146	AT5G26667.3	6.58e-110	320	AT5G26667.3 | Symbols: PYR6 | P-loop containing nucleoside triphosphate hydrolases superfamily protein | chr5:9276659-9278091 FORWARD LENGTH=202
TRINITY_DN44_c0_g1_i9	1914	AT5G26667.3	4.08e-75	235	AT5G26667.3 | Symbols: PYR6 | P-loop containing nucleoside triphosphate hydrolases superfamily protein | chr5:9276659-9278091 FORWARD LENGTH=202
TRINITY_DN44_c0_g1_i13	1855	AT5G26667.3	2.32e-107	322	AT5G26667.3 | Symbols: PYR6 | P-loop containing nucleoside triphosphate hydrolases superfamily protein | chr5:9276659-9278091 FORWARD LENGTH=202
TRINITY_DN44_c0_g1_i19	2481	AT5G26667.3	6.36e-75	235	AT5G26667.3 | Symbols: PYR6 | P-loop containing nucleoside triphosphate hydrolases superfamily protein | chr5:9276659-9278091 FORWARD LENGTH=202
TRINITY_DN44_c0_g1_i20	1334	AT5G26667.3	1.04e-109	322	AT5G26667.3 | Symbols: PYR6 | P-loop containing nucleoside triphosphate hydrolases superfamily protein | chr5:9276659-9278091 FORWARD LENGTH=202
TRINITY_DN44_c0_g1_i24	490	-	-	-	-
TRINITY_DN44_c0_g1_i29	1961	AT5G26667.3	4.2e-75	235	AT5G26667.3 | Symbols: PYR6 | P-loop containing nucleoside triphosphate hydrolases superfamily protein | chr5:9276659-9278091 FORWARD LENGTH=202
TRINITY_DN44_c0_g2_i1	359	AT1G20160.2	9.9	25.8	AT1G20160.2 | Symbols: ATSBT5.2 | Subtilisin-like serine endopeptidase family protein | chr1:6990852-6993737 REVERSE LENGTH=730
TRINITY_DN44_c0_g3_i1	1477	AT5G26667.3	1.77e-106	315	AT5G26667.3 | Symbols: PYR6 | P-loop containing nucleoside triphosphate hydrolases superfamily protein | chr5:9276659-9278091 FORWARD LENGTH=202
TRINITY_DN44_c0_g3_i2	1157	AT5G26667.3	5.43e-108	315	AT5G26667.3 | Symbols: PYR6 | P-loop containing nucleoside triphosphate hydrolases superfamily protein | chr5:9276659-9278091 FORWARD LENGTH=202
TRINITY_DN44_c0_g3_i3	1577	AT5G26667.3	2.29e-97	293	AT5G26667.3 | Symbols: PYR6 | P-loop containing nucleoside triphosphate hydrolases superfamily protein | chr5:9276659-9278091 FORWARD LENGTH=202
TRINITY_DN44_c1_g1_i1	309	AT2G44870.1	0.000837	37	AT2G44870.1 | Symbols: | unknown protein; FUNCTIONS IN: molecular_function unknown; INVOLVED IN: biological_process unknown; LOCATED IN: chloroplast; EXPRESSED IN: 22 plant structures; EXPRESSED DURING: 15 growth stages; Has 39 Blast hits to 39 proteins in 18 species: Archae - 0; Bacteria - 2; Metazoa - 0; Fungi - 0; Plants - 37; Viruses - 0; Other Eukaryotes - 0 (source: NCBI BLink). | chr2:1850…
TRINITY_DN44_c1_g2_i1	878	AT4G27040.4	2.6	29.6	AT4G27040.4 | Symbols: VPS22 | EAP30/Vps36 family protein | chr4:13573061-13574576 REVERSE LENGTH=250
TRINITY_DN44_c1_g2_i4	846	AT4G27040.4	2.5	29.6	AT4G27040.4 | Symbols: VPS22 | EAP30/Vps36 family protein | chr4:13573061-13574576 REVERSE LENGTH=250
TRINITY_DN44_c2_g1_i1	831	AT5G64940.2	3.7	29.3	AT5G64940.2 | Symbols: ATATH13, ATH13 | ABC2 homolog 13 | chr5:25949116-25953326 FORWARD LENGTH=761
TRINITY_DN45_c0_g1_i1	1888	AT5G27860.2	1.66e-16	77.8	AT5G27860.2 | Symbols: | unknown protein; FUNCTIONS IN: molecular_function unknown; INVOLVED IN: biological_process unknown; LOCATED IN: chloroplast; EXPRESSED IN: pollen tube; Has 23049 Blast hits to 11981 proteins in 648 species: Archae - 2; Bacteria - 589; Metazoa - 13464; Fungi - 1977; Plants - 1635; Viruses - 89; Other Eukaryotes - 5293 (source: NCBI BLink). | chr5:9875068-9876442 REVERSE LE…
TRINITY_DN45_c0_g1_i6	3133	AT5G27860.2	1.23e-11	64.7	AT5G27860.2 | Symbols: | unknown protein; FUNCTIONS IN: molecular_function unknown; INVOLVED IN: biological_process unknown; LOCATED IN: chloroplast; EXPRESSED IN: pollen tube; Has 23049 Blast hits to 11981 proteins in 648 species: Archae - 2; Bacteria - 589; Metazoa - 13464; Fungi - 1977; Plants - 1635; Viruses - 89; Other Eukaryotes - 5293 (source: NCBI BLink). | chr5:9875068-9876442 REVERSE LE…
TRINITY_DN45_c0_g1_i7	1960	AT5G27860.2	1.29e-08	55.1	AT5G27860.2 | Symbols: | unknown protein; FUNCTIONS IN: molecular_function unknown; INVOLVED IN: biological_process unknown; LOCATED IN: chloroplast; EXPRESSED IN: pollen tube; Has 23049 Blast hits to 11981 proteins in 648 species: Archae - 2; Bacteria - 589; Metazoa - 13464; Fungi - 1977; Plants - 1635; Viruses - 89; Other Eukaryotes - 5293 (source: NCBI BLink). | chr5:9875068-9876442 REVERSE LE…
TRINITY_DN45_c0_g1_i8	1382	AT5G27860.2	4.59e-12	64.7	AT5G27860.2 | Symbols: | unknown protein; FUNCTIONS IN: molecular_function unknown; INVOLVED IN: biological_process unknown; LOCATED IN: chloroplast; EXPRESSED IN: pollen tube; Has 23049 Blast hits to 11981 proteins in 648 species: Archae - 2; Bacteria - 589; Metazoa - 13464; Fungi - 1977; Plants - 1635; Viruses - 89; Other Eukaryotes - 5293 (source: NCBI BLink). | chr5:9875068-9876442 REVERSE LE…
TRINITY_DN45_c0_g1_i9	2049	AT5G27860.2	0.011	37.7	AT5G27860.2 | Symbols: | unknown protein; FUNCTIONS IN: molecular_function unknown; INVOLVED IN: biological_process unknown; LOCATED IN: chloroplast; EXPRESSED IN: pollen tube; Has 23049 Blast hits to 11981 proteins in 648 species: Archae - 2; Bacteria - 589; Metazoa - 13464; Fungi - 1977; Plants - 1635; Viruses - 89; Other Eukaryotes - 5293 (source: NCBI BLink). | chr5:9875068-9876442 REVERSE LE…
TRINITY_DN45_c0_g1_i11	1395	AT5G27860.2	4.64e-12	64.7	AT5G27860.2 | Symbols: | unknown protein; FUNCTIONS IN: molecular_function unknown; INVOLVED IN: biological_process unknown; LOCATED IN: chloroplast; EXPRESSED IN: pollen tube; Has 23049 Blast hits to 11981 proteins in 648 species: Archae - 2; Bacteria - 589; Metazoa - 13464; Fungi - 1977; Plants - 1635; Viruses - 89; Other Eukaryotes - 5293 (source: NCBI BLink). | chr5:9875068-9876442 REVERSE LE…
TRINITY_DN45_c0_g1_i12	1921	AT5G27860.2	1.7e-16	77.8	AT5G27860.2 | Symbols: | unknown protein; FUNCTIONS IN: molecular_function unknown; INVOLVED IN: biological_process unknown; LOCATED IN: chloroplast; EXPRESSED IN: pollen tube; Has 23049 Blast hits to 11981 proteins in 648 species: Archae - 2; Bacteria - 589; Metazoa - 13464; Fungi - 1977; Plants - 1635; Viruses - 89; Other Eukaryotes - 5293 (source: NCBI BLink). | chr5:9875068-9876442 REVERSE LE…
TRINITY_DN45_c0_g1_i16	3146	AT5G27860.2	1.23e-11	64.7	AT5G27860.2 | Symbols: | unknown protein; FUNCTIONS IN: molecular_function unknown; INVOLVED IN: biological_process unknown; LOCATED IN: chloroplast; EXPRESSED IN: pollen tube; Has 23049 Blast hits to 11981 proteins in 648 species: Archae - 2; Bacteria - 589; Metazoa - 13464; Fungi - 1977; Plants - 1635; Viruses - 89; Other Eukaryotes - 5293 (source: NCBI BLink). | chr5:9875068-9876442 REVERSE LE…
TRINITY_DN45_c0_g1_i17	1975	AT5G27860.2	7.45e-10	58.9	AT5G27860.2 | Symbols: | unknown protein; FUNCTIONS IN: molecular_function unknown; INVOLVED IN: biological_process unknown; LOCATED IN: chloroplast; EXPRESSED IN: pollen tube; Has 23049 Blast hits to 11981 proteins in 648 species: Archae - 2; Bacteria - 589; Metazoa - 13464; Fungi - 1977; Plants - 1635; Viruses - 89; Other Eukaryotes - 5293 (source: NCBI BLink). | chr5:9875068-9876442 REVERSE LE…
TRINITY_DN45_c0_g2_i1	5914	AT2G20870.1	0.001	41.2	AT2G20870.1 | Symbols: | cell wall protein precursor, putative | chr2:8982239-8982661 REVERSE LENGTH=140
TRINITY_DN45_c1_g1_i1	1024	AT3G01440.1	1.35e-22	94.4	AT3G01440.1 | Symbols: PQL1, PQL2 | PsbQ-like 1 | chr3:168478-169407 FORWARD LENGTH=220
TRINITY_DN45_c1_g1_i2	1478	AT3G01440.1	5.84e-22	94.4	AT3G01440.1 | Symbols: PQL1, PQL2 | PsbQ-like 1 | chr3:168478-169407 FORWARD LENGTH=220
TRINITY_DN45_c1_g1_i3	1097	AT3G01440.1	1.89e-22	94.4	AT3G01440.1 | Symbols: PQL1, PQL2 | PsbQ-like 1 | chr3:168478-169407 FORWARD LENGTH=220
TRINITY_DN45_c1_g1_i4	303	AT3G01440.1	0.003	35	AT3G01440.1 | Symbols: PQL1, PQL2 | PsbQ-like 1 | chr3:168478-169407 FORWARD LENGTH=220
TRINITY_DN45_c1_g1_i5	1655	AT3G01440.1	7.55e-22	94.4	AT3G01440.1 | Symbols: PQL1, PQL2 | PsbQ-like 1 | chr3:168478-169407 FORWARD LENGTH=220
TRINITY_DN46_c0_g1_i4	3507	AT5G27600.1	0	1101	AT5G27600.1 | Symbols: LACS7, ATLACS7 | long-chain acyl-CoA synthetase 7 | chr5:9742616-9746795 FORWARD LENGTH=700
TRINITY_DN46_c0_g1_i5	5283	AT5G27600.1	0	738	AT5G27600.1 | Symbols: LACS7, ATLACS7 | long-chain acyl-CoA synthetase 7 | chr5:9742616-9746795 FORWARD LENGTH=700
TRINITY_DN46_c0_g2_i1	1776	AT5G27600.1	0	769	AT5G27600.1 | Symbols: LACS7, ATLACS7 | long-chain acyl-CoA synthetase 7 | chr5:9742616-9746795 FORWARD LENGTH=700
TRINITY_DN46_c0_g2_i3	3189	AT5G27600.1	0	1068	AT5G27600.1 | Symbols: LACS7, ATLACS7 | long-chain acyl-CoA synthetase 7 | chr5:9742616-9746795 FORWARD LENGTH=700
TRINITY_DN46_c0_g2_i4	3286	AT5G27600.1	0	772	AT5G27600.1 | Symbols: LACS7, ATLACS7 | long-chain acyl-CoA synthetase 7 | chr5:9742616-9746795 FORWARD LENGTH=700
TRINITY_DN46_c0_g2_i5	350	AT5G24740.1	0.008	35	AT5G24740.1 | Symbols: | Protein of unknown function (DUF1162) | chr5:8470073-8489703 REVERSE LENGTH=3464
TRINITY_DN46_c0_g2_i6	2280	AT5G27600.1	0	733	AT5G27600.1 | Symbols: LACS7, ATLACS7 | long-chain acyl-CoA synthetase 7 | chr5:9742616-9746795 FORWARD LENGTH=700
TRINITY_DN46_c0_g2_i7	1852	AT5G27600.1	0	733	AT5G27600.1 | Symbols: LACS7, ATLACS7 | long-chain acyl-CoA synthetase 7 | chr5:9742616-9746795 FORWARD LENGTH=700
TRINITY_DN46_c0_g2_i8	2866	AT5G27600.1	0	1076	AT5G27600.1 | Symbols: LACS7, ATLACS7 | long-chain acyl-CoA synthetase 7 | chr5:9742616-9746795 FORWARD LENGTH=700
TRINITY_DN46_c0_g2_i9	2963	AT5G27600.1	0	781	AT5G27600.1 | Symbols: LACS7, ATLACS7 | long-chain acyl-CoA synthetase 7 | chr5:9742616-9746795 FORWARD LENGTH=700
TRINITY_DN46_c0_g3_i1	488	AT3G50390.1	0.5	30.8	AT3G50390.1 | Symbols: | Transducin/WD40 repeat-like superfamily protein | chr3:18702137-18703546 FORWARD LENGTH=469
TRINITY_DN46_c1_g1_i1	1872	-	-	-	-
TRINITY_DN46_c2_g1_i1	558	AT4G17610.1	4.3	28.5	AT4G17610.1 | Symbols: | tRNA/rRNA methyltransferase (SpoU) family protein | chr4:9805652-9814910 REVERSE LENGTH=1850
TRINITY_DN46_c3_g1_i1	786	AT1G19350.6	5.7	28.5	AT1G19350.6 | Symbols: BES1, BZR2 | Brassinosteroid signalling positive regulator (BZR1) family protein | chr1:6688841-6690165 FORWARD LENGTH=335
TRINITY_DN46_c3_g1_i2	794	AT1G19350.6	2.7	29.6	AT1G19350.6 | Symbols: BES1, BZR2 | Brassinosteroid signalling positive regulator (BZR1) family protein | chr1:6688841-6690165 FORWARD LENGTH=335
TRINITY_DN46_c4_g1_i1	994	AT1G34070.1	9.7	28.1	AT1G34070.1 | Symbols: | CONTAINS InterPro DOMAIN/s: Retrotransposon gag protein (InterPro:IPR005162); BEST Arabidopsis thaliana protein match is: unknown protein (TAIR:AT5G48050.1); Has 648 Blast hits to 647 proteins in 29 species: Archae - 0; Bacteria - 0; Metazoa - 16; Fungi - 25; Plants - 607; Viruses - 0; Other Eukaryotes - 0 (source: NCBI BLink). | chr1:12402283-12403209 FORWARD LENGTH=308
TRINITY_DN46_c5_g1_i1	1376	AT1G19980.1	2.4	30.8	AT1G19980.1 | Symbols: | cytomatrix protein-related | chr1:6933162-6934643 FORWARD LENGTH=342
TRINITY_DN46_c5_g1_i2	1363	AT1G19980.1	1.5	31.2	AT1G19980.1 | Symbols: | cytomatrix protein-related | chr1:6933162-6934643 FORWARD LENGTH=342
TRINITY_DN46_c5_g1_i3	1347	AT1G19980.1	1.5	31.2	AT1G19980.1 | Symbols: | cytomatrix protein-related | chr1:6933162-6934643 FORWARD LENGTH=342
TRINITY_DN46_c6_g1_i2	338	-	-	-	-
TRINITY_DN46_c7_g1_i1	509	AT2G38770.1	4.4	28.1	AT2G38770.1 | Symbols: EMB2765 | P-loop containing nucleoside triphosphate hydrolases superfamily protein | chr2:16203185-16210253 REVERSE LENGTH=1509
TRINITY_DN46_c7_g1_i2	498	AT2G38770.1	1.9	29.3	AT2G38770.1 | Symbols: EMB2765 | P-loop containing nucleoside triphosphate hydrolases superfamily protein | chr2:16203185-16210253 REVERSE LENGTH=1509
TRINITY_DN46_c9_g1_i1	327	AT5G57160.1	6.7	26.2	AT5G57160.1 | Symbols: ATLIG4, LIG4 | DNA ligase IV | chr5:23155150-23161688 REVERSE LENGTH=1219
TRINITY_DN46_c12_g1_i1	680	AT3G06060.1	1.1e-07	51.6	AT3G06060.1 | Symbols: | NAD(P)-binding Rossmann-fold superfamily protein | chr3:1828296-1830160 REVERSE LENGTH=326
TRINITY_DN47_c0_g1_i7	4108	AT1G52520.1	2.33e-118	386	AT1G52520.1 | Symbols: FRS6 | FAR1-related sequence 6 | chr1:19565933-19568248 FORWARD LENGTH=703
TRINITY_DN47_c0_g1_i8	4304	AT1G52520.1	5.36e-118	386	AT1G52520.1 | Symbols: FRS6 | FAR1-related sequence 6 | chr1:19565933-19568248 FORWARD LENGTH=703
TRINITY_DN47_c0_g1_i9	507	AT5G15400.1	4.4	28.1	AT5G15400.1 | Symbols: | U-box domain-containing protein | chr5:4997764-5002907 REVERSE LENGTH=1038
TRINITY_DN47_c0_g1_i11	4039	AT1G52520.1	1.7e-118	386	AT1G52520.1 | Symbols: FRS6 | FAR1-related sequence 6 | chr1:19565933-19568248 FORWARD LENGTH=703
TRINITY_DN47_c0_g1_i12	4235	AT1G52520.1	4.04e-118	386	AT1G52520.1 | Symbols: FRS6 | FAR1-related sequence 6 | chr1:19565933-19568248 FORWARD LENGTH=703
TRINITY_DN47_c0_g2_i1	1253	AT4G01240.1	1.5	31.6	AT4G01240.1 | Symbols: | S-adenosyl-L-methionine-dependent methyltransferases superfamily protein | chr4:517795-521972 REVERSE LENGTH=659
TRINITY_DN47_c0_g2_i2	1398	-	-	-	-
TRINITY_DN47_c0_g2_i3	1349	-	-	-	-
TRINITY_DN47_c0_g2_i7	836	-	-	-	-
TRINITY_DN47_c0_g3_i1	2780	AT4G38180.1	3.11e-120	384	AT4G38180.1 | Symbols: FRS5 | FAR1-related sequence 5 | chr4:17906702-17909404 REVERSE LENGTH=788
TRINITY_DN47_c0_g3_i3	3172	AT4G38180.1	8.73e-104	343	AT4G38180.1 | Symbols: FRS5 | FAR1-related sequence 5 | chr4:17906702-17909404 REVERSE LENGTH=788
TRINITY_DN47_c0_g3_i4	3968	AT4G38180.1	5.53e-117	384	AT4G38180.1 | Symbols: FRS5 | FAR1-related sequence 5 | chr4:17906702-17909404 REVERSE LENGTH=788
TRINITY_DN47_c0_g3_i5	4360	AT4G38180.1	1.39e-101	343	AT4G38180.1 | Symbols: FRS5 | FAR1-related sequence 5 | chr4:17906702-17909404 REVERSE LENGTH=788
TRINITY_DN47_c0_g3_i6	2836	AT4G38180.1	9.23e-105	343	AT4G38180.1 | Symbols: FRS5 | FAR1-related sequence 5 | chr4:17906702-17909404 REVERSE LENGTH=788
TRINITY_DN47_c0_g3_i7	2951	AT4G38180.1	1.56e-104	344	AT4G38180.1 | Symbols: FRS5 | FAR1-related sequence 5 | chr4:17906702-17909404 REVERSE LENGTH=788
TRINITY_DN47_c0_g3_i8	4024	AT4G38180.1	4.31e-102	343	AT4G38180.1 | Symbols: FRS5 | FAR1-related sequence 5 | chr4:17906702-17909404 REVERSE LENGTH=788
TRINITY_DN48_c0_g1_i1	2214	AT4G24040.1	0	247	AT4G24040.1 | Symbols: ATTRE1, TRE1 | trehalase 1 | chr4:12488242-12491060 FORWARD LENGTH=626
TRINITY_DN48_c0_g1_i13	1881	AT4G24040.1	5.31e-89	289	AT4G24040.1 | Symbols: ATTRE1, TRE1 | trehalase 1 | chr4:12488242-12491060 FORWARD LENGTH=626
TRINITY_DN48_c0_g1_i14	3211	AT4G24040.1	2.39e-153	470	AT4G24040.1 | Symbols: ATTRE1, TRE1 | trehalase 1 | chr4:12488242-12491060 FORWARD LENGTH=626
TRINITY_DN48_c0_g1_i15	4680	AT4G24040.1	7.82e-115	376	AT4G24040.1 | Symbols: ATTRE1, TRE1 | trehalase 1 | chr4:12488242-12491060 FORWARD LENGTH=626
TRINITY_DN48_c0_g1_i16	2202	AT4G24040.1	0	247	AT4G24040.1 | Symbols: ATTRE1, TRE1 | trehalase 1 | chr4:12488242-12491060 FORWARD LENGTH=626
TRINITY_DN48_c0_g1_i23	4597	AT4G24040.1	6.13e-115	376	AT4G24040.1 | Symbols: ATTRE1, TRE1 | trehalase 1 | chr4:12488242-12491060 FORWARD LENGTH=626
TRINITY_DN48_c0_g1_i26	1893	AT4G24040.1	5.89e-89	289	AT4G24040.1 | Symbols: ATTRE1, TRE1 | trehalase 1 | chr4:12488242-12491060 FORWARD LENGTH=626
TRINITY_DN48_c0_g1_i31	3348	AT4G24040.1	8.38e-132	261	AT4G24040.1 | Symbols: ATTRE1, TRE1 | trehalase 1 | chr4:12488242-12491060 FORWARD LENGTH=626
TRINITY_DN48_c0_g1_i34	2857	AT4G24040.1	5.18e-132	261	AT4G24040.1 | Symbols: ATTRE1, TRE1 | trehalase 1 | chr4:12488242-12491060 FORWARD LENGTH=626
TRINITY_DN48_c0_g1_i35	3200	AT4G24040.1	4.97e-166	503	AT4G24040.1 | Symbols: ATTRE1, TRE1 | trehalase 1 | chr4:12488242-12491060 FORWARD LENGTH=626
TRINITY_DN48_c0_g1_i37	2165	AT4G24040.1	0	470	AT4G24040.1 | Symbols: ATTRE1, TRE1 | trehalase 1 | chr4:12488242-12491060 FORWARD LENGTH=626
TRINITY_DN48_c0_g1_i39	3868	AT4G24040.1	0	651	AT4G24040.1 | Symbols: ATTRE1, TRE1 | trehalase 1 | chr4:12488242-12491060 FORWARD LENGTH=626
TRINITY_DN48_c0_g1_i40	1046	AT4G24040.1	1.27e-127	379	AT4G24040.1 | Symbols: ATTRE1, TRE1 | trehalase 1 | chr4:12488242-12491060 FORWARD LENGTH=626
TRINITY_DN48_c0_g1_i42	3037	AT4G24040.1	1.19e-166	503	AT4G24040.1 | Symbols: ATTRE1, TRE1 | trehalase 1 | chr4:12488242-12491060 FORWARD LENGTH=626
TRINITY_DN48_c0_g1_i44	2153	AT4G24040.1	0	470	AT4G24040.1 | Symbols: ATTRE1, TRE1 | trehalase 1 | chr4:12488242-12491060 FORWARD LENGTH=626
TRINITY_DN48_c0_g1_i46	1907	AT4G24040.1	6.52e-89	289	AT4G24040.1 | Symbols: ATTRE1, TRE1 | trehalase 1 | chr4:12488242-12491060 FORWARD LENGTH=626
TRINITY_DN48_c0_g2_i1	595	AT4G24040.1	7.91e-52	176	AT4G24040.1 | Symbols: ATTRE1, TRE1 | trehalase 1 | chr4:12488242-12491060 FORWARD LENGTH=626
TRINITY_DN48_c2_g1_i1	381	AT1G72900.1	0.057	32.7	AT1G72900.1 | Symbols: | Toll-Interleukin-Resistance (TIR) domain-containing protein | chr1:27432216-27433532 FORWARD LENGTH=363
TRINITY_DN49_c0_g1_i1	4674	AT4G37030.1	0	637	AT4G37030.1 | Symbols: | unknown protein; FUNCTIONS IN: molecular_function unknown; INVOLVED IN: biological_process unknown; LOCATED IN: endomembrane system; BEST Arabidopsis thaliana protein match is: unknown protein (TAIR:AT4G12680.1); Has 101 Blast hits to 99 proteins in 12 species: Archae - 0; Bacteria - 0; Metazoa - 0; Fungi - 0; Plants - 101; Viruses - 0; Other Eukaryotes - 0 (source: NCBI …
TRINITY_DN49_c0_g1_i2	5632	AT4G37030.1	0	647	AT4G37030.1 | Symbols: | unknown protein; FUNCTIONS IN: molecular_function unknown; INVOLVED IN: biological_process unknown; LOCATED IN: endomembrane system; BEST Arabidopsis thaliana protein match is: unknown protein (TAIR:AT4G12680.1); Has 101 Blast hits to 99 proteins in 12 species: Archae - 0; Bacteria - 0; Metazoa - 0; Fungi - 0; Plants - 101; Viruses - 0; Other Eukaryotes - 0 (source: NCBI …
TRINITY_DN49_c0_g1_i6	3484	AT4G37030.1	0	647	AT4G37030.1 | Symbols: | unknown protein; FUNCTIONS IN: molecular_function unknown; INVOLVED IN: biological_process unknown; LOCATED IN: endomembrane system; BEST Arabidopsis thaliana protein match is: unknown protein (TAIR:AT4G12680.1); Has 101 Blast hits to 99 proteins in 12 species: Archae - 0; Bacteria - 0; Metazoa - 0; Fungi - 0; Plants - 101; Viruses - 0; Other Eukaryotes - 0 (source: NCBI …
TRINITY_DN49_c0_g1_i7	3587	AT4G37030.1	0	637	AT4G37030.1 | Symbols: | unknown protein; FUNCTIONS IN: molecular_function unknown; INVOLVED IN: biological_process unknown; LOCATED IN: endomembrane system; BEST Arabidopsis thaliana protein match is: unknown protein (TAIR:AT4G12680.1); Has 101 Blast hits to 99 proteins in 12 species: Archae - 0; Bacteria - 0; Metazoa - 0; Fungi - 0; Plants - 101; Viruses - 0; Other Eukaryotes - 0 (source: NCBI …
TRINITY_DN49_c0_g1_i8	6122	AT4G37030.1	0	639	AT4G37030.1 | Symbols: | unknown protein; FUNCTIONS IN: molecular_function unknown; INVOLVED IN: biological_process unknown; LOCATED IN: endomembrane system; BEST Arabidopsis thaliana protein match is: unknown protein (TAIR:AT4G12680.1); Has 101 Blast hits to 99 proteins in 12 species: Archae - 0; Bacteria - 0; Metazoa - 0; Fungi - 0; Plants - 101; Viruses - 0; Other Eukaryotes - 0 (source: NCBI …
TRINITY_DN49_c0_g1_i10	4571	AT4G37030.1	0	647	AT4G37030.1 | Symbols: | unknown protein; FUNCTIONS IN: molecular_function unknown; INVOLVED IN: biological_process unknown; LOCATED IN: endomembrane system; BEST Arabidopsis thaliana protein match is: unknown protein (TAIR:AT4G12680.1); Has 101 Blast hits to 99 proteins in 12 species: Archae - 0; Bacteria - 0; Metazoa - 0; Fungi - 0; Plants - 101; Viruses - 0; Other Eukaryotes - 0 (source: NCBI …
TRINITY_DN49_c0_g1_i11	437	AT5G58410.1	4.25e-06	45.4	AT5G58410.1 | Symbols: | HEAT/U-box domain-containing protein | chr5:23609663-23617343 FORWARD LENGTH=1873
TRINITY_DN49_c0_g1_i12	1643	AT5G63540.1	0.000179	34.3	AT5G63540.1 | Symbols: ATRMI1, BLAP75, RMI1 | Domain of unknown function (DUF1767) | chr5:25441033-25444373 REVERSE LENGTH=644
TRINITY_DN49_c0_g1_i14	6019	AT4G37030.1	0	649	AT4G37030.1 | Symbols: | unknown protein; FUNCTIONS IN: molecular_function unknown; INVOLVED IN: biological_process unknown; LOCATED IN: endomembrane system; BEST Arabidopsis thaliana protein match is: unknown protein (TAIR:AT4G12680.1); Has 101 Blast hits to 99 proteins in 12 species: Archae - 0; Bacteria - 0; Metazoa - 0; Fungi - 0; Plants - 101; Viruses - 0; Other Eukaryotes - 0 (source: NCBI …
TRINITY_DN49_c0_g1_i15	843	AT1G17145.1	3.55e-07	39.3	AT1G17145.1 | Symbols: | RING/U-box superfamily protein | chr1:5860351-5862241 REVERSE LENGTH=335
TRINITY_DN49_c0_g1_i18	1834	AT1G17145.1	6.94e-07	39.7	AT1G17145.1 | Symbols: | RING/U-box superfamily protein | chr1:5860351-5862241 REVERSE LENGTH=335
TRINITY_DN49_c0_g1_i19	975	AT1G78420.2	3.13e-17	82	AT1G78420.2 | Symbols: | RING/U-box superfamily protein | chr1:29505278-29507272 FORWARD LENGTH=401
TRINITY_DN49_c0_g1_i21	3272	AT4G37030.1	0	647	AT4G37030.1 | Symbols: | unknown protein; FUNCTIONS IN: molecular_function unknown; INVOLVED IN: biological_process unknown; LOCATED IN: endomembrane system; BEST Arabidopsis thaliana protein match is: unknown protein (TAIR:AT4G12680.1); Has 101 Blast hits to 99 proteins in 12 species: Archae - 0; Bacteria - 0; Metazoa - 0; Fungi - 0; Plants - 101; Viruses - 0; Other Eukaryotes - 0 (source: NCBI …
TRINITY_DN49_c0_g2_i1	3116	AT1G19690.1	2.68e-50	181	AT1G19690.1 | Symbols: | NAD(P)-binding Rossmann-fold superfamily protein | chr1:6807925-6809562 REVERSE LENGTH=352
TRINITY_DN49_c0_g2_i12	3034	AT1G19690.1	1.25e-59	208	AT1G19690.1 | Symbols: | NAD(P)-binding Rossmann-fold superfamily protein | chr1:6807925-6809562 REVERSE LENGTH=352
TRINITY_DN49_c0_g3_i1	2123	AT4G37030.1	1.41e-132	403	AT4G37030.1 | Symbols: | unknown protein; FUNCTIONS IN: molecular_function unknown; INVOLVED IN: biological_process unknown; LOCATED IN: endomembrane system; BEST Arabidopsis thaliana protein match is: unknown protein (TAIR:AT4G12680.1); Has 101 Blast hits to 99 proteins in 12 species: Archae - 0; Bacteria - 0; Metazoa - 0; Fungi - 0; Plants - 101; Viruses - 0; Other Eukaryotes - 0 (source: NCBI …
TRINITY_DN49_c0_g3_i3	2163	AT4G37030.1	2.13e-132	403	AT4G37030.1 | Symbols: | unknown protein; FUNCTIONS IN: molecular_function unknown; INVOLVED IN: biological_process unknown; LOCATED IN: endomembrane system; BEST Arabidopsis thaliana protein match is: unknown protein (TAIR:AT4G12680.1); Has 101 Blast hits to 99 proteins in 12 species: Archae - 0; Bacteria - 0; Metazoa - 0; Fungi - 0; Plants - 101; Viruses - 0; Other Eukaryotes - 0 (source: NCBI …
TRINITY_DN49_c1_g1_i1	1633	AT4G24900.1	1.79e-33	132	AT4G24900.1 | Symbols: | unknown protein; Has 119 Blast hits to 96 proteins in 40 species: Archae - 0; Bacteria - 0; Metazoa - 81; Fungi - 0; Plants - 34; Viruses - 0; Other Eukaryotes - 4 (source: NCBI BLink). | chr4:12814867-12817388 FORWARD LENGTH=421
TRINITY_DN49_c1_g1_i2	1742	AT4G24900.1	3.69e-45	165	AT4G24900.1 | Symbols: | unknown protein; Has 119 Blast hits to 96 proteins in 40 species: Archae - 0; Bacteria - 0; Metazoa - 81; Fungi - 0; Plants - 34; Viruses - 0; Other Eukaryotes - 4 (source: NCBI BLink). | chr4:12814867-12817388 FORWARD LENGTH=421
TRINITY_DN49_c1_g1_i4	1705	AT4G24900.1	3.08e-45	165	AT4G24900.1 | Symbols: | unknown protein; Has 119 Blast hits to 96 proteins in 40 species: Archae - 0; Bacteria - 0; Metazoa - 81; Fungi - 0; Plants - 34; Viruses - 0; Other Eukaryotes - 4 (source: NCBI BLink). | chr4:12814867-12817388 FORWARD LENGTH=421
TRINITY_DN49_c1_g1_i5	1499	AT4G24900.1	1.46e-63	132	AT4G24900.1 | Symbols: | unknown protein; Has 119 Blast hits to 96 proteins in 40 species: Archae - 0; Bacteria - 0; Metazoa - 81; Fungi - 0; Plants - 34; Viruses - 0; Other Eukaryotes - 4 (source: NCBI BLink). | chr4:12814867-12817388 FORWARD LENGTH=421
TRINITY_DN49_c1_g1_i7	1608	AT4G24900.1	1.13e-89	281	AT4G24900.1 | Symbols: | unknown protein; Has 119 Blast hits to 96 proteins in 40 species: Archae - 0; Bacteria - 0; Metazoa - 81; Fungi - 0; Plants - 34; Viruses - 0; Other Eukaryotes - 4 (source: NCBI BLink). | chr4:12814867-12817388 FORWARD LENGTH=421
TRINITY_DN49_c1_g1_i8	905	AT4G24900.1	1.63e-34	129	AT4G24900.1 | Symbols: | unknown protein; Has 119 Blast hits to 96 proteins in 40 species: Archae - 0; Bacteria - 0; Metazoa - 81; Fungi - 0; Plants - 34; Viruses - 0; Other Eukaryotes - 4 (source: NCBI BLink). | chr4:12814867-12817388 FORWARD LENGTH=421
TRINITY_DN49_c1_g1_i9	561	AT4G24900.1	8.1e-13	65.9	AT4G24900.1 | Symbols: | unknown protein; Has 119 Blast hits to 96 proteins in 40 species: Archae - 0; Bacteria - 0; Metazoa - 81; Fungi - 0; Plants - 34; Viruses - 0; Other Eukaryotes - 4 (source: NCBI BLink). | chr4:12814867-12817388 FORWARD LENGTH=421
TRINITY_DN49_c1_g1_i11	1571	AT4G24900.1	1.91e-45	165	AT4G24900.1 | Symbols: | unknown protein; Has 119 Blast hits to 96 proteins in 40 species: Archae - 0; Bacteria - 0; Metazoa - 81; Fungi - 0; Plants - 34; Viruses - 0; Other Eukaryotes - 4 (source: NCBI BLink). | chr4:12814867-12817388 FORWARD LENGTH=421
TRINITY_DN49_c1_g1_i12	1902	AT4G24900.1	1.17e-28	119	AT4G24900.1 | Symbols: | unknown protein; Has 119 Blast hits to 96 proteins in 40 species: Archae - 0; Bacteria - 0; Metazoa - 81; Fungi - 0; Plants - 34; Viruses - 0; Other Eukaryotes - 4 (source: NCBI BLink). | chr4:12814867-12817388 FORWARD LENGTH=421
TRINITY_DN49_c1_g2_i1	603	AT3G08780.1	6.8	27.7	AT3G08780.1 | Symbols: | unknown protein; FUNCTIONS IN: molecular_function unknown; INVOLVED IN: biological_process unknown; LOCATED IN: cellular_component unknown; EXPRESSED IN: male gametophyte, cultured cell; EXPRESSED DURING: L mature pollen stage, M germinated pollen stage; Has 129 Blast hits to 129 proteins in 38 species: Archae - 0; Bacteria - 0; Metazoa - 96; Fungi - 0; Plants - 31; Virus…
TRINITY_DN49_c1_g3_i1	308	AT3G02020.1	0.22	30	AT3G02020.1 | Symbols: AK3 | aspartate kinase 3 | chr3:340739-343410 REVERSE LENGTH=559
TRINITY_DN49_c2_g1_i1	1207	AT3G13580.1	2.63e-125	362	AT3G13580.1 | Symbols: | Ribosomal protein L30/L7 family protein | chr3:4433809-4435109 FORWARD LENGTH=244
TRINITY_DN49_c2_g1_i3	2977	AT3G13580.1	2.38e-118	362	AT3G13580.1 | Symbols: | Ribosomal protein L30/L7 family protein | chr3:4433809-4435109 FORWARD LENGTH=244
TRINITY_DN49_c2_g1_i5	986	AT3G13580.1	4.35e-105	307	AT3G13580.1 | Symbols: | Ribosomal protein L30/L7 family protein | chr3:4433809-4435109 FORWARD LENGTH=244
TRINITY_DN49_c2_g1_i6	1376	AT3G13580.1	1.01e-97	205	AT3G13580.1 | Symbols: | Ribosomal protein L30/L7 family protein | chr3:4433809-4435109 FORWARD LENGTH=244
TRINITY_DN49_c2_g1_i7	2530	AT3G13580.1	6.03e-54	159	AT3G13580.1 | Symbols: | Ribosomal protein L30/L7 family protein | chr3:4433809-4435109 FORWARD LENGTH=244
TRINITY_DN49_c2_g1_i8	2579	AT3G13580.1	1.27e-119	362	AT3G13580.1 | Symbols: | Ribosomal protein L30/L7 family protein | chr3:4433809-4435109 FORWARD LENGTH=244
TRINITY_DN49_c2_g1_i11	1108	AT3G13580.1	2.07e-125	360	AT3G13580.1 | Symbols: | Ribosomal protein L30/L7 family protein | chr3:4433809-4435109 FORWARD LENGTH=244
TRINITY_DN49_c2_g1_i13	824	AT2G44120.1	2.22e-95	280	AT2G44120.1 | Symbols: | Ribosomal protein L30/L7 family protein | chr2:18249227-18250402 REVERSE LENGTH=242
TRINITY_DN49_c3_g1_i2	1411	AT4G02080.1	1.13e-121	353	AT4G02080.1 | Symbols: ASAR1, ATSARA1C, ATSAR2, SAR2 | secretion-associated RAS super family 2 | chr4:921554-922547 FORWARD LENGTH=193
TRINITY_DN49_c3_g1_i7	1614	AT4G02080.1	2.22e-86	265	AT4G02080.1 | Symbols: ASAR1, ATSARA1C, ATSAR2, SAR2 | secretion-associated RAS super family 2 | chr4:921554-922547 FORWARD LENGTH=193
TRINITY_DN49_c3_g1_i10	1785	AT4G02080.1	1.01e-85	265	AT4G02080.1 | Symbols: ASAR1, ATSARA1C, ATSAR2, SAR2 | secretion-associated RAS super family 2 | chr4:921554-922547 FORWARD LENGTH=193
TRINITY_DN49_c3_g1_i13	1295	AT4G02080.1	2.6e-72	225	AT4G02080.1 | Symbols: ASAR1, ATSARA1C, ATSAR2, SAR2 | secretion-associated RAS super family 2 | chr4:921554-922547 FORWARD LENGTH=193
TRINITY_DN49_c4_g1_i3	808	AT1G29140.1	1.1	30	AT1G29140.1 | Symbols: | Pollen Ole e 1 allergen and extensin family protein | chr1:10179029-10179811 FORWARD LENGTH=171
TRINITY_DN49_c4_g1_i7	556	AT1G29140.1	0.63	30	AT1G29140.1 | Symbols: | Pollen Ole e 1 allergen and extensin family protein | chr1:10179029-10179811 FORWARD LENGTH=171
TRINITY_DN49_c4_g1_i8	1040	AT1G29140.1	1.7	30	AT1G29140.1 | Symbols: | Pollen Ole e 1 allergen and extensin family protein | chr1:10179029-10179811 FORWARD LENGTH=171
TRINITY_DN49_c4_g1_i10	1871	AT3G01170.1	1.39e-29	116	AT3G01170.1 | Symbols: | Ribosomal protein L34e superfamily protein | chr3:58043-58690 FORWARD LENGTH=215
TRINITY_DN49_c5_g1_i1	359	AT3G13580.1	2.24e-52	165	AT3G13580.1 | Symbols: | Ribosomal protein L30/L7 family protein | chr3:4433809-4435109 FORWARD LENGTH=244
TRINITY_DN49_c15_g1_i1	412	AT2G37310.1	4.7	27.3	AT2G37310.1 | Symbols: | Pentatricopeptide repeat (PPR) superfamily protein | chr2:15665102-15667075 REVERSE LENGTH=657
TRINITY_DN50_c0_g1_i4	3875	AT5G43810.2	0	1450	AT5G43810.2 | Symbols: ZLL | Stabilizer of iron transporter SufD / Polynucleotidyl transferase | chr5:17611939-17616562 FORWARD LENGTH=988
TRINITY_DN50_c0_g1_i7	4466	AT5G43810.2	0	1423	AT5G43810.2 | Symbols: ZLL | Stabilizer of iron transporter SufD / Polynucleotidyl transferase | chr5:17611939-17616562 FORWARD LENGTH=988
TRINITY_DN50_c0_g1_i8	4553	AT5G43810.2	0	1411	AT5G43810.2 | Symbols: ZLL | Stabilizer of iron transporter SufD / Polynucleotidyl transferase | chr5:17611939-17616562 FORWARD LENGTH=988
TRINITY_DN50_c0_g1_i10	4697	AT5G43810.2	0	1384	AT5G43810.2 | Symbols: ZLL | Stabilizer of iron transporter SufD / Polynucleotidyl transferase | chr5:17611939-17616562 FORWARD LENGTH=988
TRINITY_DN50_c0_g1_i11	3731	AT5G43810.2	0	1476	AT5G43810.2 | Symbols: ZLL | Stabilizer of iron transporter SufD / Polynucleotidyl transferase | chr5:17611939-17616562 FORWARD LENGTH=988
TRINITY_DN50_c0_g1_i12	3644	AT5G43810.2	0	1491	AT5G43810.2 | Symbols: ZLL | Stabilizer of iron transporter SufD / Polynucleotidyl transferase | chr5:17611939-17616562 FORWARD LENGTH=988
TRINITY_DN50_c0_g2_i4	4898	AT5G43810.2	0	1502	AT5G43810.2 | Symbols: ZLL | Stabilizer of iron transporter SufD / Polynucleotidyl transferase | chr5:17611939-17616562 FORWARD LENGTH=988
TRINITY_DN50_c0_g2_i7	3794	AT5G43810.2	0	1582	AT5G43810.2 | Symbols: ZLL | Stabilizer of iron transporter SufD / Polynucleotidyl transferase | chr5:17611939-17616562 FORWARD LENGTH=988
TRINITY_DN50_c0_g2_i9	3535	AT5G43810.2	0	1580	AT5G43810.2 | Symbols: ZLL | Stabilizer of iron transporter SufD / Polynucleotidyl transferase | chr5:17611939-17616562 FORWARD LENGTH=988
TRINITY_DN50_c1_g1_i1	2121	AT4G34230.1	2.59e-151	443	AT4G34230.1 | Symbols: CAD5, ATCAD5, CAD-5 | cinnamyl alcohol dehydrogenase 5 | chr4:16386898-16388666 REVERSE LENGTH=357
TRINITY_DN50_c1_g1_i2	358	AT3G15090.1	1.1	28.5	AT3G15090.1 | Symbols: | GroES-like zinc-binding alcohol dehydrogenase family protein | chr3:5076847-5078870 FORWARD LENGTH=366
TRINITY_DN50_c1_g1_i3	1319	AT3G19450.1	1.28e-50	175	AT3G19450.1 | Symbols: CAD4, ATCAD4, CAD, CAD-C | GroES-like zinc-binding alcohol dehydrogenase family protein | chr3:6744859-6747005 FORWARD LENGTH=365
TRINITY_DN50_c1_g1_i4	2032	AT4G34230.1	1.21e-168	486	AT4G34230.1 | Symbols: CAD5, ATCAD5, CAD-5 | cinnamyl alcohol dehydrogenase 5 | chr4:16386898-16388666 REVERSE LENGTH=357
TRINITY_DN50_c1_g1_i5	1513	AT3G19450.1	1.33e-45	152	AT3G19450.1 | Symbols: CAD4, ATCAD4, CAD, CAD-C | GroES-like zinc-binding alcohol dehydrogenase family protein | chr3:6744859-6747005 FORWARD LENGTH=365
TRINITY_DN50_c2_g1_i1	320	AT1G15280.1	1.4	28.1	AT1G15280.1 | Symbols: | CASC3/Barentsz eIF4AIII binding | chr1:5252538-5256214 FORWARD LENGTH=584
TRINITY_DN51_c0_g1_i1	709	AT1G79740.1	0.000197	42.4	AT1G79740.1 | Symbols: | hAT transposon superfamily | chr1:30004367-30006715 REVERSE LENGTH=651
TRINITY_DN51_c0_g2_i1	1387	AT3G10060.1	0.000413	42	AT3G10060.1 | Symbols: | FKBP-like peptidyl-prolyl cis-trans isomerase family protein | chr3:3102291-3103801 FORWARD LENGTH=230
TRINITY_DN51_c0_g3_i2	1324	-	-	-	-
TRINITY_DN51_c0_g4_i1	766	AT1G32400.3	0.000164	42.4	AT1G32400.3 | Symbols: TOM2A | tobamovirus multiplication 2A | chr1:11689393-11690873 REVERSE LENGTH=280
TRINITY_DN51_c0_g4_i4	432	AT1G32400.3	3.52e-05	42.4	AT1G32400.3 | Symbols: TOM2A | tobamovirus multiplication 2A | chr1:11689393-11690873 REVERSE LENGTH=280
TRINITY_DN51_c1_g2_i3	2052	AT4G16740.1	2.25e-157	466	AT4G16740.1 | Symbols: ATTPS03, TPS03 | terpene synthase 03 | chr4:9407856-9410877 FORWARD LENGTH=565
TRINITY_DN51_c1_g2_i6	584	AT4G16730.1	6.53e-21	89.7	AT4G16730.1 | Symbols: TPS02 | terpene synthase 02 | chr4:9403119-9406003 FORWARD LENGTH=539
TRINITY_DN51_c1_g2_i9	987	AT4G16730.1	1.21e-19	89.7	AT4G16730.1 | Symbols: TPS02 | terpene synthase 02 | chr4:9403119-9406003 FORWARD LENGTH=539
TRINITY_DN51_c1_g2_i10	1550	AT3G25810.1	1.37e-137	410	AT3G25810.1 | Symbols: | Terpenoid cyclases/Protein prenyltransferases superfamily protein | chr3:9430805-9433844 FORWARD LENGTH=598
TRINITY_DN51_c1_g2_i11	3029	AT4G16740.2	7.19e-66	227	AT4G16740.2 | Symbols: ATTPS03, TPS03 | terpene synthase 03 | chr4:9407856-9409884 FORWARD LENGTH=396
TRINITY_DN51_c1_g2_i12	3590	AT4G16740.2	5.67e-46	171	AT4G16740.2 | Symbols: ATTPS03, TPS03 | terpene synthase 03 | chr4:9407856-9409884 FORWARD LENGTH=396
TRINITY_DN51_c2_g1_i3	1829	AT5G33406.1	3.62e-19	91.3	AT5G33406.1 | Symbols: | hAT dimerisation domain-containing protein / transposase-related | chr5:12676126-12678403 REVERSE LENGTH=509
TRINITY_DN51_c2_g1_i4	3231	AT3G17450.1	3.41e-83	289	AT3G17450.1 | Symbols: | hAT dimerisation domain-containing protein | chr3:5972793-5975684 REVERSE LENGTH=877
TRINITY_DN51_c2_g1_i6	2354	AT3G17450.1	8.97e-72	239	AT3G17450.1 | Symbols: | hAT dimerisation domain-containing protein | chr3:5972793-5975684 REVERSE LENGTH=877
TRINITY_DN52_c0_g1_i1	1426	AT3G52530.1	6.2	29.3	AT3G52530.1 | Symbols: | Protein kinase superfamily protein | chr3:19484867-19485922 REVERSE LENGTH=351
TRINITY_DN52_c0_g2_i1	3199	AT3G13990.2	3.88e-147	461	AT3G13990.2 | Symbols: | Kinase-related protein of unknown function (DUF1296) | chr3:4625708-4630383 REVERSE LENGTH=847
TRINITY_DN52_c0_g3_i1	4290	AT4G29940.2	1.91e-129	419	AT4G29940.2 | Symbols: PRHA | pathogenesis related homeodomain protein A | chr4:14648346-14652710 REVERSE LENGTH=769
TRINITY_DN52_c0_g3_i3	5283	AT4G29940.2	1.95e-127	418	AT4G29940.2 | Symbols: PRHA | pathogenesis related homeodomain protein A | chr4:14648346-14652710 REVERSE LENGTH=769
TRINITY_DN52_c0_g3_i4	3995	AT4G29940.2	1.01e-129	418	AT4G29940.2 | Symbols: PRHA | pathogenesis related homeodomain protein A | chr4:14648346-14652710 REVERSE LENGTH=769
TRINITY_DN52_c0_g3_i5	3002	AT4G29940.2	5.23e-133	419	AT4G29940.2 | Symbols: PRHA | pathogenesis related homeodomain protein A | chr4:14648346-14652710 REVERSE LENGTH=769
TRINITY_DN52_c0_g4_i1	2912	AT3G13990.2	4.76e-166	508	AT3G13990.2 | Symbols: | Kinase-related protein of unknown function (DUF1296) | chr3:4625708-4630383 REVERSE LENGTH=847
TRINITY_DN52_c1_g1_i4	785	AT4G18100.1	3.97e-76	227	AT4G18100.1 | Symbols: | Ribosomal protein L32e | chr4:10035715-10036475 REVERSE LENGTH=133
TRINITY_DN52_c1_g1_i5	851	AT4G18100.1	6.24e-76	227	AT4G18100.1 | Symbols: | Ribosomal protein L32e | chr4:10035715-10036475 REVERSE LENGTH=133
TRINITY_DN52_c1_g1_i10	2164	AT4G10750.1	2.6	31.2	AT4G10750.1 | Symbols: | Phosphoenolpyruvate carboxylase family protein | chr4:6618724-6619800 FORWARD LENGTH=358
TRINITY_DN52_c1_g1_i12	2646	AT4G18100.1	9.34e-72	232	AT4G18100.1 | Symbols: | Ribosomal protein L32e | chr4:10035715-10036475 REVERSE LENGTH=133
TRINITY_DN52_c1_g1_i16	1884	AT4G18100.1	1.29e-72	229	AT4G18100.1 | Symbols: | Ribosomal protein L32e | chr4:10035715-10036475 REVERSE LENGTH=133
TRINITY_DN52_c1_g1_i18	843	AT4G18100.1	9.2e-77	229	AT4G18100.1 | Symbols: | Ribosomal protein L32e | chr4:10035715-10036475 REVERSE LENGTH=133
TRINITY_DN52_c1_g1_i21	3216	AT4G10750.1	4.1	31.2	AT4G10750.1 | Symbols: | Phosphoenolpyruvate carboxylase family protein | chr4:6618724-6619800 FORWARD LENGTH=358
TRINITY_DN52_c1_g1_i23	3079	AT4G18100.1	1.46e-61	205	AT4G18100.1 | Symbols: | Ribosomal protein L32e | chr4:10035715-10036475 REVERSE LENGTH=133
TRINITY_DN52_c1_g1_i24	730	AT4G18100.1	1.04e-77	230	AT4G18100.1 | Symbols: | Ribosomal protein L32e | chr4:10035715-10036475 REVERSE LENGTH=133
TRINITY_DN52_c1_g2_i1	2116	AT4G18100.1	6.93e-63	205	AT4G18100.1 | Symbols: | Ribosomal protein L32e | chr4:10035715-10036475 REVERSE LENGTH=133
TRINITY_DN52_c1_g2_i2	1245	AT4G18100.1	1.22e-74	229	AT4G18100.1 | Symbols: | Ribosomal protein L32e | chr4:10035715-10036475 REVERSE LENGTH=133
TRINITY_DN52_c2_g1_i1	1833	AT2G01220.2	0	588	AT2G01220.2 | Symbols: | Nucleotidylyl transferase superfamily protein | chr2:123301-126213 FORWARD LENGTH=388
TRINITY_DN52_c2_g2_i1	1855	AT5G10370.1	0.066	36.6	AT5G10370.1 | Symbols: | helicase domain-containing protein / IBR domain-containing protein / zinc finger protein-related | chr5:3261245-3267188 FORWARD LENGTH=1775
TRINITY_DN52_c2_g2_i2	1847	AT5G10370.1	0.066	36.6	AT5G10370.1 | Symbols: | helicase domain-containing protein / IBR domain-containing protein / zinc finger protein-related | chr5:3261245-3267188 FORWARD LENGTH=1775
TRINITY_DN52_c3_g1_i1	1610	AT5G47770.1	1.47e-144	421	AT5G47770.1 | Symbols: FPS1 | farnesyl diphosphate synthase 1 | chr5:19345297-19347415 FORWARD LENGTH=384
TRINITY_DN52_c3_g1_i2	1572	AT5G47770.1	0	537	AT5G47770.1 | Symbols: FPS1 | farnesyl diphosphate synthase 1 | chr5:19345297-19347415 FORWARD LENGTH=384
TRINITY_DN52_c5_g1_i1	423	AT5G42240.1	8.29e-07	47	AT5G42240.1 | Symbols: scpl42 | serine carboxypeptidase-like 42 | chr5:16888717-16890931 FORWARD LENGTH=473
TRINITY_DN52_c5_g1_i2	437	AT5G42240.1	9.41e-07	47	AT5G42240.1 | Symbols: scpl42 | serine carboxypeptidase-like 42 | chr5:16888717-16890931 FORWARD LENGTH=473
TRINITY_DN52_c6_g1_i1	698	AT1G17060.1	1.3	30.4	AT1G17060.1 | Symbols: CYP72C1, SOB7 | cytochrome p450 72c1 | chr1:5832282-5835255 REVERSE LENGTH=476
TRINITY_DN53_c0_g1_i1	2716	AT3G49190.1	3.43e-47	177	AT3G49190.1 | Symbols: | O-acyltransferase (WSD1-like) family protein | chr3:18231988-18234376 REVERSE LENGTH=522
TRINITY_DN53_c0_g1_i3	3727	AT3G49190.1	7.49e-48	179	AT3G49190.1 | Symbols: | O-acyltransferase (WSD1-like) family protein | chr3:18231988-18234376 REVERSE LENGTH=522
TRINITY_DN53_c0_g1_i4	4574	AT3G49190.1	1.59e-45	173	AT3G49190.1 | Symbols: | O-acyltransferase (WSD1-like) family protein | chr3:18231988-18234376 REVERSE LENGTH=522
TRINITY_DN53_c0_g2_i1	703	-	-	-	-
TRINITY_DN53_c0_g2_i3	890	-	-	-	-
TRINITY_DN53_c0_g2_i4	1521	AT5G61865.1	3.2	30.4	AT5G61865.1 | Symbols: | unknown protein; Has 30201 Blast hits to 17322 proteins in 780 species: Archae - 12; Bacteria - 1396; Metazoa - 17338; Fungi - 3422; Plants - 5037; Viruses - 0; Other Eukaryotes - 2996 (source: NCBI BLink). | chr5:24847395-24849706 FORWARD LENGTH=417
TRINITY_DN53_c0_g2_i5	339	-	-	-	-
TRINITY_DN53_c0_g3_i1	726	AT4G10480.2	5.31e-49	160	AT4G10480.2 | Symbols: | Nascent polypeptide-associated complex (NAC), alpha subunit family protein | chr4:6478089-6479079 REVERSE LENGTH=211
TRINITY_DN53_c0_g4_i1	1620	AT2G42990.1	0.7	32.7	AT2G42990.1 | Symbols: | GDSL-like Lipase/Acylhydrolase superfamily protein | chr2:17879056-17880200 FORWARD LENGTH=350
TRINITY_DN53_c1_g1_i1	1062	AT1G55150.1	1.49e-109	329	AT1G55150.1 | Symbols: | DEA(D/H)-box RNA helicase family protein | chr1:20574634-20577141 FORWARD LENGTH=501
TRINITY_DN53_c1_g1_i5	1133	AT1G55150.1	0	574	AT1G55150.1 | Symbols: | DEA(D/H)-box RNA helicase family protein | chr1:20574634-20577141 FORWARD LENGTH=501
TRINITY_DN53_c1_g1_i9	2025	AT1G55150.1	0	747	AT1G55150.1 | Symbols: | DEA(D/H)-box RNA helicase family protein | chr1:20574634-20577141 FORWARD LENGTH=501
TRINITY_DN53_c1_g1_i12	953	AT1G55150.1	4.65e-147	423	AT1G55150.1 | Symbols: | DEA(D/H)-box RNA helicase family protein | chr1:20574634-20577141 FORWARD LENGTH=501
TRINITY_DN53_c1_g1_i16	1953	AT1G55150.1	0	761	AT1G55150.1 | Symbols: | DEA(D/H)-box RNA helicase family protein | chr1:20574634-20577141 FORWARD LENGTH=501
TRINITY_DN53_c2_g1_i1	1024	AT1G60640.2	2.44e-07	52	AT1G60640.2 | Symbols: | unknown protein; FUNCTIONS IN: molecular_function unknown; INVOLVED IN: biological_process unknown; LOCATED IN: cellular_component unknown; Has 30201 Blast hits to 17322 proteins in 780 species: Archae - 12; Bacteria - 1396; Metazoa - 17338; Fungi - 3422; Plants - 5037; Viruses - 0; Other Eukaryotes - 2996 (source: NCBI BLink). | chr1:22337534-22339513 REVERSE LENGTH=340
TRINITY_DN53_c2_g2_i1	1415	AT1G60640.2	1.87e-12	68.6	AT1G60640.2 | Symbols: | unknown protein; FUNCTIONS IN: molecular_function unknown; INVOLVED IN: biological_process unknown; LOCATED IN: cellular_component unknown; Has 30201 Blast hits to 17322 proteins in 780 species: Archae - 12; Bacteria - 1396; Metazoa - 17338; Fungi - 3422; Plants - 5037; Viruses - 0; Other Eukaryotes - 2996 (source: NCBI BLink). | chr1:22337534-22339513 REVERSE LENGTH=340
TRINITY_DN53_c2_g2_i2	1150	AT4G22180.1	6.9	28.9	AT4G22180.1 | Symbols: | F-box family protein with a domain of unknown function (DUF295) | chr4:11738574-11739782 FORWARD LENGTH=402
TRINITY_DN53_c2_g2_i4	962	AT5G07670.1	1.7	30.8	AT5G07670.1 | Symbols: | RNI-like superfamily protein | chr5:2430421-2432065 FORWARD LENGTH=476
TRINITY_DN53_c2_g2_i5	1059	AT5G07670.1	3.7	29.6	AT5G07670.1 | Symbols: | RNI-like superfamily protein | chr5:2430421-2432065 FORWARD LENGTH=476
TRINITY_DN53_c2_g2_i8	1511	AT1G60640.2	2.48e-12	68.2	AT1G60640.2 | Symbols: | unknown protein; FUNCTIONS IN: molecular_function unknown; INVOLVED IN: biological_process unknown; LOCATED IN: cellular_component unknown; Has 30201 Blast hits to 17322 proteins in 780 species: Archae - 12; Bacteria - 1396; Metazoa - 17338; Fungi - 3422; Plants - 5037; Viruses - 0; Other Eukaryotes - 2996 (source: NCBI BLink). | chr1:22337534-22339513 REVERSE LENGTH=340
TRINITY_DN53_c2_g2_i11	1414	AT1G60640.3	5.19e-12	67	AT1G60640.3 | Symbols: | unknown protein; FUNCTIONS IN: molecular_function unknown; INVOLVED IN: biological_process unknown; LOCATED IN: cellular_component unknown. | chr1:22337534-22339513 REVERSE LENGTH=339
TRINITY_DN53_c2_g2_i12	1420	AT1G60640.2	2.22e-12	68.2	AT1G60640.2 | Symbols: | unknown protein; FUNCTIONS IN: molecular_function unknown; INVOLVED IN: biological_process unknown; LOCATED IN: cellular_component unknown; Has 30201 Blast hits to 17322 proteins in 780 species: Archae - 12; Bacteria - 1396; Metazoa - 17338; Fungi - 3422; Plants - 5037; Viruses - 0; Other Eukaryotes - 2996 (source: NCBI BLink). | chr1:22337534-22339513 REVERSE LENGTH=340
TRINITY_DN53_c2_g3_i1	1460	AT1G18060.1	5.33e-88	269	AT1G18060.1 | Symbols: | unknown protein; INVOLVED IN: biological_process unknown; LOCATED IN: chloroplast; EXPRESSED IN: 22 plant structures; EXPRESSED DURING: 13 growth stages; Has 74 Blast hits to 74 proteins in 29 species: Archae - 0; Bacteria - 19; Metazoa - 0; Fungi - 0; Plants - 49; Viruses - 0; Other Eukaryotes - 6 (source: NCBI BLink). | chr1:6212065-6213314 REVERSE LENGTH=226
TRINITY_DN53_c2_g3_i2	1343	AT1G18060.1	2.18e-59	194	AT1G18060.1 | Symbols: | unknown protein; INVOLVED IN: biological_process unknown; LOCATED IN: chloroplast; EXPRESSED IN: 22 plant structures; EXPRESSED DURING: 13 growth stages; Has 74 Blast hits to 74 proteins in 29 species: Archae - 0; Bacteria - 19; Metazoa - 0; Fungi - 0; Plants - 49; Viruses - 0; Other Eukaryotes - 6 (source: NCBI BLink). | chr1:6212065-6213314 REVERSE LENGTH=226
TRINITY_DN53_c2_g3_i3	1373	AT1G18060.1	3.83e-64	206	AT1G18060.1 | Symbols: | unknown protein; INVOLVED IN: biological_process unknown; LOCATED IN: chloroplast; EXPRESSED IN: 22 plant structures; EXPRESSED DURING: 13 growth stages; Has 74 Blast hits to 74 proteins in 29 species: Archae - 0; Bacteria - 19; Metazoa - 0; Fungi - 0; Plants - 49; Viruses - 0; Other Eukaryotes - 6 (source: NCBI BLink). | chr1:6212065-6213314 REVERSE LENGTH=226
TRINITY_DN53_c2_g4_i1	1527	AT4G14465.1	7.41e-53	180	AT4G14465.1 | Symbols: AHL20 | AT-hook motif nuclear-localized protein 20 | chr4:8320972-8321817 FORWARD LENGTH=281
TRINITY_DN53_c2_g5_i1	472	-	-	-	-
TRINITY_DN53_c3_g1_i7	1782	AT4G08850.2	2.22e-110	353	AT4G08850.2 | Symbols: | Leucine-rich repeat receptor-like protein kinase family protein | chr4:5637467-5640496 REVERSE LENGTH=1009
TRINITY_DN53_c3_g1_i12	1707	AT4G08850.2	7.57e-97	317	AT4G08850.2 | Symbols: | Leucine-rich repeat receptor-like protein kinase family protein | chr4:5637467-5640496 REVERSE LENGTH=1009
TRINITY_DN53_c4_g1_i2	1044	AT4G13965.1	5.94e-07	50.8	AT4G13965.1 | Symbols: | Protein with RNI-like/FBD-like domains | chr4:8066138-8067435 REVERSE LENGTH=376
TRINITY_DN53_c4_g1_i12	1076	AT5G27750.1	0.004	39.3	AT5G27750.1 | Symbols: | F-box/FBD-like domains containing protein | chr5:9828430-9829981 FORWARD LENGTH=459
TRINITY_DN53_c4_g1_i13	1060	AT3G18150.1	6.33e-09	57.4	AT3G18150.1 | Symbols: | RNI-like superfamily protein | chr3:6217929-6219500 FORWARD LENGTH=456
TRINITY_DN53_c4_g1_i17	1787	AT2G26030.3	3.13e-22	100	AT2G26030.3 | Symbols: | F-box/RNI-like/FBD-like domains-containing protein | chr2:11091505-11093000 REVERSE LENGTH=442
TRINITY_DN53_c4_g1_i20	1061	AT5G44950.1	0.002	40	AT5G44950.1 | Symbols: | F-box/RNI-like/FBD-like domains-containing protein | chr5:18151665-18153164 FORWARD LENGTH=438
TRINITY_DN53_c4_g1_i21	1802	AT1G55660.2	9.18e-21	94.4	AT1G55660.2 | Symbols: | FBD, F-box and Leucine Rich Repeat domains containing protein | chr1:20800694-20801788 FORWARD LENGTH=364
TRINITY_DN53_c4_g1_i23	1414	AT2G26030.3	1.8e-14	75.5	AT2G26030.3 | Symbols: | F-box/RNI-like/FBD-like domains-containing protein | chr2:11091505-11093000 REVERSE LENGTH=442
TRINITY_DN53_c4_g2_i1	407	AT4G10400.2	1.45e-08	52	AT4G10400.2 | Symbols: | F-box/RNI-like/FBD-like domains-containing protein | chr4:6446335-6447715 REVERSE LENGTH=409
TRINITY_DN53_c5_g1_i9	420	AT1G35710.1	2.59e-60	200	AT1G35710.1 | Symbols: | Protein kinase family protein with leucine-rich repeat domain | chr1:13220940-13224386 FORWARD LENGTH=1120
TRINITY_DN53_c5_g1_i26	1722	AT4G08850.1	1.43e-137	425	AT4G08850.1 | Symbols: | Leucine-rich repeat receptor-like protein kinase family protein | chr4:5636693-5640496 REVERSE LENGTH=1045
TRINITY_DN53_c6_g1_i2	355	AT1G79750.1	1.7e-11	59.7	AT1G79750.1 | Symbols: ATNADP-ME4, NADP-ME4 | NADP-malic enzyme 4 | chr1:30007655-30011179 REVERSE LENGTH=646
TRINITY_DN53_c6_g1_i4	1403	AT2G19900.1	5.37e-58	201	AT2G19900.1 | Symbols: ATNADP-ME1, NADP-ME1 | NADP-malic enzyme 1 | chr2:8592106-8595403 REVERSE LENGTH=581
TRINITY_DN53_c6_g1_i5	521	AT1G79750.1	4.15e-10	57.8	AT1G79750.1 | Symbols: ATNADP-ME4, NADP-ME4 | NADP-malic enzyme 4 | chr1:30007655-30011179 REVERSE LENGTH=646
TRINITY_DN53_c6_g1_i8	1638	AT1G79750.1	1.5e-147	437	AT1G79750.1 | Symbols: ATNADP-ME4, NADP-ME4 | NADP-malic enzyme 4 | chr1:30007655-30011179 REVERSE LENGTH=646
TRINITY_DN53_c6_g1_i11	1535	AT1G79750.1	0	541	AT1G79750.1 | Symbols: ATNADP-ME4, NADP-ME4 | NADP-malic enzyme 4 | chr1:30007655-30011179 REVERSE LENGTH=646
TRINITY_DN53_c6_g1_i13	2054	AT2G19900.1	1.55e-71	243	AT2G19900.1 | Symbols: ATNADP-ME1, NADP-ME1 | NADP-malic enzyme 1 | chr2:8592106-8595403 REVERSE LENGTH=581
TRINITY_DN53_c6_g1_i15	1419	AT1G79750.1	0	540	AT1G79750.1 | Symbols: ATNADP-ME4, NADP-ME4 | NADP-malic enzyme 4 | chr1:30007655-30011179 REVERSE LENGTH=646
TRINITY_DN53_c6_g2_i1	617	AT1G79750.1	2.93e-13	67.8	AT1G79750.1 | Symbols: ATNADP-ME4, NADP-ME4 | NADP-malic enzyme 4 | chr1:30007655-30011179 REVERSE LENGTH=646
TRINITY_DN53_c7_g1_i4	2921	AT1G07650.1	0	850	AT1G07650.1 | Symbols: | Leucine-rich repeat transmembrane protein kinase | chr1:2359817-2366423 REVERSE LENGTH=1014
TRINITY_DN53_c7_g1_i9	2728	AT1G07650.2	0	548	AT1G07650.2 | Symbols: | Leucine-rich repeat transmembrane protein kinase | chr1:2359817-2366423 REVERSE LENGTH=1020
TRINITY_DN53_c7_g1_i10	2443	AT1G07650.1	0	704	AT1G07650.1 | Symbols: | Leucine-rich repeat transmembrane protein kinase | chr1:2359817-2366423 REVERSE LENGTH=1014
TRINITY_DN53_c7_g1_i12	2820	AT1G07650.1	0	1065	AT1G07650.1 | Symbols: | Leucine-rich repeat transmembrane protein kinase | chr1:2359817-2366423 REVERSE LENGTH=1014
TRINITY_DN53_c7_g1_i29	2049	AT1G07650.2	0	595	AT1G07650.2 | Symbols: | Leucine-rich repeat transmembrane protein kinase | chr1:2359817-2366423 REVERSE LENGTH=1020
TRINITY_DN53_c7_g1_i34	657	AT1G07650.1	5.05e-114	348	AT1G07650.1 | Symbols: | Leucine-rich repeat transmembrane protein kinase | chr1:2359817-2366423 REVERSE LENGTH=1014
TRINITY_DN53_c8_g1_i2	8140	AT3G12580.1	7.09e-175	553	AT3G12580.1 | Symbols: HSP70, ATHSP70 | heat shock protein 70 | chr3:3991487-3993689 REVERSE LENGTH=650
TRINITY_DN53_c8_g1_i7	8206	AT3G12580.1	7.58e-175	553	AT3G12580.1 | Symbols: HSP70, ATHSP70 | heat shock protein 70 | chr3:3991487-3993689 REVERSE LENGTH=650
TRINITY_DN53_c9_g1_i1	1676	AT5G35330.3	3.27e-88	273	AT5G35330.3 | Symbols: MBD02 | methyl-CPG-binding domain protein 02 | chr5:13523725-13525270 REVERSE LENGTH=272
TRINITY_DN53_c9_g2_i2	587	AT5G44950.1	0.85	30.4	AT5G44950.1 | Symbols: | F-box/RNI-like/FBD-like domains-containing protein | chr5:18151665-18153164 FORWARD LENGTH=438
TRINITY_DN53_c10_g1_i1	1089	AT1G08930.2	0.42	32.7	AT1G08930.2 | Symbols: ERD6 | Major facilitator superfamily protein | chr1:2873604-2876979 FORWARD LENGTH=496
TRINITY_DN53_c10_g1_i2	1098	AT1G08930.2	0.43	32.7	AT1G08930.2 | Symbols: ERD6 | Major facilitator superfamily protein | chr1:2873604-2876979 FORWARD LENGTH=496
TRINITY_DN53_c10_g1_i3	427	AT1G08930.2	0.19	31.6	AT1G08930.2 | Symbols: ERD6 | Major facilitator superfamily protein | chr1:2873604-2876979 FORWARD LENGTH=496
TRINITY_DN53_c11_g1_i3	397	AT4G23140.2	7.92e-14	67	AT4G23140.2 | Symbols: CRK6 | cysteine-rich RLK (RECEPTOR-like protein kinase) 6 | chr4:12121397-12124037 FORWARD LENGTH=680
TRINITY_DN53_c11_g1_i4	1063	AT4G23140.2	3.07e-11	64.7	AT4G23140.2 | Symbols: CRK6 | cysteine-rich RLK (RECEPTOR-like protein kinase) 6 | chr4:12121397-12124037 FORWARD LENGTH=680
TRINITY_DN53_c19_g1_i2	547	AT3G47920.1	7.4	27.3	AT3G47920.1 | Symbols: | unknown protein; FUNCTIONS IN: molecular_function unknown; INVOLVED IN: biological_process unknown; LOCATED IN: endomembrane system; BEST Arabidopsis thaliana protein match is: unknown protein (TAIR:AT2G41590.1); Has 154 Blast hits to 152 proteins in 10 species: Archae - 0; Bacteria - 0; Metazoa - 0; Fungi - 0; Plants - 154; Viruses - 0; Other Eukaryotes - 0 (source: NCBI…
TRINITY_DN53_c20_g1_i1	660	AT5G26220.1	2.2	29.3	AT5G26220.1 | Symbols: | ChaC-like family protein | chr5:9163178-9164613 REVERSE LENGTH=216
TRINITY_DN53_c26_g1_i1	426	-	-	-	-
TRINITY_DN54_c0_g1_i1	2791	AT5G16000.1	0	856	AT5G16000.1 | Symbols: NIK1 | NSP-interacting kinase 1 | chr5:5224264-5227003 FORWARD LENGTH=638
TRINITY_DN54_c0_g1_i2	1899	AT5G16000.1	0	622	AT5G16000.1 | Symbols: NIK1 | NSP-interacting kinase 1 | chr5:5224264-5227003 FORWARD LENGTH=638
TRINITY_DN54_c0_g1_i3	2124	AT5G16000.1	7.33e-151	452	AT5G16000.1 | Symbols: NIK1 | NSP-interacting kinase 1 | chr5:5224264-5227003 FORWARD LENGTH=638
TRINITY_DN54_c0_g1_i5	3157	AT5G16000.1	0	699	AT5G16000.1 | Symbols: NIK1 | NSP-interacting kinase 1 | chr5:5224264-5227003 FORWARD LENGTH=638
TRINITY_DN54_c0_g1_i6	1330	AT5G16000.1	4.46e-73	241	AT5G16000.1 | Symbols: NIK1 | NSP-interacting kinase 1 | chr5:5224264-5227003 FORWARD LENGTH=638
TRINITY_DN54_c0_g1_i7	2658	AT5G16000.1	0	646	AT5G16000.1 | Symbols: NIK1 | NSP-interacting kinase 1 | chr5:5224264-5227003 FORWARD LENGTH=638
TRINITY_DN54_c0_g1_i8	2295	AT5G16000.1	4.15e-150	452	AT5G16000.1 | Symbols: NIK1 | NSP-interacting kinase 1 | chr5:5224264-5227003 FORWARD LENGTH=638
TRINITY_DN54_c0_g1_i10	2769	AT5G16000.1	0	815	AT5G16000.1 | Symbols: NIK1 | NSP-interacting kinase 1 | chr5:5224264-5227003 FORWARD LENGTH=638
TRINITY_DN54_c0_g1_i14	1696	AT5G16000.1	3.32e-48	177	AT5G16000.1 | Symbols: NIK1 | NSP-interacting kinase 1 | chr5:5224264-5227003 FORWARD LENGTH=638
TRINITY_DN54_c0_g1_i16	2678	AT5G16000.1	0	922	AT5G16000.1 | Symbols: NIK1 | NSP-interacting kinase 1 | chr5:5224264-5227003 FORWARD LENGTH=638
TRINITY_DN54_c0_g1_i19	983	AT1G34200.1	9.2	28.1	AT1G34200.1 | Symbols: | Glyceraldehyde-3-phosphate dehydrogenase-like family protein | chr1:12455793-12456935 FORWARD LENGTH=352
TRINITY_DN54_c0_g1_i21	2305	AT5G16000.1	0	824	AT5G16000.1 | Symbols: NIK1 | NSP-interacting kinase 1 | chr5:5224264-5227003 FORWARD LENGTH=638
TRINITY_DN54_c0_g2_i2	3322	AT3G25560.2	0	597	AT3G25560.2 | Symbols: NIK2 | NSP-interacting kinase 2 | chr3:9279682-9282560 REVERSE LENGTH=636
TRINITY_DN54_c0_g2_i3	3175	AT5G16000.1	0	897	AT5G16000.1 | Symbols: NIK1 | NSP-interacting kinase 1 | chr5:5224264-5227003 FORWARD LENGTH=638
TRINITY_DN54_c1_g1_i1	374	AT2G04395.1	3.3	26.9	AT2G04395.1 | Symbols: | Nucleic acid-binding, OB-fold-like protein | chr2:1529083-1529954 REVERSE LENGTH=158
TRINITY_DN54_c2_g1_i1	303	AT4G00800.1	3	26.9	AT4G00800.1 | Symbols: | transducin family protein / WD-40 repeat family protein | chr4:337114-345581 REVERSE LENGTH=1913
TRINITY_DN55_c0_g1_i3	2952	AT4G12070.1	1.06e-33	136	AT4G12070.1 | Symbols: | unknown protein; INVOLVED IN: biological_process unknown; LOCATED IN: plasma membrane; EXPRESSED IN: 22 plant structures; EXPRESSED DURING: 13 growth stages; Has 30201 Blast hits to 17322 proteins in 780 species: Archae - 12; Bacteria - 1396; Metazoa - 17338; Fungi - 3422; Plants - 5037; Viruses - 0; Other Eukaryotes - 2996 (source: NCBI BLink). | chr4:7231941-7234272 FOR…
TRINITY_DN55_c0_g1_i5	3169	AT4G12070.1	9.9e-123	384	AT4G12070.1 | Symbols: | unknown protein; INVOLVED IN: biological_process unknown; LOCATED IN: plasma membrane; EXPRESSED IN: 22 plant structures; EXPRESSED DURING: 13 growth stages; Has 30201 Blast hits to 17322 proteins in 780 species: Archae - 12; Bacteria - 1396; Metazoa - 17338; Fungi - 3422; Plants - 5037; Viruses - 0; Other Eukaryotes - 2996 (source: NCBI BLink). | chr4:7231941-7234272 FOR…
TRINITY_DN55_c0_g1_i7	2105	AT4G12070.1	1.13e-171	500	AT4G12070.1 | Symbols: | unknown protein; INVOLVED IN: biological_process unknown; LOCATED IN: plasma membrane; EXPRESSED IN: 22 plant structures; EXPRESSED DURING: 13 growth stages; Has 30201 Blast hits to 17322 proteins in 780 species: Archae - 12; Bacteria - 1396; Metazoa - 17338; Fungi - 3422; Plants - 5037; Viruses - 0; Other Eukaryotes - 2996 (source: NCBI BLink). | chr4:7231941-7234272 FOR…
TRINITY_DN55_c0_g1_i9	3243	AT4G12070.1	1.64e-122	384	AT4G12070.1 | Symbols: | unknown protein; INVOLVED IN: biological_process unknown; LOCATED IN: plasma membrane; EXPRESSED IN: 22 plant structures; EXPRESSED DURING: 13 growth stages; Has 30201 Blast hits to 17322 proteins in 780 species: Archae - 12; Bacteria - 1396; Metazoa - 17338; Fungi - 3422; Plants - 5037; Viruses - 0; Other Eukaryotes - 2996 (source: NCBI BLink). | chr4:7231941-7234272 FOR…
TRINITY_DN55_c0_g1_i10	636	AT4G12070.1	3.06e-32	121	AT4G12070.1 | Symbols: | unknown protein; INVOLVED IN: biological_process unknown; LOCATED IN: plasma membrane; EXPRESSED IN: 22 plant structures; EXPRESSED DURING: 13 growth stages; Has 30201 Blast hits to 17322 proteins in 780 species: Archae - 12; Bacteria - 1396; Metazoa - 17338; Fungi - 3422; Plants - 5037; Viruses - 0; Other Eukaryotes - 2996 (source: NCBI BLink). | chr4:7231941-7234272 FOR…
TRINITY_DN55_c0_g1_i11	4417	AT4G12070.1	1.07e-72	251	AT4G12070.1 | Symbols: | unknown protein; INVOLVED IN: biological_process unknown; LOCATED IN: plasma membrane; EXPRESSED IN: 22 plant structures; EXPRESSED DURING: 13 growth stages; Has 30201 Blast hits to 17322 proteins in 780 species: Archae - 12; Bacteria - 1396; Metazoa - 17338; Fungi - 3422; Plants - 5037; Viruses - 0; Other Eukaryotes - 2996 (source: NCBI BLink). | chr4:7231941-7234272 FOR…
TRINITY_DN55_c0_g1_i12	1595	AT4G12070.1	7.08e-29	119	AT4G12070.1 | Symbols: | unknown protein; INVOLVED IN: biological_process unknown; LOCATED IN: plasma membrane; EXPRESSED IN: 22 plant structures; EXPRESSED DURING: 13 growth stages; Has 30201 Blast hits to 17322 proteins in 780 species: Archae - 12; Bacteria - 1396; Metazoa - 17338; Fungi - 3422; Plants - 5037; Viruses - 0; Other Eukaryotes - 2996 (source: NCBI BLink). | chr4:7231941-7234272 FOR…
TRINITY_DN55_c0_g2_i1	3237	AT4G12070.1	7.67e-89	294	AT4G12070.1 | Symbols: | unknown protein; INVOLVED IN: biological_process unknown; LOCATED IN: plasma membrane; EXPRESSED IN: 22 plant structures; EXPRESSED DURING: 13 growth stages; Has 30201 Blast hits to 17322 proteins in 780 species: Archae - 12; Bacteria - 1396; Metazoa - 17338; Fungi - 3422; Plants - 5037; Viruses - 0; Other Eukaryotes - 2996 (source: NCBI BLink). | chr4:7231941-7234272 FOR…
TRINITY_DN55_c0_g2_i2	1456	AT4G12070.1	4.78e-44	161	AT4G12070.1 | Symbols: | unknown protein; INVOLVED IN: biological_process unknown; LOCATED IN: plasma membrane; EXPRESSED IN: 22 plant structures; EXPRESSED DURING: 13 growth stages; Has 30201 Blast hits to 17322 proteins in 780 species: Archae - 12; Bacteria - 1396; Metazoa - 17338; Fungi - 3422; Plants - 5037; Viruses - 0; Other Eukaryotes - 2996 (source: NCBI BLink). | chr4:7231941-7234272 FOR…
TRINITY_DN55_c0_g2_i3	3429	AT4G12070.1	1.64e-88	294	AT4G12070.1 | Symbols: | unknown protein; INVOLVED IN: biological_process unknown; LOCATED IN: plasma membrane; EXPRESSED IN: 22 plant structures; EXPRESSED DURING: 13 growth stages; Has 30201 Blast hits to 17322 proteins in 780 species: Archae - 12; Bacteria - 1396; Metazoa - 17338; Fungi - 3422; Plants - 5037; Viruses - 0; Other Eukaryotes - 2996 (source: NCBI BLink). | chr4:7231941-7234272 FOR…
TRINITY_DN55_c0_g2_i4	2715	AT4G12070.1	8.89e-90	293	AT4G12070.1 | Symbols: | unknown protein; INVOLVED IN: biological_process unknown; LOCATED IN: plasma membrane; EXPRESSED IN: 22 plant structures; EXPRESSED DURING: 13 growth stages; Has 30201 Blast hits to 17322 proteins in 780 species: Archae - 12; Bacteria - 1396; Metazoa - 17338; Fungi - 3422; Plants - 5037; Viruses - 0; Other Eukaryotes - 2996 (source: NCBI BLink). | chr4:7231941-7234272 FOR…
TRINITY_DN55_c0_g2_i5	2713	AT4G12070.1	1.93e-126	390	AT4G12070.1 | Symbols: | unknown protein; INVOLVED IN: biological_process unknown; LOCATED IN: plasma membrane; EXPRESSED IN: 22 plant structures; EXPRESSED DURING: 13 growth stages; Has 30201 Blast hits to 17322 proteins in 780 species: Archae - 12; Bacteria - 1396; Metazoa - 17338; Fungi - 3422; Plants - 5037; Viruses - 0; Other Eukaryotes - 2996 (source: NCBI BLink). | chr4:7231941-7234272 FOR…
TRINITY_DN55_c0_g2_i11	2375	AT4G12070.1	1.14e-175	513	AT4G12070.1 | Symbols: | unknown protein; INVOLVED IN: biological_process unknown; LOCATED IN: plasma membrane; EXPRESSED IN: 22 plant structures; EXPRESSED DURING: 13 growth stages; Has 30201 Blast hits to 17322 proteins in 780 species: Archae - 12; Bacteria - 1396; Metazoa - 17338; Fungi - 3422; Plants - 5037; Viruses - 0; Other Eukaryotes - 2996 (source: NCBI BLink). | chr4:7231941-7234272 FOR…
TRINITY_DN55_c0_g2_i13	3091	AT4G12070.1	3.97e-89	294	AT4G12070.1 | Symbols: | unknown protein; INVOLVED IN: biological_process unknown; LOCATED IN: plasma membrane; EXPRESSED IN: 22 plant structures; EXPRESSED DURING: 13 growth stages; Has 30201 Blast hits to 17322 proteins in 780 species: Archae - 12; Bacteria - 1396; Metazoa - 17338; Fungi - 3422; Plants - 5037; Viruses - 0; Other Eukaryotes - 2996 (source: NCBI BLink). | chr4:7231941-7234272 FOR…
TRINITY_DN55_c0_g2_i14	2521	AT4G12070.1	5.13e-175	513	AT4G12070.1 | Symbols: | unknown protein; INVOLVED IN: biological_process unknown; LOCATED IN: plasma membrane; EXPRESSED IN: 22 plant structures; EXPRESSED DURING: 13 growth stages; Has 30201 Blast hits to 17322 proteins in 780 species: Archae - 12; Bacteria - 1396; Metazoa - 17338; Fungi - 3422; Plants - 5037; Viruses - 0; Other Eukaryotes - 2996 (source: NCBI BLink). | chr4:7231941-7234272 FOR…
TRINITY_DN56_c0_g1_i1	6193	AT2G37050.1	0	1124	AT2G37050.1 | Symbols: | Leucine-rich repeat protein kinase family protein | chr2:15569290-15573477 FORWARD LENGTH=933
TRINITY_DN56_c0_g1_i3	3671	AT1G04140.1	4.02e-130	418	AT1G04140.1 | Symbols: | Transducin family protein / WD-40 repeat family protein | chr1:1075984-1080321 REVERSE LENGTH=790
TRINITY_DN56_c0_g1_i5	3265	AT1G04140.1	0	776	AT1G04140.1 | Symbols: | Transducin family protein / WD-40 repeat family protein | chr1:1075984-1080321 REVERSE LENGTH=790
TRINITY_DN56_c0_g1_i8	6077	AT2G37050.1	0	1124	AT2G37050.1 | Symbols: | Leucine-rich repeat protein kinase family protein | chr2:15569290-15573477 FORWARD LENGTH=933
TRINITY_DN56_c0_g1_i9	2536	AT2G37050.1	0	1112	AT2G37050.1 | Symbols: | Leucine-rich repeat protein kinase family protein | chr2:15569290-15573477 FORWARD LENGTH=933
TRINITY_DN56_c0_g1_i11	3919	AT1G04140.1	7.11e-128	414	AT1G04140.1 | Symbols: | Transducin family protein / WD-40 repeat family protein | chr1:1075984-1080321 REVERSE LENGTH=790
TRINITY_DN56_c0_g1_i16	3381	AT1G04140.1	0	552	AT1G04140.1 | Symbols: | Transducin family protein / WD-40 repeat family protein | chr1:1075984-1080321 REVERSE LENGTH=790
TRINITY_DN56_c0_g2_i6	964	AT2G37050.3	6.07e-145	431	AT2G37050.3 | Symbols: | Leucine-rich repeat protein kinase family protein | chr2:15569290-15573477 FORWARD LENGTH=934
TRINITY_DN56_c0_g2_i7	2121	AT2G37050.3	1.89e-114	367	AT2G37050.3 | Symbols: | Leucine-rich repeat protein kinase family protein | chr2:15569290-15573477 FORWARD LENGTH=934
TRINITY_DN56_c0_g2_i9	5424	AT2G37050.3	7.44e-107	365	AT2G37050.3 | Symbols: | Leucine-rich repeat protein kinase family protein | chr2:15569290-15573477 FORWARD LENGTH=934
TRINITY_DN56_c0_g2_i10	5985	AT2G37050.3	1.19e-106	365	AT2G37050.3 | Symbols: | Leucine-rich repeat protein kinase family protein | chr2:15569290-15573477 FORWARD LENGTH=934
TRINITY_DN56_c0_g2_i14	2776	AT2G37050.3	4.65e-112	367	AT2G37050.3 | Symbols: | Leucine-rich repeat protein kinase family protein | chr2:15569290-15573477 FORWARD LENGTH=934
TRINITY_DN56_c0_g2_i15	2814	AT4G33480.1	0.000144	45.4	AT4G33480.1 | Symbols: | unknown protein; FUNCTIONS IN: molecular_function unknown; INVOLVED IN: biological_process unknown; LOCATED IN: chloroplast; EXPRESSED IN: 22 plant structures; EXPRESSED DURING: 13 growth stages; CONTAINS InterPro DOMAIN/s: Protein of unknown function DUF3727 (InterPro:IPR022203); Has 348 Blast hits to 348 proteins in 78 species: Archae - 0; Bacteria - 101; Metazoa - 0; F…
TRINITY_DN56_c0_g2_i17	3375	AT4G33480.1	0.000246	44.7	AT4G33480.1 | Symbols: | unknown protein; FUNCTIONS IN: molecular_function unknown; INVOLVED IN: biological_process unknown; LOCATED IN: chloroplast; EXPRESSED IN: 22 plant structures; EXPRESSED DURING: 13 growth stages; CONTAINS InterPro DOMAIN/s: Protein of unknown function DUF3727 (InterPro:IPR022203); Has 348 Blast hits to 348 proteins in 78 species: Archae - 0; Bacteria - 101; Metazoa - 0; F…
TRINITY_DN56_c1_g1_i2	1831	AT1G77120.1	0	561	AT1G77120.1 | Symbols: ADH1, ADH, ATADH, ATADH1 | alcohol dehydrogenase 1 | chr1:28975509-28977216 FORWARD LENGTH=379
TRINITY_DN56_c1_g1_i4	1040	AT1G77120.1	2e-98	216	AT1G77120.1 | Symbols: ADH1, ADH, ATADH, ATADH1 | alcohol dehydrogenase 1 | chr1:28975509-28977216 FORWARD LENGTH=379
TRINITY_DN56_c1_g1_i8	1796	AT1G77120.1	0	520	AT1G77120.1 | Symbols: ADH1, ADH, ATADH, ATADH1 | alcohol dehydrogenase 1 | chr1:28975509-28977216 FORWARD LENGTH=379
TRINITY_DN56_c1_g1_i11	1562	AT1G77120.1	0	573	AT1G77120.1 | Symbols: ADH1, ADH, ATADH, ATADH1 | alcohol dehydrogenase 1 | chr1:28975509-28977216 FORWARD LENGTH=379
TRINITY_DN56_c1_g1_i24	1810	AT1G77120.1	0	564	AT1G77120.1 | Symbols: ADH1, ADH, ATADH, ATADH1 | alcohol dehydrogenase 1 | chr1:28975509-28977216 FORWARD LENGTH=379
TRINITY_DN56_c1_g1_i25	1696	AT1G77120.1	0	582	AT1G77120.1 | Symbols: ADH1, ADH, ATADH, ATADH1 | alcohol dehydrogenase 1 | chr1:28975509-28977216 FORWARD LENGTH=379
TRINITY_DN56_c2_g1_i1	1871	AT1G78240.2	0	571	AT1G78240.2 | Symbols: TSD2, QUA2 | S-adenosyl-L-methionine-dependent methyltransferases superfamily protein | chr1:29433173-29435815 REVERSE LENGTH=684
TRINITY_DN56_c2_g1_i2	1088	AT1G78240.2	5.46e-178	510	AT1G78240.2 | Symbols: TSD2, QUA2 | S-adenosyl-L-methionine-dependent methyltransferases superfamily protein | chr1:29433173-29435815 REVERSE LENGTH=684
TRINITY_DN56_c2_g1_i3	1853	AT1G78240.2	0	577	AT1G78240.2 | Symbols: TSD2, QUA2 | S-adenosyl-L-methionine-dependent methyltransferases superfamily protein | chr1:29433173-29435815 REVERSE LENGTH=684
TRINITY_DN56_c2_g1_i4	359	AT1G78240.2	7.86e-16	72	AT1G78240.2 | Symbols: TSD2, QUA2 | S-adenosyl-L-methionine-dependent methyltransferases superfamily protein | chr1:29433173-29435815 REVERSE LENGTH=684
TRINITY_DN56_c2_g1_i5	1986	AT1G78240.2	4.69e-130	399	AT1G78240.2 | Symbols: TSD2, QUA2 | S-adenosyl-L-methionine-dependent methyltransferases superfamily protein | chr1:29433173-29435815 REVERSE LENGTH=684
TRINITY_DN56_c2_g2_i1	5836	AT1G78240.2	0	712	AT1G78240.2 | Symbols: TSD2, QUA2 | S-adenosyl-L-methionine-dependent methyltransferases superfamily protein | chr1:29433173-29435815 REVERSE LENGTH=684
TRINITY_DN56_c2_g2_i2	1816	AT1G78240.2	6.31e-135	409	AT1G78240.2 | Symbols: TSD2, QUA2 | S-adenosyl-L-methionine-dependent methyltransferases superfamily protein | chr1:29433173-29435815 REVERSE LENGTH=684
TRINITY_DN56_c2_g2_i4	5716	AT1G78240.2	0	748	AT1G78240.2 | Symbols: TSD2, QUA2 | S-adenosyl-L-methionine-dependent methyltransferases superfamily protein | chr1:29433173-29435815 REVERSE LENGTH=684
TRINITY_DN56_c2_g2_i5	5944	AT1G78240.2	0	748	AT1G78240.2 | Symbols: TSD2, QUA2 | S-adenosyl-L-methionine-dependent methyltransferases superfamily protein | chr1:29433173-29435815 REVERSE LENGTH=684
TRINITY_DN56_c2_g2_i7	5796	AT1G78240.2	0	731	AT1G78240.2 | Symbols: TSD2, QUA2 | S-adenosyl-L-methionine-dependent methyltransferases superfamily protein | chr1:29433173-29435815 REVERSE LENGTH=684
TRINITY_DN56_c3_g1_i1	1175	AT4G21880.1	7.5	29.3	AT4G21880.1 | Symbols: | Pentatricopeptide repeat (PPR) superfamily protein | chr4:11605156-11610651 FORWARD LENGTH=843
TRINITY_DN56_c4_g1_i1	654	AT5G03700.1	0.57	31.2	AT5G03700.1 | Symbols: | D-mannose binding lectin protein with Apple-like carbohydrate-binding domain | chr5:965874-967322 REVERSE LENGTH=482
TRINITY_DN56_c4_g1_i2	1579	AT1G78850.1	2.4	31.2	AT1G78850.1 | Symbols: | D-mannose binding lectin protein with Apple-like carbohydrate-binding domain | chr1:29642072-29643397 REVERSE LENGTH=441
TRINITY_DN56_c5_g1_i1	471	AT2G41020.1	2.2	28.5	AT2G41020.1 | Symbols: | WW domain-containing protein | chr2:17117425-17120901 FORWARD LENGTH=463
TRINITY_DN56_c5_g1_i2	446	AT5G46320.1	4.1	26.9	AT5G46320.1 | Symbols: | MADS-box family protein | chr5:18788246-18788888 REVERSE LENGTH=118
TRINITY_DN56_c5_g2_i2	308	AT2G28230.1	7.25e-08	48.1	AT2G28230.1 | Symbols: | TATA-binding related factor (TRF) of subunit 20 of Mediator complex | chr2:12037855-12039009 REVERSE LENGTH=219
TRINITY_DN56_c5_g2_i3	332	AT2G28230.1	9.23e-08	48.1	AT2G28230.1 | Symbols: | TATA-binding related factor (TRF) of subunit 20 of Mediator complex | chr2:12037855-12039009 REVERSE LENGTH=219
TRINITY_DN56_c5_g2_i4	334	AT2G28230.1	9.51e-08	48.1	AT2G28230.1 | Symbols: | TATA-binding related factor (TRF) of subunit 20 of Mediator complex | chr2:12037855-12039009 REVERSE LENGTH=219
TRINITY_DN56_c5_g2_i5	389	AT2G28230.1	3.27e-07	47.4	AT2G28230.1 | Symbols: | TATA-binding related factor (TRF) of subunit 20 of Mediator complex | chr2:12037855-12039009 REVERSE LENGTH=219
TRINITY_DN56_c6_g1_i1	871	AT1G14040.1	8.3	28.5	AT1G14040.1 | Symbols: | EXS (ERD1/XPR1/SYG1) family protein | chr1:4810488-4814543 FORWARD LENGTH=813
TRINITY_DN56_c7_g1_i1	434	AT5G04440.1	0.19	31.6	AT5G04440.1 | Symbols: | Protein of unknown function (DUF1997) | chr5:1254957-1256624 FORWARD LENGTH=255
TRINITY_DN56_c8_g1_i1	1307	-	-	-	-
TRINITY_DN56_c12_g1_i1	344	AT1G51520.1	4.1	26.9	AT1G51520.1 | Symbols: | RNA-binding (RRM/RBD/RNP motifs) family protein | chr1:19106789-19108533 FORWARD LENGTH=414
TRINITY_DN56_c15_g1_i1	325	AT4G14980.1	9.6	25.8	AT4G14980.1 | Symbols: | Cysteine/Histidine-rich C1 domain family protein | chr4:8561970-8563607 REVERSE LENGTH=545
TRINITY_DN56_c15_g2_i1	628	AT2G03220.1	1.9	29.6	AT2G03220.1 | Symbols: FT1, ATFUT1, ATFT1, MUR2 | fucosyltransferase 1 | chr2:970401-972353 REVERSE LENGTH=558
TRINITY_DN57_c0_g1_i3	1985	AT3G57650.1	2.68e-28	117	AT3G57650.1 | Symbols: LPAT2 | lysophosphatidyl acyltransferase 2 | chr3:21349751-21352839 FORWARD LENGTH=389
TRINITY_DN57_c0_g1_i5	2499	AT4G17240.1	1.45e-19	91.3	AT4G17240.1 | Symbols: | unknown protein; FUNCTIONS IN: molecular_function unknown; INVOLVED IN: biological_process unknown; LOCATED IN: chloroplast; EXPRESSED IN: 16 plant structures; EXPRESSED DURING: 8 growth stages; Has 1142 Blast hits to 1055 proteins in 252 species: Archae - 22; Bacteria - 318; Metazoa - 248; Fungi - 96; Plants - 59; Viruses - 3; Other Eukaryotes - 396 (source: NCBI BLink).…
TRINITY_DN57_c0_g1_i6	2741	AT3G57650.1	6.07e-147	440	AT3G57650.1 | Symbols: LPAT2 | lysophosphatidyl acyltransferase 2 | chr3:21349751-21352839 FORWARD LENGTH=389
TRINITY_DN57_c0_g1_i7	2498	AT3G57650.1	4.16e-28	117	AT3G57650.1 | Symbols: LPAT2 | lysophosphatidyl acyltransferase 2 | chr3:21349751-21352839 FORWARD LENGTH=389
TRINITY_DN57_c0_g1_i8	1434	AT3G57650.1	1.47e-42	155	AT3G57650.1 | Symbols: LPAT2 | lysophosphatidyl acyltransferase 2 | chr3:21349751-21352839 FORWARD LENGTH=389
TRINITY_DN57_c0_g1_i9	2140	AT3G57650.1	1.07e-25	110	AT3G57650.1 | Symbols: LPAT2 | lysophosphatidyl acyltransferase 2 | chr3:21349751-21352839 FORWARD LENGTH=389
TRINITY_DN57_c0_g1_i11	2653	AT3G57650.1	1.52e-25	110	AT3G57650.1 | Symbols: LPAT2 | lysophosphatidyl acyltransferase 2 | chr3:21349751-21352839 FORWARD LENGTH=389
TRINITY_DN57_c0_g1_i12	1307	AT1G51260.1	3.8e-09	58.2	AT1G51260.1 | Symbols: LPAT3 | lysophosphatidyl acyltransferase 3 | chr1:19003460-19005512 REVERSE LENGTH=376
TRINITY_DN57_c0_g1_i13	2227	AT3G57650.1	1.4e-166	485	AT3G57650.1 | Symbols: LPAT2 | lysophosphatidyl acyltransferase 2 | chr3:21349751-21352839 FORWARD LENGTH=389
TRINITY_DN57_c0_g1_i14	843	AT3G57650.1	2.1e-30	117	AT3G57650.1 | Symbols: LPAT2 | lysophosphatidyl acyltransferase 2 | chr3:21349751-21352839 FORWARD LENGTH=389
TRINITY_DN57_c0_g1_i15	3012	AT4G17240.1	1.87e-19	91.3	AT4G17240.1 | Symbols: | unknown protein; FUNCTIONS IN: molecular_function unknown; INVOLVED IN: biological_process unknown; LOCATED IN: chloroplast; EXPRESSED IN: 16 plant structures; EXPRESSED DURING: 8 growth stages; Has 1142 Blast hits to 1055 proteins in 252 species: Archae - 22; Bacteria - 318; Metazoa - 248; Fungi - 96; Plants - 59; Viruses - 3; Other Eukaryotes - 396 (source: NCBI BLink).…
TRINITY_DN57_c0_g1_i16	4063	AT1G55920.1	8.55e-120	375	AT1G55920.1 | Symbols: ATSERAT2;1, SAT5, SAT1, SERAT2;1 | serine acetyltransferase 2;1 | chr1:20912378-20913322 FORWARD LENGTH=314
TRINITY_DN57_c0_g2_i1	1883	AT3G57650.1	2.43e-168	485	AT3G57650.1 | Symbols: LPAT2 | lysophosphatidyl acyltransferase 2 | chr3:21349751-21352839 FORWARD LENGTH=389
TRINITY_DN57_c1_g1_i1	593	AT3G57650.1	1.69e-16	76.6	AT3G57650.1 | Symbols: LPAT2 | lysophosphatidyl acyltransferase 2 | chr3:21349751-21352839 FORWARD LENGTH=389
TRINITY_DN57_c2_g1_i1	396	AT4G10790.1	1.87e-13	65.9	AT4G10790.1 | Symbols: | UBX domain-containing protein | chr4:6640752-6643035 REVERSE LENGTH=480
TRINITY_DN57_c5_g1_i1	691	AT5G19940.1	2.93e-07	50.1	AT5G19940.1 | Symbols: | Plastid-lipid associated protein PAP / fibrillin family protein | chr5:6739693-6740661 FORWARD LENGTH=239
TRINITY_DN58_c0_g1_i2	1647	AT2G34070.1	2.6e-139	408	AT2G34070.1 | Symbols: TBL37 | TRICHOME BIREFRINGENCE-LIKE 37 | chr2:14387631-14390160 REVERSE LENGTH=385
TRINITY_DN58_c0_g1_i3	1554	AT1G29050.1	1.24e-145	423	AT1G29050.1 | Symbols: TBL38 | TRICHOME BIREFRINGENCE-LIKE 38 | chr1:10136376-10139082 REVERSE LENGTH=380
TRINITY_DN58_c0_g1_i4	1741	AT2G34070.1	4.89e-108	290	AT2G34070.1 | Symbols: TBL37 | TRICHOME BIREFRINGENCE-LIKE 37 | chr2:14387631-14390160 REVERSE LENGTH=385
TRINITY_DN58_c0_g2_i1	1716	AT1G29050.1	1.71e-149	435	AT1G29050.1 | Symbols: TBL38 | TRICHOME BIREFRINGENCE-LIKE 38 | chr1:10136376-10139082 REVERSE LENGTH=380
TRINITY_DN58_c0_g3_i1	2010	AT5G39280.1	5.6	30	AT5G39280.1 | Symbols: ATEXPA23, ATEXP23, ATHEXP ALPHA 1.17, EXPA23 | expansin A23 | chr5:15730713-15731706 REVERSE LENGTH=259
TRINITY_DN58_c0_g3_i2	2023	AT5G39280.1	5.7	30	AT5G39280.1 | Symbols: ATEXPA23, ATEXP23, ATHEXP ALPHA 1.17, EXPA23 | expansin A23 | chr5:15730713-15731706 REVERSE LENGTH=259
TRINITY_DN58_c1_g1_i8	3060	AT4G21192.2	1.82e-23	95.1	AT4G21192.2 | Symbols: | Cytochrome c oxidase biogenesis protein Cmc1-like | chr4:11294563-11295192 FORWARD LENGTH=80
TRINITY_DN58_c1_g1_i11	2902	AT4G21192.2	1.84e-25	100	AT4G21192.2 | Symbols: | Cytochrome c oxidase biogenesis protein Cmc1-like | chr4:11294563-11295192 FORWARD LENGTH=80
TRINITY_DN58_c1_g1_i19	1862	AT5G08430.1	4.55e-11	65.9	AT5G08430.1 | Symbols: | SWIB/MDM2 domain;Plus-3;GYF | chr5:2716974-2720095 FORWARD LENGTH=553
TRINITY_DN58_c1_g1_i21	3233	AT5G63700.1	6.6e-98	322	AT5G63700.1 | Symbols: | zinc ion binding;DNA binding | chr5:25493934-25497632 REVERSE LENGTH=602
TRINITY_DN58_c1_g1_i22	2910	AT5G63700.1	2.61e-90	300	AT5G63700.1 | Symbols: | zinc ion binding;DNA binding | chr5:25493934-25497632 REVERSE LENGTH=602
TRINITY_DN58_c1_g1_i24	1771	AT5G08430.1	4.18e-11	65.9	AT5G08430.1 | Symbols: | SWIB/MDM2 domain;Plus-3;GYF | chr5:2716974-2720095 FORWARD LENGTH=553
TRINITY_DN58_c1_g1_i27	4540	AT5G63700.1	2.08e-79	275	AT5G63700.1 | Symbols: | zinc ion binding;DNA binding | chr5:25493934-25497632 REVERSE LENGTH=602
TRINITY_DN58_c1_g1_i29	3674	AT5G63700.1	4.81e-97	322	AT5G63700.1 | Symbols: | zinc ion binding;DNA binding | chr5:25493934-25497632 REVERSE LENGTH=602
TRINITY_DN58_c1_g1_i34	3147	AT5G63700.1	1.19e-110	356	AT5G63700.1 | Symbols: | zinc ion binding;DNA binding | chr5:25493934-25497632 REVERSE LENGTH=602
TRINITY_DN58_c1_g1_i38	3056	AT5G63700.1	2.59e-111	357	AT5G63700.1 | Symbols: | zinc ion binding;DNA binding | chr5:25493934-25497632 REVERSE LENGTH=602
TRINITY_DN58_c1_g1_i39	3118	AT4G21192.2	1.31e-35	129	AT4G21192.2 | Symbols: | Cytochrome c oxidase biogenesis protein Cmc1-like | chr4:11294563-11295192 FORWARD LENGTH=80
TRINITY_DN58_c1_g1_i40	3689	AT5G63700.1	6.57e-80	275	AT5G63700.1 | Symbols: | zinc ion binding;DNA binding | chr5:25493934-25497632 REVERSE LENGTH=602
TRINITY_DN58_c1_g1_i41	1880	AT5G63700.1	8.95e-97	308	AT5G63700.1 | Symbols: | zinc ion binding;DNA binding | chr5:25493934-25497632 REVERSE LENGTH=602
TRINITY_DN58_c1_g1_i43	4687	AT5G63700.1	8.63e-74	258	AT5G63700.1 | Symbols: | zinc ion binding;DNA binding | chr5:25493934-25497632 REVERSE LENGTH=602
TRINITY_DN58_c1_g2_i1	796	AT1G68590.1	9.7	27.3	AT1G68590.1 | Symbols: | Ribosomal protein PSRP-3/Ycf65 | chr1:25757593-25758169 REVERSE LENGTH=166
TRINITY_DN58_c2_g1_i1	314	AT4G15393.3	2.3	27.3	AT4G15393.3 | Symbols: CYP702A5 | cytochrome P450, family 702, subfamily A, polypeptide 5 | chr4:8804158-8806723 FORWARD LENGTH=366
TRINITY_DN58_c3_g1_i1	1489	AT2G43900.1	0.27	34.3	AT2G43900.1 | Symbols: | Endonuclease/exonuclease/phosphatase family protein | chr2:18178801-18183823 REVERSE LENGTH=1316
TRINITY_DN58_c3_g1_i8	1273	AT2G43900.1	0.22	34.3	AT2G43900.1 | Symbols: | Endonuclease/exonuclease/phosphatase family protein | chr2:18178801-18183823 REVERSE LENGTH=1316
TRINITY_DN58_c4_g1_i1	517	AT4G04340.1	4.5	28.1	AT4G04340.1 | Symbols: | ERD (early-responsive to dehydration stress) family protein | chr4:2123235-2126624 FORWARD LENGTH=772
TRINITY_DN58_c7_g1_i1	823	AT4G03620.1	0.079	34.3	AT4G03620.1 | Symbols: | myosin heavy chain-related | chr4:1607040-1608665 REVERSE LENGTH=342
TRINITY_DN58_c8_g1_i1	323	AT1G26945.1	5.57e-35	115	AT1G26945.1 | Symbols: KDR | basic helix-loop-helix (bHLH) DNA-binding superfamily protein | chr1:9351571-9352474 FORWARD LENGTH=94
TRINITY_DN58_c9_g1_i1	358	AT3G50830.1	0.27	30	AT3G50830.1 | Symbols: COR413-PM2, ATCOR413-PM2 | cold-regulated 413-plasma membrane 2 | chr3:18894109-18895355 REVERSE LENGTH=203
TRINITY_DN58_c10_g1_i1	325	AT2G26270.1	3.6	26.9	AT2G26270.1 | Symbols: | FUNCTIONS IN: molecular_function unknown; INVOLVED IN: biological_process unknown; LOCATED IN: endomembrane system; BEST Arabidopsis thaliana protein match is: BRCT domain-containing DNA repair protein (TAIR:AT3G43930.1); Has 29 Blast hits to 29 proteins in 9 species: Archae - 0; Bacteria - 0; Metazoa - 0; Fungi - 0; Plants - 29; Viruses - 0; Other Eukaryotes - 0 (source:…
TRINITY_DN58_c11_g1_i1	320	AT2G45270.1	0.59	29.3	AT2G45270.1 | Symbols: GCP1 | glycoprotease 1 | chr2:18666583-18669332 FORWARD LENGTH=480
TRINITY_DN59_c0_g1_i1	1338	-	-	-	-
TRINITY_DN59_c0_g1_i2	3584	AT3G10070.1	7.4e-42	162	AT3G10070.1 | Symbols: TAF12, TAFII58 | TBP-associated factor 12 | chr3:3104195-3106798 REVERSE LENGTH=539
TRINITY_DN59_c0_g1_i4	3490	AT3G10070.1	7.1e-42	162	AT3G10070.1 | Symbols: TAF12, TAFII58 | TBP-associated factor 12 | chr3:3104195-3106798 REVERSE LENGTH=539
TRINITY_DN59_c0_g1_i5	2222	AT3G10070.1	8.84e-54	194	AT3G10070.1 | Symbols: TAF12, TAFII58 | TBP-associated factor 12 | chr3:3104195-3106798 REVERSE LENGTH=539
TRINITY_DN59_c0_g1_i6	1432	AT2G16950.2	2.5	31.2	AT2G16950.2 | Symbols: TRN1, ATTRN1 | transportin 1 | chr2:7353939-7360637 FORWARD LENGTH=891
TRINITY_DN59_c0_g1_i7	3236	AT3G10070.1	6.26e-42	162	AT3G10070.1 | Symbols: TAF12, TAFII58 | TBP-associated factor 12 | chr3:3104195-3106798 REVERSE LENGTH=539
TRINITY_DN59_c0_g1_i8	992	-	-	-	-
TRINITY_DN59_c0_g1_i11	1340	AT2G16950.2	2.3	31.2	AT2G16950.2 | Symbols: TRN1, ATTRN1 | transportin 1 | chr2:7353939-7360637 FORWARD LENGTH=891
TRINITY_DN59_c1_g1_i1	2149	AT1G79620.1	2.7e-13	65.1	AT1G79620.1 | Symbols: | Leucine-rich repeat protein kinase family protein | chr1:29957633-29962174 REVERSE LENGTH=971
TRINITY_DN59_c1_g1_i5	2459	AT5G49760.1	5.54e-66	237	AT5G49760.1 | Symbols: | Leucine-rich repeat protein kinase family protein | chr5:20216679-20221052 FORWARD LENGTH=953
TRINITY_DN59_c1_g1_i13	2160	AT1G79620.1	3.52e-39	155	AT1G79620.1 | Symbols: | Leucine-rich repeat protein kinase family protein | chr1:29957633-29962174 REVERSE LENGTH=971
TRINITY_DN59_c1_g1_i16	2403	AT1G79620.1	6.38e-39	155	AT1G79620.1 | Symbols: | Leucine-rich repeat protein kinase family protein | chr1:29957633-29962174 REVERSE LENGTH=971
TRINITY_DN59_c1_g1_i17	3463	AT1G79620.1	3.6e-104	351	AT1G79620.1 | Symbols: | Leucine-rich repeat protein kinase family protein | chr1:29957633-29962174 REVERSE LENGTH=971
TRINITY_DN59_c1_g1_i21	2504	AT1G79620.1	1.38e-28	123	AT1G79620.1 | Symbols: | Leucine-rich repeat protein kinase family protein | chr1:29957633-29962174 REVERSE LENGTH=971
TRINITY_DN59_c1_g1_i23	2373	AT1G79620.1	3.02e-13	65.1	AT1G79620.1 | Symbols: | Leucine-rich repeat protein kinase family protein | chr1:29957633-29962174 REVERSE LENGTH=971
TRINITY_DN59_c1_g1_i27	1711	AT4G15230.1	4.8	30.4	AT4G15230.1 | Symbols: ATPDR2, PDR2 | pleiotropic drug resistance 2 | chr4:8680295-8686880 FORWARD LENGTH=1400
TRINITY_DN59_c1_g1_i31	2261	AT1G79620.1	1.01e-28	123	AT1G79620.1 | Symbols: | Leucine-rich repeat protein kinase family protein | chr1:29957633-29962174 REVERSE LENGTH=971
TRINITY_DN59_c1_g1_i36	3362	AT1G79620.1	2.1e-104	351	AT1G79620.1 | Symbols: | Leucine-rich repeat protein kinase family protein | chr1:29957633-29962174 REVERSE LENGTH=971
TRINITY_DN59_c1_g1_i37	1935	-	-	-	-
TRINITY_DN59_c1_g1_i38	1689	AT5G28770.1	0.000113	44.7	AT5G28770.1 | Symbols: BZO2H3, AtbZIP63 | bZIP transcription factor family protein | chr5:10796648-10798147 REVERSE LENGTH=307
TRINITY_DN59_c1_g1_i41	3381	AT1G79620.1	2.32e-104	351	AT1G79620.1 | Symbols: | Leucine-rich repeat protein kinase family protein | chr1:29957633-29962174 REVERSE LENGTH=971
TRINITY_DN59_c1_g1_i42	2168	AT5G49750.1	2.65e-74	227	AT5G49750.1 | Symbols: | Leucine-rich repeat (LRR) family protein | chr5:20210878-20213734 FORWARD LENGTH=493
TRINITY_DN59_c1_g1_i43	2130	AT1G79620.1	2.68e-13	65.1	AT1G79620.1 | Symbols: | Leucine-rich repeat protein kinase family protein | chr1:29957633-29962174 REVERSE LENGTH=971
TRINITY_DN59_c1_g1_i48	2272	AT1G79620.1	6.68e-18	89	AT1G79620.1 | Symbols: | Leucine-rich repeat protein kinase family protein | chr1:29957633-29962174 REVERSE LENGTH=971
TRINITY_DN59_c1_g1_i50	1179	AT5G28770.1	6.72e-05	44.7	AT5G28770.1 | Symbols: BZO2H3, AtbZIP63 | bZIP transcription factor family protein | chr5:10796648-10798147 REVERSE LENGTH=307
TRINITY_DN59_c1_g1_i51	1692	AT4G15230.1	4.7	30.4	AT4G15230.1 | Symbols: ATPDR2, PDR2 | pleiotropic drug resistance 2 | chr4:8680295-8686880 FORWARD LENGTH=1400
TRINITY_DN59_c1_g1_i52	2348	AT1G79620.1	3.09e-62	226	AT1G79620.1 | Symbols: | Leucine-rich repeat protein kinase family protein | chr1:29957633-29962174 REVERSE LENGTH=971
TRINITY_DN59_c1_g1_i53	3145	AT1G79620.1	5.85e-105	351	AT1G79620.1 | Symbols: | Leucine-rich repeat protein kinase family protein | chr1:29957633-29962174 REVERSE LENGTH=971
TRINITY_DN59_c1_g1_i56	2532	AT1G79620.1	4.03e-46	178	AT1G79620.1 | Symbols: | Leucine-rich repeat protein kinase family protein | chr1:29957633-29962174 REVERSE LENGTH=971
TRINITY_DN59_c1_g1_i57	2633	AT5G49760.1	4.56e-40	119	AT5G49760.1 | Symbols: | Leucine-rich repeat protein kinase family protein | chr5:20216679-20221052 FORWARD LENGTH=953
TRINITY_DN59_c1_g1_i58	3482	AT1G79620.1	4.02e-104	351	AT1G79620.1 | Symbols: | Leucine-rich repeat protein kinase family protein | chr1:29957633-29962174 REVERSE LENGTH=971
TRINITY_DN59_c2_g1_i12	1504	AT3G25230.1	2.98e-74	244	AT3G25230.1 | Symbols: ROF1, ATFKBP62, FKBP62 | rotamase FKBP 1 | chr3:9188257-9191137 FORWARD LENGTH=551
TRINITY_DN59_c2_g1_i16	1788	AT3G25230.1	9.29e-96	303	AT3G25230.1 | Symbols: ROF1, ATFKBP62, FKBP62 | rotamase FKBP 1 | chr3:9188257-9191137 FORWARD LENGTH=551
TRINITY_DN59_c2_g1_i24	1210	AT3G25230.1	9.02e-58	197	AT3G25230.1 | Symbols: ROF1, ATFKBP62, FKBP62 | rotamase FKBP 1 | chr3:9188257-9191137 FORWARD LENGTH=551
TRINITY_DN59_c2_g1_i27	1863	AT3G25230.1	4.36e-89	286	AT3G25230.1 | Symbols: ROF1, ATFKBP62, FKBP62 | rotamase FKBP 1 | chr3:9188257-9191137 FORWARD LENGTH=551
TRINITY_DN59_c2_g1_i38	927	AT3G25230.1	2.12e-65	214	AT3G25230.1 | Symbols: ROF1, ATFKBP62, FKBP62 | rotamase FKBP 1 | chr3:9188257-9191137 FORWARD LENGTH=551
TRINITY_DN59_c2_g1_i39	1418	AT3G25230.1	0	291	AT3G25230.1 | Symbols: ROF1, ATFKBP62, FKBP62 | rotamase FKBP 1 | chr3:9188257-9191137 FORWARD LENGTH=551
TRINITY_DN59_c2_g1_i41	1935	AT3G25230.1	1.41e-150	446	AT3G25230.1 | Symbols: ROF1, ATFKBP62, FKBP62 | rotamase FKBP 1 | chr3:9188257-9191137 FORWARD LENGTH=551
TRINITY_DN59_c2_g1_i42	1791	AT3G25230.1	2.32e-89	286	AT3G25230.1 | Symbols: ROF1, ATFKBP62, FKBP62 | rotamase FKBP 1 | chr3:9188257-9191137 FORWARD LENGTH=551
TRINITY_DN59_c3_g1_i4	541	AT1G29880.1	1.12e-41	148	AT1G29880.1 | Symbols: | glycyl-tRNA synthetase / glycine--tRNA ligase | chr1:10459662-10462781 REVERSE LENGTH=729
TRINITY_DN59_c3_g1_i6	602	AT1G29880.1	1.01e-105	319	AT1G29880.1 | Symbols: | glycyl-tRNA synthetase / glycine--tRNA ligase | chr1:10459662-10462781 REVERSE LENGTH=729
TRINITY_DN59_c3_g1_i8	667	AT1G29880.1	3.91e-87	272	AT1G29880.1 | Symbols: | glycyl-tRNA synthetase / glycine--tRNA ligase | chr1:10459662-10462781 REVERSE LENGTH=729
TRINITY_DN59_c3_g1_i13	466	AT1G29880.1	1.07e-59	196	AT1G29880.1 | Symbols: | glycyl-tRNA synthetase / glycine--tRNA ligase | chr1:10459662-10462781 REVERSE LENGTH=729
TRINITY_DN59_c3_g1_i15	704	AT1G29880.1	7.39e-36	134	AT1G29880.1 | Symbols: | glycyl-tRNA synthetase / glycine--tRNA ligase | chr1:10459662-10462781 REVERSE LENGTH=729
TRINITY_DN59_c3_g1_i16	750	AT1G29880.1	1.17e-35	134	AT1G29880.1 | Symbols: | glycyl-tRNA synthetase / glycine--tRNA ligase | chr1:10459662-10462781 REVERSE LENGTH=729
TRINITY_DN59_c3_g1_i17	316	AT1G29880.1	2.83e-12	61.2	AT1G29880.1 | Symbols: | glycyl-tRNA synthetase / glycine--tRNA ligase | chr1:10459662-10462781 REVERSE LENGTH=729
TRINITY_DN59_c3_g1_i19	706	AT1G29880.1	1.33e-155	449	AT1G29880.1 | Symbols: | glycyl-tRNA synthetase / glycine--tRNA ligase | chr1:10459662-10462781 REVERSE LENGTH=729
TRINITY_DN59_c3_g1_i27	755	AT1G29880.1	2.51e-137	403	AT1G29880.1 | Symbols: | glycyl-tRNA synthetase / glycine--tRNA ligase | chr1:10459662-10462781 REVERSE LENGTH=729
TRINITY_DN59_c3_g1_i28	400	AT1G29880.1	2.67e-31	117	AT1G29880.1 | Symbols: | glycyl-tRNA synthetase / glycine--tRNA ligase | chr1:10459662-10462781 REVERSE LENGTH=729
TRINITY_DN59_c3_g1_i29	464	AT1G29880.1	5.05e-38	137	AT1G29880.1 | Symbols: | glycyl-tRNA synthetase / glycine--tRNA ligase | chr1:10459662-10462781 REVERSE LENGTH=729
TRINITY_DN59_c4_g1_i1	2431	AT3G20550.1	4.33e-91	289	AT3G20550.1 | Symbols: DDL | SMAD/FHA domain-containing protein | chr3:7174695-7177600 REVERSE LENGTH=314
TRINITY_DN59_c5_g1_i2	456	AT4G23250.1	2.6	28.5	AT4G23250.1 | Symbols: EMB1290, DUF26-21, RKC1, CRK17 | kinases;protein kinases | chr4:12162004-12167026 REVERSE LENGTH=1035
TRINITY_DN59_c6_g1_i2	511	AT4G12750.1	8.5	27.3	AT4G12750.1 | Symbols: | Homeodomain-like transcriptional regulator | chr4:7498009-7503920 REVERSE LENGTH=1131
TRINITY_DN59_c6_g1_i6	1265	AT1G12310.1	3.5	29.3	AT1G12310.1 | Symbols: | Calcium-binding EF-hand family protein | chr1:4187500-4187946 REVERSE LENGTH=148
TRINITY_DN59_c6_g1_i7	664	AT1G01040.1	5.9	28.5	AT1G01040.1 | Symbols: DCL1, CAF, SUS1, SIN1, ASU1, EMB76, EMB60, ATDCL1 | dicer-like 1 | chr1:23519-31079 FORWARD LENGTH=1909
TRINITY_DN59_c6_g1_i8	322	AT2G40860.1	0.75	28.9	AT2G40860.1 | Symbols: | protein kinase family protein / protein phosphatase 2C ( PP2C) family protein | chr2:17053747-17057108 REVERSE LENGTH=658
TRINITY_DN59_c6_g1_i9	537	AT5G52560.1	5.4	27.7	AT5G52560.1 | Symbols: ATUSP, USP | UDP-sugar pyrophosphorylase | chr5:21331230-21334573 FORWARD LENGTH=614
TRINITY_DN59_c6_g1_i10	1766	AT1G12310.1	5.2	29.3	AT1G12310.1 | Symbols: | Calcium-binding EF-hand family protein | chr1:4187500-4187946 REVERSE LENGTH=148
TRINITY_DN59_c7_g1_i1	1939	AT2G30080.1	2.13e-33	131	AT2G30080.1 | Symbols: ZIP6, ATZIP6 | ZIP metal ion transporter family | chr2:12838730-12840112 REVERSE LENGTH=341
TRINITY_DN59_c7_g1_i2	2001	AT2G30080.1	2.1e-138	408	AT2G30080.1 | Symbols: ZIP6, ATZIP6 | ZIP metal ion transporter family | chr2:12838730-12840112 REVERSE LENGTH=341
TRINITY_DN59_c8_g1_i2	535	AT1G09920.1	1.3	29.3	AT1G09920.1 | Symbols: | TRAF-type zinc finger-related | chr1:3224863-3226860 REVERSE LENGTH=192
TRINITY_DN59_c9_g1_i3	1089	AT1G10410.1	4.9	29.3	AT1G10410.1 | Symbols: | Protein of unknown function (DUF1336) | chr1:3416842-3419264 REVERSE LENGTH=485
TRINITY_DN59_c9_g2_i1	1457	-	-	-	-
TRINITY_DN59_c9_g2_i3	868	AT5G57700.1	6	28.5	AT5G57700.1 | Symbols: | BNR/Asp-box repeat family protein | chr5:23375275-23376943 FORWARD LENGTH=352
TRINITY_DN59_c21_g1_i1	342	AT1G77122.1	3.05e-10	55.8	AT1G77122.1 | Symbols: | Uncharacterised protein family UPF0090 | chr1:28977427-28978674 REVERSE LENGTH=323
TRINITY_DN60_c0_g1_i1	3050	-	-	-	-
TRINITY_DN60_c0_g1_i2	1660	AT4G13000.1	1.9	31.6	AT4G13000.1 | Symbols: | AGC (cAMP-dependent, cGMP-dependent and protein kinase C) kinase family protein | chr4:7598099-7599217 REVERSE LENGTH=372
TRINITY_DN60_c0_g1_i3	772	AT2G25920.1	0.83	30.8	AT2G25920.1 | Symbols: | BEST Arabidopsis thaliana protein match is: 3'-5' exonuclease domain-containing protein / K homology domain-containing protein / KH domain-containing protein (TAIR:AT2G25910.2); Has 131 Blast hits to 125 proteins in 54 species: Archae - 0; Bacteria - 50; Metazoa - 12; Fungi - 12; Plants - 41; Viruses - 0; Other Eukaryotes - 16 (source: NCBI BLink). | chr2:11054425-1105591…
TRINITY_DN60_c0_g1_i4	3584	-	-	-	-
TRINITY_DN60_c0_g1_i5	3631	-	-	-	-
TRINITY_DN60_c0_g1_i6	1165	AT2G25920.1	0.48	32.3	AT2G25920.1 | Symbols: | BEST Arabidopsis thaliana protein match is: 3'-5' exonuclease domain-containing protein / K homology domain-containing protein / KH domain-containing protein (TAIR:AT2G25910.2); Has 131 Blast hits to 125 proteins in 54 species: Archae - 0; Bacteria - 50; Metazoa - 12; Fungi - 12; Plants - 41; Viruses - 0; Other Eukaryotes - 16 (source: NCBI BLink). | chr2:11054425-1105591…
TRINITY_DN60_c0_g1_i10	4006	-	-	-	-
TRINITY_DN60_c0_g1_i14	2594	AT3G55010.2	2.71e-24	106	AT3G55010.2 | Symbols: ATPURM, PUR5 | phosphoribosylformylglycinamidine cyclo-ligase, chloroplast / phosphoribosyl-aminoimidazole synthetase / AIR synthase (PUR5) | chr3:20386818-20388549 FORWARD LENGTH=389
TRINITY_DN60_c0_g1_i15	765	AT3G56060.1	1.1	30.8	AT3G56060.1 | Symbols: | Glucose-methanol-choline (GMC) oxidoreductase family protein | chr3:20803328-20805983 REVERSE LENGTH=577
TRINITY_DN60_c0_g1_i16	724	AT3G56060.1	1.9	30	AT3G56060.1 | Symbols: | Glucose-methanol-choline (GMC) oxidoreductase family protein | chr3:20803328-20805983 REVERSE LENGTH=577
TRINITY_DN60_c0_g1_i17	2566	AT3G55010.2	2.67e-24	106	AT3G55010.2 | Symbols: ATPURM, PUR5 | phosphoribosylformylglycinamidine cyclo-ligase, chloroplast / phosphoribosyl-aminoimidazole synthetase / AIR synthase (PUR5) | chr3:20386818-20388549 FORWARD LENGTH=389
TRINITY_DN60_c0_g1_i18	705	AT3G56060.1	2.4	29.6	AT3G56060.1 | Symbols: | Glucose-methanol-choline (GMC) oxidoreductase family protein | chr3:20803328-20805983 REVERSE LENGTH=577
TRINITY_DN60_c0_g1_i19	666	-	-	-	-
TRINITY_DN60_c0_g1_i20	2542	AT3G55010.2	2.63e-24	106	AT3G55010.2 | Symbols: ATPURM, PUR5 | phosphoribosylformylglycinamidine cyclo-ligase, chloroplast / phosphoribosyl-aminoimidazole synthetase / AIR synthase (PUR5) | chr3:20386818-20388549 FORWARD LENGTH=389
TRINITY_DN60_c0_g1_i28	677	AT3G56060.1	6	28.1	AT3G56060.1 | Symbols: | Glucose-methanol-choline (GMC) oxidoreductase family protein | chr3:20803328-20805983 REVERSE LENGTH=577
TRINITY_DN60_c0_g1_i29	2601	AT3G55010.2	2.72e-24	106	AT3G55010.2 | Symbols: ATPURM, PUR5 | phosphoribosylformylglycinamidine cyclo-ligase, chloroplast / phosphoribosyl-aminoimidazole synthetase / AIR synthase (PUR5) | chr3:20386818-20388549 FORWARD LENGTH=389
TRINITY_DN60_c0_g1_i31	2585	AT3G55010.2	2.7e-24	106	AT3G55010.2 | Symbols: ATPURM, PUR5 | phosphoribosylformylglycinamidine cyclo-ligase, chloroplast / phosphoribosyl-aminoimidazole synthetase / AIR synthase (PUR5) | chr3:20386818-20388549 FORWARD LENGTH=389
TRINITY_DN60_c0_g1_i32	746	AT3G56060.1	1.4	30.4	AT3G56060.1 | Symbols: | Glucose-methanol-choline (GMC) oxidoreductase family protein | chr3:20803328-20805983 REVERSE LENGTH=577
TRINITY_DN60_c0_g1_i33	694	AT3G01400.1	3.8	28.9	AT3G01400.1 | Symbols: | ARM repeat superfamily protein | chr3:151920-152987 FORWARD LENGTH=355
TRINITY_DN60_c0_g1_i34	4260	AT2G35330.2	0.065	37.7	AT2G35330.2 | Symbols: | RING/U-box superfamily protein | chr2:14869260-14871673 FORWARD LENGTH=711
TRINITY_DN60_c0_g1_i35	1651	AT1G76990.5	3.1	30.8	AT1G76990.5 | Symbols: ACR3 | ACT domain repeat 3 | chr1:28933387-28935179 FORWARD LENGTH=453
TRINITY_DN60_c0_g1_i40	753	AT2G25920.1	0.8	30.8	AT2G25920.1 | Symbols: | BEST Arabidopsis thaliana protein match is: 3'-5' exonuclease domain-containing protein / K homology domain-containing protein / KH domain-containing protein (TAIR:AT2G25910.2); Has 131 Blast hits to 125 proteins in 54 species: Archae - 0; Bacteria - 50; Metazoa - 12; Fungi - 12; Plants - 41; Viruses - 0; Other Eukaryotes - 16 (source: NCBI BLink). | chr2:11054425-1105591…
TRINITY_DN60_c0_g1_i41	2556	AT3G55010.2	2.65e-24	106	AT3G55010.2 | Symbols: ATPURM, PUR5 | phosphoribosylformylglycinamidine cyclo-ligase, chloroplast / phosphoribosyl-aminoimidazole synthetase / AIR synthase (PUR5) | chr3:20386818-20388549 FORWARD LENGTH=389
TRINITY_DN60_c0_g1_i42	4034	-	-	-	-
TRINITY_DN60_c0_g1_i43	3612	-	-	-	-
TRINITY_DN60_c0_g1_i45	2620	AT3G55010.2	2.75e-24	106	AT3G55010.2 | Symbols: ATPURM, PUR5 | phosphoribosylformylglycinamidine cyclo-ligase, chloroplast / phosphoribosyl-aminoimidazole synthetase / AIR synthase (PUR5) | chr3:20386818-20388549 FORWARD LENGTH=389
TRINITY_DN60_c0_g1_i46	2613	AT3G55010.2	2.74e-24	106	AT3G55010.2 | Symbols: ATPURM, PUR5 | phosphoribosylformylglycinamidine cyclo-ligase, chloroplast / phosphoribosyl-aminoimidazole synthetase / AIR synthase (PUR5) | chr3:20386818-20388549 FORWARD LENGTH=389
TRINITY_DN60_c0_g1_i49	1146	AT2G25920.1	0.47	32.3	AT2G25920.1 | Symbols: | BEST Arabidopsis thaliana protein match is: 3'-5' exonuclease domain-containing protein / K homology domain-containing protein / KH domain-containing protein (TAIR:AT2G25910.2); Has 131 Blast hits to 125 proteins in 54 species: Archae - 0; Bacteria - 50; Metazoa - 12; Fungi - 12; Plants - 41; Viruses - 0; Other Eukaryotes - 16 (source: NCBI BLink). | chr2:11054425-1105591…
TRINITY_DN60_c0_g1_i50	1655	AT4G13000.1	1.9	31.6	AT4G13000.1 | Symbols: | AGC (cAMP-dependent, cGMP-dependent and protein kinase C) kinase family protein | chr4:7598099-7599217 REVERSE LENGTH=372
TRINITY_DN60_c0_g1_i52	667	AT2G25920.1	3.5	28.9	AT2G25920.1 | Symbols: | BEST Arabidopsis thaliana protein match is: 3'-5' exonuclease domain-containing protein / K homology domain-containing protein / KH domain-containing protein (TAIR:AT2G25910.2); Has 131 Blast hits to 125 proteins in 54 species: Archae - 0; Bacteria - 50; Metazoa - 12; Fungi - 12; Plants - 41; Viruses - 0; Other Eukaryotes - 16 (source: NCBI BLink). | chr2:11054425-1105591…
TRINITY_DN60_c1_g1_i1	2665	AT2G34790.1	0.82	33.5	AT2G34790.1 | Symbols: MEE23, EDA28 | FAD-binding Berberine family protein | chr2:14673998-14677237 REVERSE LENGTH=532
TRINITY_DN60_c1_g1_i2	534	AT2G34790.1	0.11	32.7	AT2G34790.1 | Symbols: MEE23, EDA28 | FAD-binding Berberine family protein | chr2:14673998-14677237 REVERSE LENGTH=532
TRINITY_DN60_c2_g1_i3	2831	AT4G26430.1	2.47e-61	211	AT4G26430.1 | Symbols: CSN6B | COP9 signalosome subunit 6B | chr4:13355229-13357326 FORWARD LENGTH=317
TRINITY_DN60_c2_g1_i5	2743	AT5G56280.1	4.83e-74	246	AT5G56280.1 | Symbols: CSN6A | COP9 signalosome subunit 6A | chr5:22783617-22785530 REVERSE LENGTH=317
TRINITY_DN60_c2_g1_i7	2049	AT5G56280.1	1.02e-148	434	AT5G56280.1 | Symbols: CSN6A | COP9 signalosome subunit 6A | chr5:22783617-22785530 REVERSE LENGTH=317
TRINITY_DN60_c2_g1_i8	1913	AT5G56280.1	5.16e-168	482	AT5G56280.1 | Symbols: CSN6A | COP9 signalosome subunit 6A | chr5:22783617-22785530 REVERSE LENGTH=317
TRINITY_DN60_c2_g1_i9	3079	AT5G56280.1	1.3e-49	109	AT5G56280.1 | Symbols: CSN6A | COP9 signalosome subunit 6A | chr5:22783617-22785530 REVERSE LENGTH=317
TRINITY_DN60_c2_g1_i10	2943	AT5G56280.1	1.34e-53	155	AT5G56280.1 | Symbols: CSN6A | COP9 signalosome subunit 6A | chr5:22783617-22785530 REVERSE LENGTH=317
TRINITY_DN60_c3_g1_i4	473	AT5G47720.4	4.56e-49	162	AT5G47720.4 | Symbols: | Thiolase family protein | chr5:19331762-19334145 FORWARD LENGTH=415
TRINITY_DN60_c3_g1_i5	1952	AT5G47720.1	0	631	AT5G47720.1 | Symbols: | Thiolase family protein | chr5:19331762-19334009 FORWARD LENGTH=405
TRINITY_DN60_c3_g1_i12	1975	AT5G47720.4	0	630	AT5G47720.4 | Symbols: | Thiolase family protein | chr5:19331762-19334145 FORWARD LENGTH=415
TRINITY_DN60_c3_g1_i13	386	AT5G48230.1	4.67e-65	202	AT5G48230.1 | Symbols: EMB1276, ACAT2 | acetoacetyl-CoA thiolase 2 | chr5:19552570-19555030 REVERSE LENGTH=398
TRINITY_DN60_c5_g1_i1	773	AT4G02880.2	0.46	32	AT4G02880.2 | Symbols: | unknown protein; FUNCTIONS IN: molecular_function unknown; INVOLVED IN: biological_process unknown; LOCATED IN: cellular_component unknown; EXPRESSED IN: 24 plant structures; EXPRESSED DURING: 15 growth stages; BEST Arabidopsis thaliana protein match is: unknown protein (TAIR:AT1G03290.2). | chr4:1275131-1277913 FORWARD LENGTH=556
TRINITY_DN60_c5_g1_i3	823	AT4G02880.2	0.52	32	AT4G02880.2 | Symbols: | unknown protein; FUNCTIONS IN: molecular_function unknown; INVOLVED IN: biological_process unknown; LOCATED IN: cellular_component unknown; EXPRESSED IN: 24 plant structures; EXPRESSED DURING: 15 growth stages; BEST Arabidopsis thaliana protein match is: unknown protein (TAIR:AT1G03290.2). | chr4:1275131-1277913 FORWARD LENGTH=556
TRINITY_DN60_c5_g1_i4	1299	AT4G02880.2	0.99	32	AT4G02880.2 | Symbols: | unknown protein; FUNCTIONS IN: molecular_function unknown; INVOLVED IN: biological_process unknown; LOCATED IN: cellular_component unknown; EXPRESSED IN: 24 plant structures; EXPRESSED DURING: 15 growth stages; BEST Arabidopsis thaliana protein match is: unknown protein (TAIR:AT1G03290.2). | chr4:1275131-1277913 FORWARD LENGTH=556
TRINITY_DN60_c5_g2_i5	2888	-	-	-	-
TRINITY_DN60_c5_g2_i6	519	AT3G19780.2	2.3	28.9	AT3G19780.2 | Symbols: | LOCATED IN: endomembrane system; CONTAINS InterPro DOMAIN/s: Protein of unknown function DUF179 (InterPro:IPR003774), Thioredoxin fold (InterPro:IPR012335), Thioredoxin-like fold (InterPro:IPR012336); BEST Arabidopsis thaliana protein match is: Protein of unknown function (DUF179) (TAIR:AT1G33780.1). | chr3:6870238-6874677 FORWARD LENGTH=1058
TRINITY_DN60_c5_g2_i7	2870	-	-	-	-
TRINITY_DN60_c5_g2_i9	537	AT3G19780.2	2.5	28.9	AT3G19780.2 | Symbols: | LOCATED IN: endomembrane system; CONTAINS InterPro DOMAIN/s: Protein of unknown function DUF179 (InterPro:IPR003774), Thioredoxin fold (InterPro:IPR012335), Thioredoxin-like fold (InterPro:IPR012336); BEST Arabidopsis thaliana protein match is: Protein of unknown function (DUF179) (TAIR:AT1G33780.1). | chr3:6870238-6874677 FORWARD LENGTH=1058
TRINITY_DN60_c6_g1_i1	1299	AT1G05850.1	2.39e-56	189	AT1G05850.1 | Symbols: POM1, ERH2, ELP1, CTL1, ELP, HOT2, ATCTL1 | Chitinase family protein | chr1:1766833-1768117 REVERSE LENGTH=321
TRINITY_DN60_c6_g1_i4	746	AT1G05850.1	4.87e-75	230	AT1G05850.1 | Symbols: POM1, ERH2, ELP1, CTL1, ELP, HOT2, ATCTL1 | Chitinase family protein | chr1:1766833-1768117 REVERSE LENGTH=321
TRINITY_DN60_c6_g1_i5	499	AT3G16920.1	3.19e-09	40.8	AT3G16920.1 | Symbols: CTL2, ATCTL2 | chitinase-like protein 2 | chr3:5776663-5777886 REVERSE LENGTH=348
TRINITY_DN60_c6_g1_i6	1711	AT1G05850.1	1.06e-152	441	AT1G05850.1 | Symbols: POM1, ERH2, ELP1, CTL1, ELP, HOT2, ATCTL1 | Chitinase family protein | chr1:1766833-1768117 REVERSE LENGTH=321
TRINITY_DN60_c6_g2_i1	570	AT1G05850.1	2.31e-80	241	AT1G05850.1 | Symbols: POM1, ERH2, ELP1, CTL1, ELP, HOT2, ATCTL1 | Chitinase family protein | chr1:1766833-1768117 REVERSE LENGTH=321
TRINITY_DN60_c9_g1_i1	1502	AT5G43630.1	1.03e-29	123	AT5G43630.1 | Symbols: TZP | zinc knuckle (CCHC-type) family protein | chr5:17527261-17530207 FORWARD LENGTH=831
TRINITY_DN60_c9_g1_i2	1672	AT5G43630.1	1.72e-29	124	AT5G43630.1 | Symbols: TZP | zinc knuckle (CCHC-type) family protein | chr5:17527261-17530207 FORWARD LENGTH=831
TRINITY_DN60_c15_g1_i1	449	AT3G18430.2	0.001	37.4	AT3G18430.2 | Symbols: | Calcium-binding EF-hand family protein | chr3:6326180-6327476 FORWARD LENGTH=175
TRINITY_DN60_c19_g1_i1	463	AT3G21570.1	6.3	26.6	AT3G21570.1 | Symbols: | unknown protein; Has 43 Blast hits to 43 proteins in 13 species: Archae - 0; Bacteria - 0; Metazoa - 0; Fungi - 0; Plants - 43; Viruses - 0; Other Eukaryotes - 0 (source: NCBI BLink). | chr3:7600297-7600707 REVERSE LENGTH=136
TRINITY_DN60_c19_g1_i2	1281	-	-	-	-
TRINITY_DN60_c19_g2_i1	409	AT3G54100.1	1.1	29.3	AT3G54100.1 | Symbols: | O-fucosyltransferase family protein | chr3:20034451-20037874 REVERSE LENGTH=638
TRINITY_DN60_c27_g1_i1	431	-	-	-	-
TRINITY_DN60_c30_g1_i1	699	-	-	-	-
TRINITY_DN60_c34_g1_i2	656	-	-	-	-
TRINITY_DN60_c34_g1_i3	655	-	-	-	-
TRINITY_DN60_c37_g1_i1	402	AT4G00700.1	0.006	35.8	AT4G00700.1 | Symbols: | C2 calcium/lipid-binding plant phosphoribosyltransferase family protein | chr4:286260-289369 FORWARD LENGTH=1006
TRINITY_DN60_c38_g1_i1	354	AT1G74430.1	2.9	27.3	AT1G74430.1 | Symbols: MYB95, ATMYB95, ATMYBCP66 | myb domain protein 95 | chr1:27975409-27977118 FORWARD LENGTH=271
TRINITY_DN61_c0_g1_i3	2028	AT3G24480.1	2.32e-139	417	AT3G24480.1 | Symbols: | Leucine-rich repeat (LRR) family protein | chr3:8901154-8902638 REVERSE LENGTH=494
TRINITY_DN61_c0_g1_i4	1902	AT3G24480.1	8.26e-140	416	AT3G24480.1 | Symbols: | Leucine-rich repeat (LRR) family protein | chr3:8901154-8902638 REVERSE LENGTH=494
TRINITY_DN62_c0_g1_i2	2784	AT1G49710.1	2.53e-109	347	AT1G49710.1 | Symbols: FUT12, ATFUT12, FUCTB, FUCT2 | fucosyltransferase 12 | chr1:18391622-18393769 REVERSE LENGTH=513
TRINITY_DN62_c0_g1_i3	458	AT4G12830.1	3.83e-06	45.4	AT4G12830.1 | Symbols: | alpha/beta-Hydrolases superfamily protein | chr4:7531189-7533327 FORWARD LENGTH=393
TRINITY_DN62_c0_g1_i4	1750	AT3G19280.1	1.17e-123	374	AT3G19280.1 | Symbols: FUT11, ATFUT11, FUCT1, FUCTA | fucosyltransferase 11 | chr3:6681409-6683801 REVERSE LENGTH=501
TRINITY_DN62_c0_g1_i5	2430	AT3G19280.1	0	618	AT3G19280.1 | Symbols: FUT11, ATFUT11, FUCT1, FUCTA | fucosyltransferase 11 | chr3:6681409-6683801 REVERSE LENGTH=501
TRINITY_DN62_c0_g1_i6	2410	AT1G49710.1	0	653	AT1G49710.1 | Symbols: FUT12, ATFUT12, FUCTB, FUCT2 | fucosyltransferase 12 | chr1:18391622-18393769 REVERSE LENGTH=513
TRINITY_DN62_c0_g1_i7	2124	AT3G19280.1	1.96e-99	315	AT3G19280.1 | Symbols: FUT11, ATFUT11, FUCT1, FUCTA | fucosyltransferase 11 | chr3:6681409-6683801 REVERSE LENGTH=501
TRINITY_DN62_c0_g1_i8	2448	AT1G49710.1	0	653	AT1G49710.1 | Symbols: FUT12, ATFUT12, FUCTB, FUCT2 | fucosyltransferase 12 | chr1:18391622-18393769 REVERSE LENGTH=513
TRINITY_DN62_c0_g1_i10	1644	AT3G19280.1	2.25e-28	118	AT3G19280.1 | Symbols: FUT11, ATFUT11, FUCT1, FUCTA | fucosyltransferase 11 | chr3:6681409-6683801 REVERSE LENGTH=501
TRINITY_DN62_c1_g1_i2	648	AT1G24450.1	4.08e-22	89.4	AT1G24450.1 | Symbols: NFD2 | Ribonuclease III family protein | chr1:8664201-8665077 FORWARD LENGTH=191
TRINITY_DN62_c1_g1_i6	730	-	-	-	-
TRINITY_DN62_c1_g1_i7	1338	AT1G24450.1	1.93e-43	151	AT1G24450.1 | Symbols: NFD2 | Ribonuclease III family protein | chr1:8664201-8665077 FORWARD LENGTH=191
TRINITY_DN62_c1_g1_i9	1277	AT1G24450.1	9.71e-42	146	AT1G24450.1 | Symbols: NFD2 | Ribonuclease III family protein | chr1:8664201-8665077 FORWARD LENGTH=191
TRINITY_DN62_c1_g1_i11	419	AT1G24450.1	3.21e-25	94.7	AT1G24450.1 | Symbols: NFD2 | Ribonuclease III family protein | chr1:8664201-8665077 FORWARD LENGTH=191
TRINITY_DN62_c2_g1_i2	995	AT5G17140.1	5.4	27.7	AT5G17140.1 | Symbols: | Cysteine proteinases superfamily protein | chr5:5637830-5638273 FORWARD LENGTH=112
TRINITY_DN62_c2_g1_i3	989	AT5G17140.1	5.4	27.7	AT5G17140.1 | Symbols: | Cysteine proteinases superfamily protein | chr5:5637830-5638273 FORWARD LENGTH=112
TRINITY_DN62_c2_g1_i4	467	AT1G60040.1	2.6	28.1	AT1G60040.1 | Symbols: AGL49 | AGAMOUS-like 49 | chr1:22119075-22119929 REVERSE LENGTH=284
TRINITY_DN62_c2_g1_i5	511	AT1G60040.1	3.1	28.1	AT1G60040.1 | Symbols: AGL49 | AGAMOUS-like 49 | chr1:22119075-22119929 REVERSE LENGTH=284
TRINITY_DN62_c2_g1_i6	505	AT1G60040.1	3.1	28.1	AT1G60040.1 | Symbols: AGL49 | AGAMOUS-like 49 | chr1:22119075-22119929 REVERSE LENGTH=284
TRINITY_DN62_c3_g1_i1	303	AT1G80400.1	5	26.2	AT1G80400.1 | Symbols: | RING/U-box superfamily protein | chr1:30225864-30227360 FORWARD LENGTH=407
TRINITY_DN62_c4_g1_i1	331	AT2G04060.1	2.8	27.3	AT2G04060.1 | Symbols: | glycosyl hydrolase family 35 protein | chr2:1342137-1345164 REVERSE LENGTH=469
TRINITY_DN63_c0_g1_i6	2830	AT1G65060.1	0	660	AT1G65060.1 | Symbols: 4CL3 | 4-coumarate:CoA ligase 3 | chr1:24167385-24171457 REVERSE LENGTH=561
TRINITY_DN63_c0_g1_i10	1521	AT1G65060.1	6.03e-86	275	AT1G65060.1 | Symbols: 4CL3 | 4-coumarate:CoA ligase 3 | chr1:24167385-24171457 REVERSE LENGTH=561
TRINITY_DN63_c0_g1_i12	963	AT1G65060.1	1.01e-39	146	AT1G65060.1 | Symbols: 4CL3 | 4-coumarate:CoA ligase 3 | chr1:24167385-24171457 REVERSE LENGTH=561
TRINITY_DN63_c0_g1_i19	2413	AT1G65060.1	0	791	AT1G65060.1 | Symbols: 4CL3 | 4-coumarate:CoA ligase 3 | chr1:24167385-24171457 REVERSE LENGTH=561
TRINITY_DN63_c0_g1_i21	1334	AT1G65060.1	5.84e-15	58.9	AT1G65060.1 | Symbols: 4CL3 | 4-coumarate:CoA ligase 3 | chr1:24167385-24171457 REVERSE LENGTH=561
TRINITY_DN63_c0_g1_i24	2708	AT1G65060.1	0	767	AT1G65060.1 | Symbols: 4CL3 | 4-coumarate:CoA ligase 3 | chr1:24167385-24171457 REVERSE LENGTH=561
TRINITY_DN63_c0_g1_i27	2718	AT1G65060.1	0	791	AT1G65060.1 | Symbols: 4CL3 | 4-coumarate:CoA ligase 3 | chr1:24167385-24171457 REVERSE LENGTH=561
TRINITY_DN63_c0_g1_i31	1343	AT1G65060.1	0	594	AT1G65060.1 | Symbols: 4CL3 | 4-coumarate:CoA ligase 3 | chr1:24167385-24171457 REVERSE LENGTH=561
TRINITY_DN63_c0_g1_i32	1602	AT1G65060.1	2.99e-80	261	AT1G65060.1 | Symbols: 4CL3 | 4-coumarate:CoA ligase 3 | chr1:24167385-24171457 REVERSE LENGTH=561
TRINITY_DN63_c1_g1_i1	2453	AT3G60030.1	1.76e-48	185	AT3G60030.1 | Symbols: SPL12 | squamosa promoter-binding protein-like 12 | chr3:22165856-22169410 REVERSE LENGTH=927
TRINITY_DN63_c1_g1_i4	5496	AT2G47070.1	6.86e-64	236	AT2G47070.1 | Symbols: SPL1 | squamosa promoter binding protein-like 1 | chr2:19337144-19340552 FORWARD LENGTH=881
TRINITY_DN63_c1_g1_i9	3047	AT2G47070.1	6.48e-151	470	AT2G47070.1 | Symbols: SPL1 | squamosa promoter binding protein-like 1 | chr2:19337144-19340552 FORWARD LENGTH=881
TRINITY_DN63_c1_g1_i10	5892	AT2G47070.1	7.69e-64	236	AT2G47070.1 | Symbols: SPL1 | squamosa promoter binding protein-like 1 | chr2:19337144-19340552 FORWARD LENGTH=881
TRINITY_DN63_c1_g1_i16	4403	AT5G57250.1	0	728	AT5G57250.1 | Symbols: | Pentatricopeptide repeat (PPR) superfamily protein | chr5:23195609-23198524 REVERSE LENGTH=971
TRINITY_DN63_c1_g1_i17	4491	AT2G47070.1	4.5e-113	379	AT2G47070.1 | Symbols: SPL1 | squamosa promoter binding protein-like 1 | chr2:19337144-19340552 FORWARD LENGTH=881
TRINITY_DN63_c1_g1_i18	2448	AT2G47070.1	0	592	AT2G47070.1 | Symbols: SPL1 | squamosa promoter binding protein-like 1 | chr2:19337144-19340552 FORWARD LENGTH=881
TRINITY_DN63_c1_g1_i21	4985	AT2G47070.1	1.84e-112	379	AT2G47070.1 | Symbols: SPL1 | squamosa promoter binding protein-like 1 | chr2:19337144-19340552 FORWARD LENGTH=881
TRINITY_DN63_c1_g1_i27	5527	AT2G47070.1	4.88e-112	379	AT2G47070.1 | Symbols: SPL1 | squamosa promoter binding protein-like 1 | chr2:19337144-19340552 FORWARD LENGTH=881
TRINITY_DN63_c1_g1_i29	5100	AT2G47070.1	1.68e-138	452	AT2G47070.1 | Symbols: SPL1 | squamosa promoter binding protein-like 1 | chr2:19337144-19340552 FORWARD LENGTH=881
TRINITY_DN63_c1_g1_i30	4887	AT2G47070.1	1.45e-112	379	AT2G47070.1 | Symbols: SPL1 | squamosa promoter binding protein-like 1 | chr2:19337144-19340552 FORWARD LENGTH=881
TRINITY_DN63_c1_g1_i33	2505	AT2G47070.1	4.73e-153	470	AT2G47070.1 | Symbols: SPL1 | squamosa promoter binding protein-like 1 | chr2:19337144-19340552 FORWARD LENGTH=881
TRINITY_DN63_c2_g1_i2	1083	AT1G49620.1	1.17e-15	74.7	AT1G49620.1 | Symbols: KRP7, ICN6, ICK5 | Cyclin-dependent kinase inhibitor family protein | chr1:18365692-18366559 REVERSE LENGTH=195
TRINITY_DN63_c2_g1_i3	991	AT5G48820.1	1.87e-16	77.4	AT5G48820.1 | Symbols: KRP3, ICK6 | inhibitor/interactor with cyclin-dependent kinase | chr5:19792608-19794346 REVERSE LENGTH=222
TRINITY_DN63_c2_g1_i4	1105	AT5G48820.1	5.81e-10	58.9	AT5G48820.1 | Symbols: KRP3, ICK6 | inhibitor/interactor with cyclin-dependent kinase | chr5:19792608-19794346 REVERSE LENGTH=222
TRINITY_DN63_c3_g1_i1	336	AT4G30060.1	9.5	25.8	AT4G30060.1 | Symbols: | Core-2/I-branching beta-1,6-N-acetylglucosaminyltransferase family protein | chr4:14689420-14691519 REVERSE LENGTH=401
TRINITY_DN63_c3_g1_i2	366	AT3G05310.1	4.2	26.9	AT3G05310.1 | Symbols: MIRO3 | MIRO-related GTP-ase 3 | chr3:1510160-1513301 FORWARD LENGTH=648
TRINITY_DN63_c4_g1_i3	2189	AT1G60470.1	8.44e-105	323	AT1G60470.1 | Symbols: AtGolS4, GolS4 | galactinol synthase 4 | chr1:22279181-22280454 REVERSE LENGTH=334
TRINITY_DN63_c4_g1_i4	1506	AT1G60470.1	6.84e-167	474	AT1G60470.1 | Symbols: AtGolS4, GolS4 | galactinol synthase 4 | chr1:22279181-22280454 REVERSE LENGTH=334
TRINITY_DN63_c4_g1_i5	938	AT1G60470.1	4.42e-84	172	AT1G60470.1 | Symbols: AtGolS4, GolS4 | galactinol synthase 4 | chr1:22279181-22280454 REVERSE LENGTH=334
TRINITY_DN64_c0_g1_i1	2495	AT5G66530.2	3.08e-154	453	AT5G66530.2 | Symbols: | Galactose mutarotase-like superfamily protein | chr5:26553821-26555575 REVERSE LENGTH=307
TRINITY_DN64_c0_g1_i2	5567	AT5G66530.2	4.72e-146	453	AT5G66530.2 | Symbols: | Galactose mutarotase-like superfamily protein | chr5:26553821-26555575 REVERSE LENGTH=307
TRINITY_DN64_c0_g1_i3	4411	AT2G41705.2	8.13e-95	314	AT2G41705.2 | Symbols: | camphor resistance CrcB family protein | chr2:17398083-17399910 FORWARD LENGTH=461
TRINITY_DN64_c0_g1_i6	2488	AT5G66530.2	3.1e-154	453	AT5G66530.2 | Symbols: | Galactose mutarotase-like superfamily protein | chr5:26553821-26555575 REVERSE LENGTH=307
TRINITY_DN64_c0_g1_i9	2128	AT5G66530.2	8.24e-105	322	AT5G66530.2 | Symbols: | Galactose mutarotase-like superfamily protein | chr5:26553821-26555575 REVERSE LENGTH=307
TRINITY_DN64_c0_g1_i11	4402	AT2G41705.2	8e-95	314	AT2G41705.2 | Symbols: | camphor resistance CrcB family protein | chr2:17398083-17399910 FORWARD LENGTH=461
TRINITY_DN64_c0_g1_i12	5642	AT5G66530.2	6.82e-146	453	AT5G66530.2 | Symbols: | Galactose mutarotase-like superfamily protein | chr5:26553821-26555575 REVERSE LENGTH=307
TRINITY_DN64_c0_g2_i1	681	AT2G41705.2	3.82e-21	91.3	AT2G41705.2 | Symbols: | camphor resistance CrcB family protein | chr2:17398083-17399910 FORWARD LENGTH=461
TRINITY_DN64_c0_g2_i2	862	AT2G41705.2	1.47e-20	91.3	AT2G41705.2 | Symbols: | camphor resistance CrcB family protein | chr2:17398083-17399910 FORWARD LENGTH=461
TRINITY_DN64_c1_g1_i2	475	AT5G07570.1	0.78	30	AT5G07570.1 | Symbols: | glycine/proline-rich protein | chr5:2391722-2396329 FORWARD LENGTH=1504
TRINITY_DN64_c1_g1_i8	483	AT2G03280.1	0.95	29.6	AT2G03280.1 | Symbols: | O-fucosyltransferase family protein | chr2:996249-998239 REVERSE LENGTH=481
TRINITY_DN64_c1_g1_i15	1304	AT5G07570.1	4.3	30	AT5G07570.1 | Symbols: | glycine/proline-rich protein | chr5:2391722-2396329 FORWARD LENGTH=1504
TRINITY_DN64_c1_g2_i1	1611	AT1G61150.7	0.79	32	AT1G61150.7 | Symbols: | LisH and RanBPM domains containing protein | chr1:22543304-22544355 FORWARD LENGTH=193
TRINITY_DN64_c1_g2_i4	1614	AT1G80080.1	1.5	32	AT1G80080.1 | Symbols: TMM, AtRLP17 | Leucine-rich repeat (LRR) family protein | chr1:30128073-30129563 REVERSE LENGTH=496
TRINITY_DN64_c2_g1_i3	1323	AT4G37550.3	3.41e-28	115	AT4G37550.3 | Symbols: | Acetamidase/Formamidase family protein | chr4:17643684-17645729 FORWARD LENGTH=432
TRINITY_DN64_c2_g1_i5	1733	AT4G37550.3	2.28e-95	298	AT4G37550.3 | Symbols: | Acetamidase/Formamidase family protein | chr4:17643684-17645729 FORWARD LENGTH=432
TRINITY_DN64_c2_g1_i7	705	AT4G37550.3	4.86e-30	115	AT4G37550.3 | Symbols: | Acetamidase/Formamidase family protein | chr4:17643684-17645729 FORWARD LENGTH=432
TRINITY_DN64_c2_g1_i10	566	AT4G37550.3	1.18e-103	305	AT4G37550.3 | Symbols: | Acetamidase/Formamidase family protein | chr4:17643684-17645729 FORWARD LENGTH=432
TRINITY_DN64_c2_g1_i11	1744	AT4G37550.3	2.55e-95	298	AT4G37550.3 | Symbols: | Acetamidase/Formamidase family protein | chr4:17643684-17645729 FORWARD LENGTH=432
TRINITY_DN64_c3_g1_i1	2086	AT4G13940.4	4.2e-84	268	AT4G13940.4 | Symbols: HOG1, SAHH1 | S-adenosyl-L-homocysteine hydrolase | chr4:8054931-8056763 FORWARD LENGTH=325
TRINITY_DN64_c3_g1_i2	872	AT4G13940.1	0	516	AT4G13940.1 | Symbols: HOG1, EMB1395, SAHH1, MEE58, ATSAHH1 | S-adenosyl-L-homocysteine hydrolase | chr4:8054931-8056676 FORWARD LENGTH=485
TRINITY_DN64_c4_g1_i1	434	AT1G07060.1	9.1	26.2	AT1G07060.1 | Symbols: | unknown protein; Has 30 Blast hits to 30 proteins in 10 species: Archae - 0; Bacteria - 0; Metazoa - 0; Fungi - 0; Plants - 30; Viruses - 0; Other Eukaryotes - 0 (source: NCBI BLink). | chr1:2167138-2168397 REVERSE LENGTH=233
TRINITY_DN64_c4_g1_i4	465	AT1G52360.2	0.43	30.8	AT1G52360.2 | Symbols: | Coatomer, beta' subunit | chr1:19499420-19505397 FORWARD LENGTH=970
TRINITY_DN64_c4_g2_i2	914	AT5G42510.1	7.76e-30	111	AT5G42510.1 | Symbols: | Disease resistance-responsive (dirigent-like protein) family protein | chr5:16998268-16998816 REVERSE LENGTH=182
TRINITY_DN64_c4_g3_i1	544	-	-	-	-
TRINITY_DN64_c4_g4_i1	612	AT1G05560.1	1	30.4	AT1G05560.1 | Symbols: UGT1, UGT75B1 | UDP-glucosyltransferase 75B1 | chr1:1645674-1647083 REVERSE LENGTH=469
TRINITY_DN64_c5_g1_i1	430	AT5G65005.1	1.75e-09	54.3	AT5G65005.1 | Symbols: | Polynucleotidyl transferase, ribonuclease H-like superfamily protein | chr5:25967824-25968615 FORWARD LENGTH=263
TRINITY_DN64_c5_g2_i2	3158	AT1G78550.1	7.74e-49	130	AT1G78550.1 | Symbols: | 2-oxoglutarate (2OG) and Fe(II)-dependent oxygenase superfamily protein | chr1:29545031-29546360 REVERSE LENGTH=356
TRINITY_DN64_c5_g2_i3	2708	AT1G17020.1	6.12e-109	340	AT1G17020.1 | Symbols: SRG1, ATSRG1 | senescence-related gene 1 | chr1:5820258-5821741 FORWARD LENGTH=358
TRINITY_DN64_c5_g2_i4	2812	AT1G17020.1	1.22e-87	279	AT1G17020.1 | Symbols: SRG1, ATSRG1 | senescence-related gene 1 | chr1:5820258-5821741 FORWARD LENGTH=358
TRINITY_DN64_c5_g2_i5	3054	AT1G78550.1	1.04e-59	208	AT1G78550.1 | Symbols: | 2-oxoglutarate (2OG) and Fe(II)-dependent oxygenase superfamily protein | chr1:29545031-29546360 REVERSE LENGTH=356
TRINITY_DN64_c6_g1_i1	568	AT1G16860.1	1.07e-07	50.8	AT1G16860.1 | Symbols: | Ubiquitin-specific protease family C19-related protein | chr1:5768280-5770183 FORWARD LENGTH=474
TRINITY_DN64_c7_g1_i4	448	AT1G48720.1	0.025	32.7	AT1G48720.1 | Symbols: | unknown protein; Has 229 Blast hits to 229 proteins in 10 species: Archae - 0; Bacteria - 0; Metazoa - 1; Fungi - 0; Plants - 228; Viruses - 0; Other Eukaryotes - 0 (source: NCBI BLink). | chr1:18018148-18018441 FORWARD LENGTH=97
TRINITY_DN64_c7_g1_i7	546	AT1G48720.1	0.003	35.8	AT1G48720.1 | Symbols: | unknown protein; Has 229 Blast hits to 229 proteins in 10 species: Archae - 0; Bacteria - 0; Metazoa - 1; Fungi - 0; Plants - 228; Viruses - 0; Other Eukaryotes - 0 (source: NCBI BLink). | chr1:18018148-18018441 FORWARD LENGTH=97
TRINITY_DN64_c7_g1_i9	393	AT1G48720.1	0.002	35.8	AT1G48720.1 | Symbols: | unknown protein; Has 229 Blast hits to 229 proteins in 10 species: Archae - 0; Bacteria - 0; Metazoa - 1; Fungi - 0; Plants - 228; Viruses - 0; Other Eukaryotes - 0 (source: NCBI BLink). | chr1:18018148-18018441 FORWARD LENGTH=97
TRINITY_DN64_c8_g1_i3	1733	AT4G05360.1	3.56e-05	47	AT4G05360.1 | Symbols: | Zinc knuckle (CCHC-type) family protein | chr4:2728204-2732337 FORWARD LENGTH=735
TRINITY_DN64_c8_g1_i4	1748	AT4G05360.1	3.61e-05	47	AT4G05360.1 | Symbols: | Zinc knuckle (CCHC-type) family protein | chr4:2728204-2732337 FORWARD LENGTH=735
TRINITY_DN64_c8_g1_i9	926	AT4G05360.1	0.000123	43.9	AT4G05360.1 | Symbols: | Zinc knuckle (CCHC-type) family protein | chr4:2728204-2732337 FORWARD LENGTH=735
TRINITY_DN64_c8_g1_i11	402	AT4G05360.1	0.033	33.5	AT4G05360.1 | Symbols: | Zinc knuckle (CCHC-type) family protein | chr4:2728204-2732337 FORWARD LENGTH=735
TRINITY_DN64_c8_g1_i14	2596	AT4G05360.1	6.11e-05	47	AT4G05360.1 | Symbols: | Zinc knuckle (CCHC-type) family protein | chr4:2728204-2732337 FORWARD LENGTH=735
TRINITY_DN64_c8_g2_i1	1304	AT1G35710.1	3.28e-53	191	AT1G35710.1 | Symbols: | Protein kinase family protein with leucine-rich repeat domain | chr1:13220940-13224386 FORWARD LENGTH=1120
TRINITY_DN64_c8_g3_i1	1149	AT4G05360.1	0.001	41.2	AT4G05360.1 | Symbols: | Zinc knuckle (CCHC-type) family protein | chr4:2728204-2732337 FORWARD LENGTH=735
TRINITY_DN64_c9_g1_i4	2826	AT5G52920.1	0	905	AT5G52920.1 | Symbols: PKP1, PKP-BETA1, PKP2 | plastidic pyruvate kinase beta subunit 1 | chr5:21463680-21466612 FORWARD LENGTH=579
TRINITY_DN64_c9_g1_i5	698	AT1G19720.1	8.4	27.7	AT1G19720.1 | Symbols: | Pentatricopeptide repeat (PPR-like) superfamily protein | chr1:6819926-6822610 REVERSE LENGTH=894
TRINITY_DN64_c9_g1_i6	675	AT5G40770.1	3.3	28.9	AT5G40770.1 | Symbols: ATPHB3, PHB3 | prohibitin 3 | chr5:16315589-16316621 REVERSE LENGTH=277
TRINITY_DN64_c9_g1_i9	2930	AT5G52920.1	0	694	AT5G52920.1 | Symbols: PKP1, PKP-BETA1, PKP2 | plastidic pyruvate kinase beta subunit 1 | chr5:21463680-21466612 FORWARD LENGTH=579
TRINITY_DN64_c10_g1_i3	2356	AT3G48360.1	6.7	30	AT3G48360.1 | Symbols: BT2, ATBT2 | BTB and TAZ domain protein 2 | chr3:17908482-17910471 REVERSE LENGTH=364
TRINITY_DN64_c11_g1_i1	611	AT3G51240.1	0.44	31.2	AT3G51240.1 | Symbols: F3H, TT6, F3'H | flavanone 3-hydroxylase | chr3:19025409-19026658 FORWARD LENGTH=358
TRINITY_DN64_c11_g2_i1	355	AT4G05360.1	0.13	31.6	AT4G05360.1 | Symbols: | Zinc knuckle (CCHC-type) family protein | chr4:2728204-2732337 FORWARD LENGTH=735
TRINITY_DN64_c11_g2_i2	351	AT4G05360.1	0.049	32.7	AT4G05360.1 | Symbols: | Zinc knuckle (CCHC-type) family protein | chr4:2728204-2732337 FORWARD LENGTH=735
TRINITY_DN64_c13_g1_i1	1193	-	-	-	-
TRINITY_DN64_c13_g1_i2	1146	AT4G18820.1	5.2	29.6	AT4G18820.1 | Symbols: | AAA-type ATPase family protein | chr4:10330371-10334090 FORWARD LENGTH=1097
TRINITY_DN64_c18_g1_i1	537	AT1G03360.1	0.31	31.6	AT1G03360.1 | Symbols: ATRRP4, RRP4 | ribosomal RNA processing 4 | chr1:824653-826179 FORWARD LENGTH=322
TRINITY_DN64_c18_g1_i2	550	AT5G45450.1	2.5	28.5	AT5G45450.1 | Symbols: | Oligopeptide transporter OPT superfamily protein | chr5:18415161-18415811 FORWARD LENGTH=216
TRINITY_DN64_c19_g1_i1	372	AT1G14990.1	1.1	28.1	AT1G14990.1 | Symbols: | unknown protein; FUNCTIONS IN: molecular_function unknown; INVOLVED IN: biological_process unknown; LOCATED IN: endomembrane system; EXPRESSED IN: 22 plant structures; EXPRESSED DURING: 13 growth stages; Has 34 Blast hits to 34 proteins in 12 species: Archae - 0; Bacteria - 0; Metazoa - 0; Fungi - 0; Plants - 34; Viruses - 0; Other Eukaryotes - 0 (source: NCBI BLink). | c…
TRINITY_DN64_c41_g1_i8	1006	-	-	-	-
TRINITY_DN64_c44_g1_i1	2638	-	-	-	-
TRINITY_DN64_c45_g1_i1	776	-	-	-	-
TRINITY_DN64_c46_g1_i1	310	-	-	-	-
TRINITY_DN65_c0_g1_i3	3390	AT2G30990.2	1.49e-36	147	AT2G30990.2 | Symbols: | Protein of unknown function (DUF688) | chr2:13187776-13189761 REVERSE LENGTH=593
TRINITY_DN65_c0_g1_i11	5663	AT2G30990.2	3.62e-36	147	AT2G30990.2 | Symbols: | Protein of unknown function (DUF688) | chr2:13187776-13189761 REVERSE LENGTH=593
TRINITY_DN65_c0_g1_i15	3246	AT2G30990.2	1.57e-36	147	AT2G30990.2 | Symbols: | Protein of unknown function (DUF688) | chr2:13187776-13189761 REVERSE LENGTH=593
TRINITY_DN65_c0_g1_i16	5634	AT2G30990.2	3.23e-36	147	AT2G30990.2 | Symbols: | Protein of unknown function (DUF688) | chr2:13187776-13189761 REVERSE LENGTH=593
TRINITY_DN65_c0_g2_i1	528	AT3G28220.1	1.9	28.9	AT3G28220.1 | Symbols: | TRAF-like family protein | chr3:10524420-10526497 FORWARD LENGTH=370
TRINITY_DN65_c0_g2_i2	3023	AT2G30990.2	3.11e-40	158	AT2G30990.2 | Symbols: | Protein of unknown function (DUF688) | chr2:13187776-13189761 REVERSE LENGTH=593
TRINITY_DN65_c0_g2_i3	2947	AT2G30990.2	3.04e-40	158	AT2G30990.2 | Symbols: | Protein of unknown function (DUF688) | chr2:13187776-13189761 REVERSE LENGTH=593
TRINITY_DN65_c1_g1_i1	357	AT3G07040.1	5.51e-19	81.3	AT3G07040.1 | Symbols: RPM1, RPS3 | NB-ARC domain-containing disease resistance protein | chr3:2226244-2229024 REVERSE LENGTH=926
TRINITY_DN65_c2_g1_i2	1426	AT5G53520.1	5.8	29.6	AT5G53520.1 | Symbols: ATOPT8, OPT8 | oligopeptide transporter 8 | chr5:21743450-21745981 FORWARD LENGTH=733
TRINITY_DN65_c2_g1_i5	1374	-	-	-	-
TRINITY_DN65_c2_g1_i6	1394	AT5G53520.1	5.6	29.6	AT5G53520.1 | Symbols: ATOPT8, OPT8 | oligopeptide transporter 8 | chr5:21743450-21745981 FORWARD LENGTH=733
TRINITY_DN65_c2_g1_i7	574	-	-	-	-
TRINITY_DN65_c3_g1_i1	1930	AT5G61640.1	1.02e-41	150	AT5G61640.1 | Symbols: PMSR1, ATMSRA1 | peptidemethionine sulfoxide reductase 1 | chr5:24775107-24776147 FORWARD LENGTH=202
TRINITY_DN65_c3_g1_i2	1448	AT4G25130.1	1.07e-108	323	AT4G25130.1 | Symbols: PMSR4 | peptide met sulfoxide reductase 4 | chr4:12898802-12899998 REVERSE LENGTH=258
TRINITY_DN65_c3_g2_i1	1505	AT2G43320.2	1.15e-43	157	AT2G43320.2 | Symbols: | S-adenosyl-L-methionine-dependent methyltransferases superfamily protein | chr2:17996874-17999158 REVERSE LENGTH=351
TRINITY_DN65_c3_g2_i3	2286	AT2G43320.2	4.36e-161	470	AT2G43320.2 | Symbols: | S-adenosyl-L-methionine-dependent methyltransferases superfamily protein | chr2:17996874-17999158 REVERSE LENGTH=351
TRINITY_DN65_c3_g2_i4	2112	AT2G43320.2	7.21e-162	470	AT2G43320.2 | Symbols: | S-adenosyl-L-methionine-dependent methyltransferases superfamily protein | chr2:17996874-17999158 REVERSE LENGTH=351
TRINITY_DN65_c3_g2_i5	878	AT2G43320.2	2.8e-32	122	AT2G43320.2 | Symbols: | S-adenosyl-L-methionine-dependent methyltransferases superfamily protein | chr2:17996874-17999158 REVERSE LENGTH=351
TRINITY_DN65_c3_g2_i6	1619	AT2G43320.2	2.16e-43	157	AT2G43320.2 | Symbols: | S-adenosyl-L-methionine-dependent methyltransferases superfamily protein | chr2:17996874-17999158 REVERSE LENGTH=351
TRINITY_DN65_c3_g2_i7	2174	AT2G43320.2	1.35e-161	470	AT2G43320.2 | Symbols: | S-adenosyl-L-methionine-dependent methyltransferases superfamily protein | chr2:17996874-17999158 REVERSE LENGTH=351
TRINITY_DN65_c3_g3_i1	537	AT5G22060.1	6.29e-36	129	AT5G22060.1 | Symbols: ATJ2, J2 | DNAJ homologue 2 | chr5:7303798-7305668 REVERSE LENGTH=419
TRINITY_DN65_c3_g4_i1	867	AT4G25130.1	1.35e-108	315	AT4G25130.1 | Symbols: PMSR4 | peptide met sulfoxide reductase 4 | chr4:12898802-12899998 REVERSE LENGTH=258
TRINITY_DN65_c3_g5_i2	1756	AT1G67810.1	3.77e-49	171	AT1G67810.1 | Symbols: SUFE2 | sulfur E2 | chr1:25426488-25427264 FORWARD LENGTH=258
TRINITY_DN65_c4_g1_i1	558	AT5G05480.1	1.3	29.6	AT5G05480.1 | Symbols: | Peptide-N4-(N-acetyl-beta-glucosaminyl)asparagine amidase A protein | chr5:1622338-1624164 REVERSE LENGTH=608
TRINITY_DN65_c4_g1_i2	1231	AT2G41430.5	1.37e-27	107	AT2G41430.5 | Symbols: ERD15 | dehydration-induced protein (ERD15) | chr2:17269736-17270314 FORWARD LENGTH=163
TRINITY_DN65_c4_g1_i3	313	-	-	-	-
TRINITY_DN65_c4_g2_i1	433	-	-	-	-
TRINITY_DN65_c6_g1_i1	670	AT3G11030.1	6.9	28.1	AT3G11030.1 | Symbols: TBL32 | TRICHOME BIREFRINGENCE-LIKE 32 | chr3:3457300-3459300 REVERSE LENGTH=451
TRINITY_DN65_c9_g1_i1	431	AT2G40130.1	0.27	31.2	AT2G40130.1 | Symbols: | Double Clp-N motif-containing P-loop nucleoside triphosphate hydrolases superfamily protein | chr2:16766030-16767821 FORWARD LENGTH=491
TRINITY_DN66_c0_g1_i6	2576	AT1G76460.1	4.12e-24	103	AT1G76460.1 | Symbols: | RNA-binding (RRM/RBD/RNP motifs) family protein | chr1:28686932-28688506 REVERSE LENGTH=285
TRINITY_DN66_c0_g1_i7	3127	AT1G76460.1	5.28e-24	103	AT1G76460.1 | Symbols: | RNA-binding (RRM/RBD/RNP motifs) family protein | chr1:28686932-28688506 REVERSE LENGTH=285
TRINITY_DN66_c0_g1_i9	3362	AT1G76460.1	1.78e-44	162	AT1G76460.1 | Symbols: | RNA-binding (RRM/RBD/RNP motifs) family protein | chr1:28686932-28688506 REVERSE LENGTH=285
TRINITY_DN66_c0_g1_i12	1285	AT1G76460.1	2.15e-52	177	AT1G76460.1 | Symbols: | RNA-binding (RRM/RBD/RNP motifs) family protein | chr1:28686932-28688506 REVERSE LENGTH=285
TRINITY_DN66_c0_g1_i15	3207	AT1G76460.1	1.07e-34	134	AT1G76460.1 | Symbols: | RNA-binding (RRM/RBD/RNP motifs) family protein | chr1:28686932-28688506 REVERSE LENGTH=285
TRINITY_DN66_c0_g1_i16	2605	AT1G76460.1	3.87e-63	214	AT1G76460.1 | Symbols: | RNA-binding (RRM/RBD/RNP motifs) family protein | chr1:28686932-28688506 REVERSE LENGTH=285
TRINITY_DN66_c0_g1_i18	3289	AT1G76460.1	1.73e-44	162	AT1G76460.1 | Symbols: | RNA-binding (RRM/RBD/RNP motifs) family protein | chr1:28686932-28688506 REVERSE LENGTH=285
TRINITY_DN66_c0_g1_i19	2586	AT1G76460.1	7.97e-102	317	AT1G76460.1 | Symbols: | RNA-binding (RRM/RBD/RNP motifs) family protein | chr1:28686932-28688506 REVERSE LENGTH=285
TRINITY_DN66_c0_g1_i20	2649	AT1G76460.1	4.27e-24	103	AT1G76460.1 | Symbols: | RNA-binding (RRM/RBD/RNP motifs) family protein | chr1:28686932-28688506 REVERSE LENGTH=285
TRINITY_DN66_c0_g1_i22	805	AT1G76460.1	1.4	30.4	AT1G76460.1 | Symbols: | RNA-binding (RRM/RBD/RNP motifs) family protein | chr1:28686932-28688506 REVERSE LENGTH=285
TRINITY_DN66_c0_g1_i24	774	AT1G76460.1	1	30.8	AT1G76460.1 | Symbols: | RNA-binding (RRM/RBD/RNP motifs) family protein | chr1:28686932-28688506 REVERSE LENGTH=285
TRINITY_DN66_c0_g1_i27	2215	AT1G76460.1	1.24e-41	153	AT1G76460.1 | Symbols: | RNA-binding (RRM/RBD/RNP motifs) family protein | chr1:28686932-28688506 REVERSE LENGTH=285
TRINITY_DN66_c0_g1_i28	1926	AT1G76460.1	1.57e-106	323	AT1G76460.1 | Symbols: | RNA-binding (RRM/RBD/RNP motifs) family protein | chr1:28686932-28688506 REVERSE LENGTH=285
TRINITY_DN66_c0_g1_i30	1664	AT1G76460.1	2.07e-42	153	AT1G76460.1 | Symbols: | RNA-binding (RRM/RBD/RNP motifs) family protein | chr1:28686932-28688506 REVERSE LENGTH=285
TRINITY_DN66_c0_g1_i31	1357	AT1G76460.1	3.09e-72	229	AT1G76460.1 | Symbols: | RNA-binding (RRM/RBD/RNP motifs) family protein | chr1:28686932-28688506 REVERSE LENGTH=285
TRINITY_DN66_c0_g1_i37	3411	AT1G76460.1	4.5e-41	132	AT1G76460.1 | Symbols: | RNA-binding (RRM/RBD/RNP motifs) family protein | chr1:28686932-28688506 REVERSE LENGTH=285
TRINITY_DN66_c0_g1_i38	4592	AT1G76460.1	8.36e-24	103	AT1G76460.1 | Symbols: | RNA-binding (RRM/RBD/RNP motifs) family protein | chr1:28686932-28688506 REVERSE LENGTH=285
TRINITY_DN66_c0_g1_i40	2035	AT1G76460.1	1.07e-103	317	AT1G76460.1 | Symbols: | RNA-binding (RRM/RBD/RNP motifs) family protein | chr1:28686932-28688506 REVERSE LENGTH=285
TRINITY_DN66_c0_g1_i43	943	AT1G20880.2	3.2e-25	102	AT1G20880.2 | Symbols: | RNA-binding (RRM/RBD/RNP motifs) family protein | chr1:7262879-7264834 REVERSE LENGTH=274
TRINITY_DN66_c0_g1_i45	2656	AT1G76460.1	8.36e-35	134	AT1G76460.1 | Symbols: | RNA-binding (RRM/RBD/RNP motifs) family protein | chr1:28686932-28688506 REVERSE LENGTH=285
TRINITY_DN66_c0_g1_i50	4090	AT1G76460.1	7.3e-24	103	AT1G76460.1 | Symbols: | RNA-binding (RRM/RBD/RNP motifs) family protein | chr1:28686932-28688506 REVERSE LENGTH=285
TRINITY_DN66_c0_g1_i52	1824	AT1G76460.1	1.32e-34	132	AT1G76460.1 | Symbols: | RNA-binding (RRM/RBD/RNP motifs) family protein | chr1:28686932-28688506 REVERSE LENGTH=285
TRINITY_DN66_c0_g1_i56	4041	AT1G76460.1	7.2e-24	103	AT1G76460.1 | Symbols: | RNA-binding (RRM/RBD/RNP motifs) family protein | chr1:28686932-28688506 REVERSE LENGTH=285
TRINITY_DN66_c0_g1_i57	1853	AT1G76460.1	7.84e-107	323	AT1G76460.1 | Symbols: | RNA-binding (RRM/RBD/RNP motifs) family protein | chr1:28686932-28688506 REVERSE LENGTH=285
TRINITY_DN66_c0_g1_i58	4114	AT1G76460.1	7.36e-24	103	AT1G76460.1 | Symbols: | RNA-binding (RRM/RBD/RNP motifs) family protein | chr1:28686932-28688506 REVERSE LENGTH=285
TRINITY_DN66_c0_g1_i61	1897	AT1G76460.1	1.58e-34	132	AT1G76460.1 | Symbols: | RNA-binding (RRM/RBD/RNP motifs) family protein | chr1:28686932-28688506 REVERSE LENGTH=285
TRINITY_DN66_c0_g2_i1	1836	AT1G19300.1	6.84e-151	439	AT1G19300.1 | Symbols: GATL1, PARVUS, GLZ1, ATGATL1 | Nucleotide-diphospho-sugar transferases superfamily protein | chr1:6671451-6672506 REVERSE LENGTH=351
TRINITY_DN66_c1_g1_i1	2728	AT1G60500.1	0	785	AT1G60500.1 | Symbols: DRP4C | Dynamin related protein 4C | chr1:22291582-22293822 FORWARD LENGTH=669
TRINITY_DN66_c1_g1_i8	2480	AT1G60500.1	0	791	AT1G60500.1 | Symbols: DRP4C | Dynamin related protein 4C | chr1:22291582-22293822 FORWARD LENGTH=669
TRINITY_DN66_c1_g1_i9	2737	AT1G60500.1	0	785	AT1G60500.1 | Symbols: DRP4C | Dynamin related protein 4C | chr1:22291582-22293822 FORWARD LENGTH=669
TRINITY_DN66_c2_g1_i1	901	AT1G20140.1	2.03e-56	139	AT1G20140.1 | Symbols: ASK4, SK4 | SKP1-like 4 | chr1:6986430-6987079 FORWARD LENGTH=163
TRINITY_DN66_c2_g1_i3	4377	AT3G49500.1	0	1521	AT3G49500.1 | Symbols: RDR6, SGS2, SDE1 | RNA-dependent RNA polymerase 6 | chr3:18349193-18353205 REVERSE LENGTH=1196
TRINITY_DN66_c2_g1_i5	777	AT1G20140.1	9.33e-78	232	AT1G20140.1 | Symbols: ASK4, SK4 | SKP1-like 4 | chr1:6986430-6987079 FORWARD LENGTH=163
TRINITY_DN66_c3_g1_i2	2540	AT1G75980.1	1.78e-52	182	AT1G75980.1 | Symbols: | Single hybrid motif superfamily protein | chr1:28522936-28524302 REVERSE LENGTH=225
TRINITY_DN66_c3_g1_i3	2589	AT1G75980.1	9.04e-73	238	AT1G75980.1 | Symbols: | Single hybrid motif superfamily protein | chr1:28522936-28524302 REVERSE LENGTH=225
TRINITY_DN66_c5_g1_i1	399	AT4G23060.1	0.69	29.6	AT4G23060.1 | Symbols: IQD22 | IQ-domain 22 | chr4:12087283-12090408 FORWARD LENGTH=484
TRINITY_DN66_c7_g1_i1	557	AT3G55200.1	9.9	27.3	AT3G55200.1 | Symbols: | Cleavage and polyadenylation specificity factor (CPSF) A subunit protein | chr3:20460533-20464361 FORWARD LENGTH=1214
TRINITY_DN66_c11_g1_i1	526	AT1G26170.1	4.2	28.1	AT1G26170.1 | Symbols: | ARM repeat superfamily protein | chr1:9047539-9054438 REVERSE LENGTH=1022
TRINITY_DN67_c0_g1_i2	5997	AT3G61690.1	0	1043	AT3G61690.1 | Symbols: | nucleotidyltransferases | chr3:22828349-22833477 FORWARD LENGTH=1303
TRINITY_DN67_c0_g1_i11	6285	AT3G61690.1	0	1123	AT3G61690.1 | Symbols: | nucleotidyltransferases | chr3:22828349-22833477 FORWARD LENGTH=1303
TRINITY_DN67_c0_g1_i12	1535	AT3G61690.1	3.57e-23	103	AT3G61690.1 | Symbols: | nucleotidyltransferases | chr3:22828349-22833477 FORWARD LENGTH=1303
TRINITY_DN67_c0_g1_i13	6645	AT3G61690.1	0	1122	AT3G61690.1 | Symbols: | nucleotidyltransferases | chr3:22828349-22833477 FORWARD LENGTH=1303
TRINITY_DN67_c1_g1_i2	1150	AT5G05970.1	1.3	31.6	AT5G05970.1 | Symbols: NEDD1 | Transducin/WD40 repeat-like superfamily protein | chr5:1795464-1799313 FORWARD LENGTH=781
TRINITY_DN68_c0_g1_i2	1695	AT5G66020.1	0	662	AT5G66020.1 | Symbols: IBS2, ATSAC1B, ATSAC6, SACIB | Phosphoinositide phosphatase family protein | chr5:26401193-26404691 REVERSE LENGTH=593
TRINITY_DN68_c0_g1_i3	1807	AT5G66020.1	0	630	AT5G66020.1 | Symbols: IBS2, ATSAC1B, ATSAC6, SACIB | Phosphoinositide phosphatase family protein | chr5:26401193-26404691 REVERSE LENGTH=593
TRINITY_DN68_c0_g1_i6	1698	AT5G66020.1	3.42e-22	100	AT5G66020.1 | Symbols: IBS2, ATSAC1B, ATSAC6, SACIB | Phosphoinositide phosphatase family protein | chr5:26401193-26404691 REVERSE LENGTH=593
TRINITY_DN68_c0_g1_i9	425	AT5G66020.1	8.03e-46	156	AT5G66020.1 | Symbols: IBS2, ATSAC1B, ATSAC6, SACIB | Phosphoinositide phosphatase family protein | chr5:26401193-26404691 REVERSE LENGTH=593
TRINITY_DN68_c0_g1_i12	1832	AT3G51460.1	0	620	AT3G51460.1 | Symbols: RHD4 | Phosphoinositide phosphatase family protein | chr3:19093007-19097142 FORWARD LENGTH=597
TRINITY_DN68_c0_g1_i13	2261	AT3G51460.1	0	595	AT3G51460.1 | Symbols: RHD4 | Phosphoinositide phosphatase family protein | chr3:19093007-19097142 FORWARD LENGTH=597
TRINITY_DN68_c0_g1_i15	515	AT5G66020.1	1.67e-24	99	AT5G66020.1 | Symbols: IBS2, ATSAC1B, ATSAC6, SACIB | Phosphoinositide phosphatase family protein | chr5:26401193-26404691 REVERSE LENGTH=593
TRINITY_DN68_c0_g1_i18	2105	AT3G51460.1	0	621	AT3G51460.1 | Symbols: RHD4 | Phosphoinositide phosphatase family protein | chr3:19093007-19097142 FORWARD LENGTH=597
TRINITY_DN68_c0_g1_i21	457	AT5G66020.1	6.01e-36	130	AT5G66020.1 | Symbols: IBS2, ATSAC1B, ATSAC6, SACIB | Phosphoinositide phosphatase family protein | chr5:26401193-26404691 REVERSE LENGTH=593
TRINITY_DN68_c0_g1_i22	2080	AT5G66020.1	0	629	AT5G66020.1 | Symbols: IBS2, ATSAC1B, ATSAC6, SACIB | Phosphoinositide phosphatase family protein | chr5:26401193-26404691 REVERSE LENGTH=593
TRINITY_DN68_c0_g1_i24	1644	AT5G66020.1	1.7e-22	101	AT5G66020.1 | Symbols: IBS2, ATSAC1B, ATSAC6, SACIB | Phosphoinositide phosphatase family protein | chr5:26401193-26404691 REVERSE LENGTH=593
TRINITY_DN68_c0_g1_i25	1720	AT3G51460.1	0	651	AT3G51460.1 | Symbols: RHD4 | Phosphoinositide phosphatase family protein | chr3:19093007-19097142 FORWARD LENGTH=597
TRINITY_DN68_c1_g1_i3	558	AT4G30190.1	8.7	27.3	AT4G30190.1 | Symbols: AHA2, PMA2, HA2 | H(+)-ATPase 2 | chr4:14770820-14775920 REVERSE LENGTH=948
TRINITY_DN68_c1_g2_i1	4110	AT5G61220.1	1.93e-12	64.3	AT5G61220.1 | Symbols: | LYR family of Fe/S cluster biogenesis protein | chr5:24626057-24626320 REVERSE LENGTH=87
TRINITY_DN68_c1_g2_i2	3266	AT5G61220.1	1.73e-12	64.3	AT5G61220.1 | Symbols: | LYR family of Fe/S cluster biogenesis protein | chr5:24626057-24626320 REVERSE LENGTH=87
TRINITY_DN68_c1_g2_i12	1277	AT4G21640.1	5.5e-09	58.5	AT4G21640.1 | Symbols: | Subtilase family protein | chr4:11496834-11500618 REVERSE LENGTH=733
TRINITY_DN68_c1_g2_i15	1190	AT4G21640.1	3.16e-09	58.9	AT4G21640.1 | Symbols: | Subtilase family protein | chr4:11496834-11500618 REVERSE LENGTH=733
TRINITY_DN68_c1_g2_i16	4113	AT5G61220.1	2.17e-12	64.3	AT5G61220.1 | Symbols: | LYR family of Fe/S cluster biogenesis protein | chr5:24626057-24626320 REVERSE LENGTH=87
TRINITY_DN68_c1_g2_i17	3932	AT5G61220.1	1.85e-12	64.3	AT5G61220.1 | Symbols: | LYR family of Fe/S cluster biogenesis protein | chr5:24626057-24626320 REVERSE LENGTH=87
TRINITY_DN68_c1_g2_i18	1210	AT4G21640.1	4.44e-09	58.5	AT4G21640.1 | Symbols: | Subtilase family protein | chr4:11496834-11500618 REVERSE LENGTH=733
TRINITY_DN68_c1_g2_i22	1197	AT4G21640.1	3.58e-09	58.9	AT4G21640.1 | Symbols: | Subtilase family protein | chr4:11496834-11500618 REVERSE LENGTH=733
TRINITY_DN68_c2_g1_i1	1217	AT2G36895.2	1.35e-09	58.2	AT2G36895.2 | Symbols: | unknown protein; FUNCTIONS IN: molecular_function unknown; INVOLVED IN: biological_process unknown; LOCATED IN: chloroplast; Has 32 Blast hits to 32 proteins in 14 species: Archae - 0; Bacteria - 0; Metazoa - 0; Fungi - 0; Plants - 32; Viruses - 0; Other Eukaryotes - 0 (source: NCBI BLink). | chr2:15489176-15490296 REVERSE LENGTH=231
TRINITY_DN68_c2_g1_i3	1628	AT2G36895.2	1.08e-87	270	AT2G36895.2 | Symbols: | unknown protein; FUNCTIONS IN: molecular_function unknown; INVOLVED IN: biological_process unknown; LOCATED IN: chloroplast; Has 32 Blast hits to 32 proteins in 14 species: Archae - 0; Bacteria - 0; Metazoa - 0; Fungi - 0; Plants - 32; Viruses - 0; Other Eukaryotes - 0 (source: NCBI BLink). | chr2:15489176-15490296 REVERSE LENGTH=231
TRINITY_DN68_c2_g1_i6	1677	AT2G36895.1	2.07e-68	219	AT2G36895.1 | Symbols: | unknown protein; FUNCTIONS IN: molecular_function unknown; INVOLVED IN: biological_process unknown; LOCATED IN: chloroplast; Has 32 Blast hits to 32 proteins in 14 species: Archae - 0; Bacteria - 0; Metazoa - 0; Fungi - 0; Plants - 32; Viruses - 0; Other Eukaryotes - 0 (source: NCBI BLink). | chr2:15489176-15490296 REVERSE LENGTH=232
TRINITY_DN68_c2_g1_i7	914	AT2G36895.2	4.27e-23	95.1	AT2G36895.2 | Symbols: | unknown protein; FUNCTIONS IN: molecular_function unknown; INVOLVED IN: biological_process unknown; LOCATED IN: chloroplast; Has 32 Blast hits to 32 proteins in 14 species: Archae - 0; Bacteria - 0; Metazoa - 0; Fungi - 0; Plants - 32; Viruses - 0; Other Eukaryotes - 0 (source: NCBI BLink). | chr2:15489176-15490296 REVERSE LENGTH=231
TRINITY_DN68_c2_g1_i11	626	AT2G36895.2	2.34e-08	52.8	AT2G36895.2 | Symbols: | unknown protein; FUNCTIONS IN: molecular_function unknown; INVOLVED IN: biological_process unknown; LOCATED IN: chloroplast; Has 32 Blast hits to 32 proteins in 14 species: Archae - 0; Bacteria - 0; Metazoa - 0; Fungi - 0; Plants - 32; Viruses - 0; Other Eukaryotes - 0 (source: NCBI BLink). | chr2:15489176-15490296 REVERSE LENGTH=231
TRINITY_DN68_c2_g2_i1	1005	-	-	-	-
TRINITY_DN68_c8_g1_i1	443	AT4G30150.1	4.5	27.7	AT4G30150.1 | Symbols: | CONTAINS InterPro DOMAIN/s: Nucleolar 27S pre-rRNA processing, Urb2/Npa2 (InterPro:IPR018849); Has 58 Blast hits to 49 proteins in 21 species: Archae - 0; Bacteria - 2; Metazoa - 2; Fungi - 0; Plants - 44; Viruses - 3; Other Eukaryotes - 7 (source: NCBI BLink). | chr4:14742452-14749764 FORWARD LENGTH=2009
TRINITY_DN68_c9_g1_i1	873	AT4G34830.1	0.006	38.1	AT4G34830.1 | Symbols: MRL1 | Pentatricopeptide repeat (PPR) superfamily protein | chr4:16599976-16605994 REVERSE LENGTH=1089
TRINITY_DN69_c0_g1_i1	1371	AT3G08030.1	2.28e-168	478	AT3G08030.1 | Symbols: | Protein of unknown function, DUF642 | chr3:2564191-2565819 FORWARD LENGTH=365
TRINITY_DN69_c0_g2_i1	417	AT5G22260.1	1.5	28.9	AT5G22260.1 | Symbols: MS1 | RING/FYVE/PHD zinc finger superfamily protein | chr5:7367707-7370192 REVERSE LENGTH=672
TRINITY_DN69_c1_g1_i1	1760	AT3G08030.1	5.3e-171	489	AT3G08030.1 | Symbols: | Protein of unknown function, DUF642 | chr3:2564191-2565819 FORWARD LENGTH=365
TRINITY_DN69_c1_g2_i1	1721	-	-	-	-
TRINITY_DN69_c2_g1_i2	1684	AT2G02650.1	0.000294	43.5	AT2G02650.1 | Symbols: | Ribonuclease H-like superfamily protein | chr2:735411-736546 FORWARD LENGTH=365
TRINITY_DN69_c2_g1_i3	1979	AT2G02650.1	0.000365	43.5	AT2G02650.1 | Symbols: | Ribonuclease H-like superfamily protein | chr2:735411-736546 FORWARD LENGTH=365
TRINITY_DN69_c2_g1_i4	1961	AT2G02650.1	0.000131	45.1	AT2G02650.1 | Symbols: | Ribonuclease H-like superfamily protein | chr2:735411-736546 FORWARD LENGTH=365
TRINITY_DN69_c2_g2_i1	1129	AT2G04420.1	7.87e-09	55.8	AT2G04420.1 | Symbols: | Polynucleotidyl transferase, ribonuclease H-like superfamily protein | chr2:1535561-1536226 FORWARD LENGTH=221
TRINITY_DN70_c0_g1_i3	2860	AT3G07770.1	0	1044	AT3G07770.1 | Symbols: Hsp89.1, AtHsp90.6, AtHsp90-6 | HEAT SHOCK PROTEIN 89.1 | chr3:2479611-2483970 FORWARD LENGTH=799
TRINITY_DN70_c0_g1_i7	2885	AT3G07770.1	0	1056	AT3G07770.1 | Symbols: Hsp89.1, AtHsp90.6, AtHsp90-6 | HEAT SHOCK PROTEIN 89.1 | chr3:2479611-2483970 FORWARD LENGTH=799
TRINITY_DN70_c0_g1_i11	4331	AT3G07770.1	0	795	AT3G07770.1 | Symbols: Hsp89.1, AtHsp90.6, AtHsp90-6 | HEAT SHOCK PROTEIN 89.1 | chr3:2479611-2483970 FORWARD LENGTH=799
TRINITY_DN70_c0_g1_i13	3128	AT3G07770.1	0	1097	AT3G07770.1 | Symbols: Hsp89.1, AtHsp90.6, AtHsp90-6 | HEAT SHOCK PROTEIN 89.1 | chr3:2479611-2483970 FORWARD LENGTH=799
TRINITY_DN70_c0_g1_i14	4083	AT3G07770.1	0	795	AT3G07770.1 | Symbols: Hsp89.1, AtHsp90.6, AtHsp90-6 | HEAT SHOCK PROTEIN 89.1 | chr3:2479611-2483970 FORWARD LENGTH=799
TRINITY_DN70_c0_g1_i15	4096	AT3G07770.1	0	795	AT3G07770.1 | Symbols: Hsp89.1, AtHsp90.6, AtHsp90-6 | HEAT SHOCK PROTEIN 89.1 | chr3:2479611-2483970 FORWARD LENGTH=799
TRINITY_DN70_c1_g1_i1	305	AT1G73210.2	2.7	26.9	AT1G73210.2 | Symbols: | Protein of unknown function (DUF789) | chr1:27528428-27530453 REVERSE LENGTH=312
TRINITY_DN71_c0_g1_i12	2241	AT5G55220.1	0	620	AT5G55220.1 | Symbols: | trigger factor type chaperone family protein | chr5:22397677-22400678 FORWARD LENGTH=547
TRINITY_DN71_c0_g1_i16	2332	AT5G55220.1	7.14e-171	374	AT5G55220.1 | Symbols: | trigger factor type chaperone family protein | chr5:22397677-22400678 FORWARD LENGTH=547
TRINITY_DN71_c0_g1_i19	2393	AT5G55220.1	0	572	AT5G55220.1 | Symbols: | trigger factor type chaperone family protein | chr5:22397677-22400678 FORWARD LENGTH=547
TRINITY_DN71_c0_g1_i20	2268	AT5G55220.1	0	612	AT5G55220.1 | Symbols: | trigger factor type chaperone family protein | chr5:22397677-22400678 FORWARD LENGTH=547
TRINITY_DN71_c0_g1_i21	2366	AT5G55220.1	0	581	AT5G55220.1 | Symbols: | trigger factor type chaperone family protein | chr5:22397677-22400678 FORWARD LENGTH=547
TRINITY_DN71_c0_g1_i24	1414	AT5G55220.1	1.18e-124	374	AT5G55220.1 | Symbols: | trigger factor type chaperone family protein | chr5:22397677-22400678 FORWARD LENGTH=547
TRINITY_DN72_c0_g1_i5	3791	AT3G58610.3	8.2e-108	352	AT3G58610.3 | Symbols: | ketol-acid reductoisomerase | chr3:21671561-21674639 FORWARD LENGTH=591
TRINITY_DN72_c0_g1_i7	3222	AT3G58610.3	4.29e-109	352	AT3G58610.3 | Symbols: | ketol-acid reductoisomerase | chr3:21671561-21674639 FORWARD LENGTH=591
TRINITY_DN72_c0_g1_i8	3679	AT3G58610.3	0	592	AT3G58610.3 | Symbols: | ketol-acid reductoisomerase | chr3:21671561-21674639 FORWARD LENGTH=591
TRINITY_DN72_c0_g1_i9	3786	AT3G58610.3	7.99e-108	352	AT3G58610.3 | Symbols: | ketol-acid reductoisomerase | chr3:21671561-21674639 FORWARD LENGTH=591
TRINITY_DN72_c0_g1_i10	3684	AT3G58610.3	0	592	AT3G58610.3 | Symbols: | ketol-acid reductoisomerase | chr3:21671561-21674639 FORWARD LENGTH=591
TRINITY_DN72_c0_g1_i12	2571	AT3G58610.3	0	886	AT3G58610.3 | Symbols: | ketol-acid reductoisomerase | chr3:21671561-21674639 FORWARD LENGTH=591
TRINITY_DN72_c0_g1_i15	3115	AT3G58610.3	0	592	AT3G58610.3 | Symbols: | ketol-acid reductoisomerase | chr3:21671561-21674639 FORWARD LENGTH=591
TRINITY_DN72_c1_g1_i1	391	AT1G45150.1	8.68e-08	49.7	AT1G45150.1 | Symbols: | unknown protein; Has 219 Blast hits to 202 proteins in 78 species: Archae - 0; Bacteria - 166; Metazoa - 0; Fungi - 0; Plants - 36; Viruses - 0; Other Eukaryotes - 17 (source: NCBI BLink). | chr1:17077615-17082330 REVERSE LENGTH=643
TRINITY_DN73_c0_g1_i1	3631	AT2G04280.1	0	775	AT2G04280.1 | Symbols: | unknown protein; FUNCTIONS IN: molecular_function unknown; INVOLVED IN: biological_process unknown; EXPRESSED IN: 24 plant structures; EXPRESSED DURING: 13 growth stages; BEST Arabidopsis thaliana protein match is: unknown protein (TAIR:AT4G12700.1); Has 130 Blast hits to 130 proteins in 16 species: Archae - 0; Bacteria - 0; Metazoa - 0; Fungi - 0; Plants - 124; Viruses -…
TRINITY_DN73_c0_g1_i6	3155	AT2G04280.1	0	832	AT2G04280.1 | Symbols: | unknown protein; FUNCTIONS IN: molecular_function unknown; INVOLVED IN: biological_process unknown; EXPRESSED IN: 24 plant structures; EXPRESSED DURING: 13 growth stages; BEST Arabidopsis thaliana protein match is: unknown protein (TAIR:AT4G12700.1); Has 130 Blast hits to 130 proteins in 16 species: Archae - 0; Bacteria - 0; Metazoa - 0; Fungi - 0; Plants - 124; Viruses -…
TRINITY_DN73_c0_g1_i7	2376	AT2G04280.1	0	801	AT2G04280.1 | Symbols: | unknown protein; FUNCTIONS IN: molecular_function unknown; INVOLVED IN: biological_process unknown; EXPRESSED IN: 24 plant structures; EXPRESSED DURING: 13 growth stages; BEST Arabidopsis thaliana protein match is: unknown protein (TAIR:AT4G12700.1); Has 130 Blast hits to 130 proteins in 16 species: Archae - 0; Bacteria - 0; Metazoa - 0; Fungi - 0; Plants - 124; Viruses -…
TRINITY_DN74_c0_g1_i7	387	-	-	-	-
TRINITY_DN74_c0_g1_i9	4253	AT5G55100.2	1.76e-61	227	AT5G55100.2 | Symbols: | SWAP (Suppressor-of-White-APricot)/surp domain-containing protein | chr5:22361401-22364664 REVERSE LENGTH=844
TRINITY_DN74_c0_g1_i10	4276	AT5G55100.2	1.77e-61	227	AT5G55100.2 | Symbols: | SWAP (Suppressor-of-White-APricot)/surp domain-containing protein | chr5:22361401-22364664 REVERSE LENGTH=844
TRINITY_DN74_c0_g1_i11	4424	AT5G55100.2	1.9e-61	227	AT5G55100.2 | Symbols: | SWAP (Suppressor-of-White-APricot)/surp domain-containing protein | chr5:22361401-22364664 REVERSE LENGTH=844
TRINITY_DN74_c0_g1_i14	3893	AT5G55100.2	2.56e-76	271	AT5G55100.2 | Symbols: | SWAP (Suppressor-of-White-APricot)/surp domain-containing protein | chr5:22361401-22364664 REVERSE LENGTH=844
TRINITY_DN74_c0_g2_i4	3110	AT5G55100.2	7.01e-80	278	AT5G55100.2 | Symbols: | SWAP (Suppressor-of-White-APricot)/surp domain-containing protein | chr5:22361401-22364664 REVERSE LENGTH=844
TRINITY_DN74_c0_g2_i7	4013	AT5G55100.2	1.2e-61	228	AT5G55100.2 | Symbols: | SWAP (Suppressor-of-White-APricot)/surp domain-containing protein | chr5:22361401-22364664 REVERSE LENGTH=844
TRINITY_DN74_c0_g2_i27	3550	AT5G55100.1	7.18e-77	272	AT5G55100.1 | Symbols: | SWAP (Suppressor-of-White-APricot)/surp domain-containing protein | chr5:22361281-22364664 REVERSE LENGTH=843
TRINITY_DN74_c0_g2_i31	326	AT1G73210.2	3	26.9	AT1G73210.2 | Symbols: | Protein of unknown function (DUF789) | chr1:27528428-27530453 REVERSE LENGTH=312
TRINITY_DN74_c0_g4_i1	2705	AT2G20880.1	2.2e-40	152	AT2G20880.1 | Symbols: | Integrase-type DNA-binding superfamily protein | chr2:8986053-8987063 FORWARD LENGTH=336
TRINITY_DN74_c0_g5_i1	325	AT3G50950.1	2	27.7	AT3G50950.1 | Symbols: ZAR1 | HOPZ-ACTIVATED RESISTANCE 1 | chr3:18936127-18938685 FORWARD LENGTH=852
TRINITY_DN74_c1_g1_i4	2973	AT4G38180.1	1.87e-112	365	AT4G38180.1 | Symbols: FRS5 | FAR1-related sequence 5 | chr4:17906702-17909404 REVERSE LENGTH=788
TRINITY_DN74_c1_g1_i6	3073	AT4G38180.1	3.66e-112	365	AT4G38180.1 | Symbols: FRS5 | FAR1-related sequence 5 | chr4:17906702-17909404 REVERSE LENGTH=788
TRINITY_DN74_c1_g1_i7	1620	AT4G38170.1	2.56e-45	167	AT4G38170.1 | Symbols: FRS9 | FAR1-related sequence 9 | chr4:17904613-17906439 FORWARD LENGTH=545
TRINITY_DN74_c1_g1_i10	3017	AT4G38180.1	6.6e-112	364	AT4G38180.1 | Symbols: FRS5 | FAR1-related sequence 5 | chr4:17906702-17909404 REVERSE LENGTH=788
TRINITY_DN74_c1_g1_i12	2481	AT4G18530.1	1.32e-133	403	AT4G18530.1 | Symbols: | Protein of unknown function (DUF707) | chr4:10217749-10220285 FORWARD LENGTH=389
TRINITY_DN74_c1_g1_i20	5311	AT1G60995.1	0	588	AT1G60995.1 | Symbols: | FUNCTIONS IN: molecular_function unknown; INVOLVED IN: biological_process unknown; LOCATED IN: cellular_component unknown; EXPRESSED IN: 20 plant structures; EXPRESSED DURING: 10 growth stages; CONTAINS InterPro DOMAIN/s: Membralin (InterPro:IPR019144); Has 172 Blast hits to 170 proteins in 70 species: Archae - 0; Bacteria - 0; Metazoa - 110; Fungi - 0; Plants - 38; Virus…
TRINITY_DN74_c1_g1_i22	3067	AT4G38180.1	1.05e-117	380	AT4G38180.1 | Symbols: FRS5 | FAR1-related sequence 5 | chr4:17906702-17909404 REVERSE LENGTH=788
TRINITY_DN74_c1_g1_i23	2230	AT4G18530.1	1.34e-134	403	AT4G18530.1 | Symbols: | Protein of unknown function (DUF707) | chr4:10217749-10220285 FORWARD LENGTH=389
TRINITY_DN74_c1_g1_i25	2340	AT4G18530.1	3.69e-134	403	AT4G18530.1 | Symbols: | Protein of unknown function (DUF707) | chr4:10217749-10220285 FORWARD LENGTH=389
TRINITY_DN74_c1_g2_i1	2956	ATCG00180.1	2.55e-05	48.5	ATCG00180.1 | Symbols: RPOC1 | DNA-directed RNA polymerase family protein | chrC:20251-23084 REVERSE LENGTH=680
TRINITY_DN74_c2_g1_i2	695	-	-	-	-
TRINITY_DN74_c2_g1_i5	1777	AT4G24380.1	1.06e-42	153	AT4G24380.1 | Symbols: | INVOLVED IN: 10-formyltetrahydrofolate biosynthetic process, folic acid and derivative biosynthetic process; EXPRESSED IN: 24 plant structures; EXPRESSED DURING: 15 growth stages; CONTAINS InterPro DOMAIN/s: Serine hydrolase (InterPro:IPR005645); BEST Arabidopsis thaliana protein match is: alpha/beta-Hydrolases superfamily protein (TAIR:AT5G65400.1); Has 30201 Blast hits …
TRINITY_DN74_c2_g1_i7	638	AT4G24380.1	1.31e-53	121	AT4G24380.1 | Symbols: | INVOLVED IN: 10-formyltetrahydrofolate biosynthetic process, folic acid and derivative biosynthetic process; EXPRESSED IN: 24 plant structures; EXPRESSED DURING: 15 growth stages; CONTAINS InterPro DOMAIN/s: Serine hydrolase (InterPro:IPR005645); BEST Arabidopsis thaliana protein match is: alpha/beta-Hydrolases superfamily protein (TAIR:AT5G65400.1); Has 30201 Blast hits …
TRINITY_DN74_c2_g1_i9	443	AT4G24380.2	6.24e-12	60.1	AT4G24380.2 | Symbols: | CONTAINS InterPro DOMAIN/s: Serine hydrolase (InterPro:IPR005645); BEST Arabidopsis thaliana protein match is: alpha/beta-Hydrolases superfamily protein (TAIR:AT5G65400.1); Has 35333 Blast hits to 34131 proteins in 2444 species: Archae - 798; Bacteria - 22429; Metazoa - 974; Fungi - 991; Plants - 531; Viruses - 0; Other Eukaryotes - 9610 (source: NCBI BLink). | chr4:12612…
TRINITY_DN74_c2_g1_i10	538	AT4G24380.2	2e-77	228	AT4G24380.2 | Symbols: | CONTAINS InterPro DOMAIN/s: Serine hydrolase (InterPro:IPR005645); BEST Arabidopsis thaliana protein match is: alpha/beta-Hydrolases superfamily protein (TAIR:AT5G65400.1); Has 35333 Blast hits to 34131 proteins in 2444 species: Archae - 798; Bacteria - 22429; Metazoa - 974; Fungi - 991; Plants - 531; Viruses - 0; Other Eukaryotes - 9610 (source: NCBI BLink). | chr4:12612…
TRINITY_DN74_c3_g1_i1	2110	AT1G27340.1	0	563	AT1G27340.1 | Symbols: | Galactose oxidase/kelch repeat superfamily protein | chr1:9495741-9497857 FORWARD LENGTH=467
TRINITY_DN74_c3_g1_i2	2223	AT1G27340.1	0	563	AT1G27340.1 | Symbols: | Galactose oxidase/kelch repeat superfamily protein | chr1:9495741-9497857 FORWARD LENGTH=467
TRINITY_DN74_c3_g2_i1	1267	AT1G27340.1	1.13e-168	481	AT1G27340.1 | Symbols: | Galactose oxidase/kelch repeat superfamily protein | chr1:9495741-9497857 FORWARD LENGTH=467
TRINITY_DN74_c4_g1_i1	1766	-	-	-	-
TRINITY_DN74_c4_g1_i2	2533	-	-	-	-
TRINITY_DN74_c4_g1_i3	620	AT1G33520.1	3.1	28.9	AT1G33520.1 | Symbols: MOS2 | D111/G-patch domain-containing protein | chr1:12157488-12158876 REVERSE LENGTH=462
TRINITY_DN74_c4_g1_i11	1074	AT3G60970.1	6	29.3	AT3G60970.1 | Symbols: ATMRP15, MRP15, ABCC15 | multidrug resistance-associated protein 15 | chr3:22557535-22561575 FORWARD LENGTH=1053
TRINITY_DN74_c5_g1_i2	2526	AT2G20180.3	3.76e-55	198	AT2G20180.3 | Symbols: PIL5 | phytochrome interacting factor 3-like 5 | chr2:8704276-8706538 REVERSE LENGTH=478
TRINITY_DN74_c5_g1_i3	628	-	-	-	-
TRINITY_DN74_c5_g1_i6	2619	AT2G20180.3	1.24e-47	177	AT2G20180.3 | Symbols: PIL5 | phytochrome interacting factor 3-like 5 | chr2:8704276-8706538 REVERSE LENGTH=478
TRINITY_DN74_c5_g1_i8	2599	AT2G20180.3	9.62e-40	154	AT2G20180.3 | Symbols: PIL5 | phytochrome interacting factor 3-like 5 | chr2:8704276-8706538 REVERSE LENGTH=478
TRINITY_DN74_c5_g1_i9	2506	AT2G20180.3	6.13e-47	174	AT2G20180.3 | Symbols: PIL5 | phytochrome interacting factor 3-like 5 | chr2:8704276-8706538 REVERSE LENGTH=478
TRINITY_DN74_c5_g2_i1	1971	AT4G36930.1	2.79e-28	117	AT4G36930.1 | Symbols: SPT | basic helix-loop-helix (bHLH) DNA-binding superfamily protein | chr4:17414167-17415945 FORWARD LENGTH=373
TRINITY_DN74_c5_g2_i2	1862	AT4G36930.1	6.5e-34	133	AT4G36930.1 | Symbols: SPT | basic helix-loop-helix (bHLH) DNA-binding superfamily protein | chr4:17414167-17415945 FORWARD LENGTH=373
TRINITY_DN74_c5_g2_i4	1456	AT4G36930.1	3.63e-24	103	AT4G36930.1 | Symbols: SPT | basic helix-loop-helix (bHLH) DNA-binding superfamily protein | chr4:17414167-17415945 FORWARD LENGTH=373
TRINITY_DN74_c5_g2_i6	1366	AT4G36930.1	1.69e-29	118	AT4G36930.1 | Symbols: SPT | basic helix-loop-helix (bHLH) DNA-binding superfamily protein | chr4:17414167-17415945 FORWARD LENGTH=373
TRINITY_DN74_c16_g1_i1	1499	AT1G29400.2	5.72e-83	273	AT1G29400.2 | Symbols: AML5, ML5 | MEI2-like protein 5 | chr1:10290393-10293696 REVERSE LENGTH=800
TRINITY_DN75_c0_g1_i1	1003	AT1G08540.1	3.68e-122	362	AT1G08540.1 | Symbols: SIGB, SIG1, SIG2, SIGA, ATSIG1, ABC1, ATSIG2 | RNApolymerase sigma subunit 2 | chr1:2703461-2706696 FORWARD LENGTH=572
TRINITY_DN75_c0_g1_i2	3799	AT1G08540.1	1.12e-76	265	AT1G08540.1 | Symbols: SIGB, SIG1, SIG2, SIGA, ATSIG1, ABC1, ATSIG2 | RNApolymerase sigma subunit 2 | chr1:2703461-2706696 FORWARD LENGTH=572
TRINITY_DN75_c0_g1_i3	3966	AT1G08540.1	1.44e-76	265	AT1G08540.1 | Symbols: SIGB, SIG1, SIG2, SIGA, ATSIG1, ABC1, ATSIG2 | RNApolymerase sigma subunit 2 | chr1:2703461-2706696 FORWARD LENGTH=572
TRINITY_DN75_c0_g1_i4	2318	AT1G08540.1	2.91e-178	523	AT1G08540.1 | Symbols: SIGB, SIG1, SIG2, SIGA, ATSIG1, ABC1, ATSIG2 | RNApolymerase sigma subunit 2 | chr1:2703461-2706696 FORWARD LENGTH=572
TRINITY_DN75_c0_g1_i7	2485	AT1G08540.1	0	580	AT1G08540.1 | Symbols: SIGB, SIG1, SIG2, SIGA, ATSIG1, ABC1, ATSIG2 | RNApolymerase sigma subunit 2 | chr1:2703461-2706696 FORWARD LENGTH=572
TRINITY_DN75_c0_g1_i9	661	AT3G24320.1	4.4	28.9	AT3G24320.1 | Symbols: MSH1, CHM1, ATMSH1, CHM | MUTL protein homolog 1 | chr3:8823229-8829571 REVERSE LENGTH=1118
TRINITY_DN75_c0_g1_i14	2470	AT1G08540.1	0	580	AT1G08540.1 | Symbols: SIGB, SIG1, SIG2, SIGA, ATSIG1, ABC1, ATSIG2 | RNApolymerase sigma subunit 2 | chr1:2703461-2706696 FORWARD LENGTH=572
TRINITY_DN75_c0_g2_i2	1020	AT1G08540.1	1.86e-147	427	AT1G08540.1 | Symbols: SIGB, SIG1, SIG2, SIGA, ATSIG1, ABC1, ATSIG2 | RNApolymerase sigma subunit 2 | chr1:2703461-2706696 FORWARD LENGTH=572
TRINITY_DN75_c0_g2_i3	1198	AT1G08540.1	2.86e-111	337	AT1G08540.1 | Symbols: SIGB, SIG1, SIG2, SIGA, ATSIG1, ABC1, ATSIG2 | RNApolymerase sigma subunit 2 | chr1:2703461-2706696 FORWARD LENGTH=572
TRINITY_DN75_c0_g2_i4	835	AT1G08540.1	1.28e-132	387	AT1G08540.1 | Symbols: SIGB, SIG1, SIG2, SIGA, ATSIG1, ABC1, ATSIG2 | RNApolymerase sigma subunit 2 | chr1:2703461-2706696 FORWARD LENGTH=572
TRINITY_DN75_c0_g3_i1	1653	AT1G08540.1	3.11e-37	145	AT1G08540.1 | Symbols: SIGB, SIG1, SIG2, SIGA, ATSIG1, ABC1, ATSIG2 | RNApolymerase sigma subunit 2 | chr1:2703461-2706696 FORWARD LENGTH=572
TRINITY_DN75_c0_g3_i2	821	AT4G23700.1	0.76	31.6	AT4G23700.1 | Symbols: ATCHX17, CHX17 | cation/H+ exchanger 17 | chr4:12342534-12345616 REVERSE LENGTH=820
TRINITY_DN75_c1_g1_i1	2799	AT5G52860.1	0	674	AT5G52860.1 | Symbols: | ABC-2 type transporter family protein | chr5:21419776-21421545 REVERSE LENGTH=589
TRINITY_DN75_c1_g1_i3	4553	AT5G52860.1	0	674	AT5G52860.1 | Symbols: | ABC-2 type transporter family protein | chr5:21419776-21421545 REVERSE LENGTH=589
TRINITY_DN75_c2_g1_i1	570	AT3G59740.1	1.5	29.6	AT3G59740.1 | Symbols: | Concanavalin A-like lectin protein kinase family protein | chr3:22067079-22069058 REVERSE LENGTH=659
TRINITY_DN76_c0_g1_i1	2062	AT4G15080.1	4.02e-63	223	AT4G15080.1 | Symbols: | DHHC-type zinc finger family protein | chr4:8609085-8612229 REVERSE LENGTH=718
TRINITY_DN76_c0_g2_i2	1176	-	-	-	-
TRINITY_DN76_c0_g3_i1	3214	AT4G15080.1	0	615	AT4G15080.1 | Symbols: | DHHC-type zinc finger family protein | chr4:8609085-8612229 REVERSE LENGTH=718
TRINITY_DN76_c0_g3_i2	1079	AT4G15080.1	3.93e-68	227	AT4G15080.1 | Symbols: | DHHC-type zinc finger family protein | chr4:8609085-8612229 REVERSE LENGTH=718
TRINITY_DN76_c0_g3_i3	1322	AT4G15080.1	5.78e-148	438	AT4G15080.1 | Symbols: | DHHC-type zinc finger family protein | chr4:8609085-8612229 REVERSE LENGTH=718
TRINITY_DN76_c1_g1_i1	3176	AT1G13740.1	1.14e-51	185	AT1G13740.1 | Symbols: AFP2 | ABI five binding protein 2 | chr1:4713969-4715158 FORWARD LENGTH=348
TRINITY_DN76_c1_g1_i2	3165	AT1G13740.1	1.13e-51	185	AT1G13740.1 | Symbols: AFP2 | ABI five binding protein 2 | chr1:4713969-4715158 FORWARD LENGTH=348
TRINITY_DN76_c1_g1_i4	324	AT5G41700.4	1.71e-12	59.7	AT5G41700.4 | Symbols: UBC8, ATUBC8 | ubiquitin conjugating enzyme 8 | chr5:16676072-16677223 FORWARD LENGTH=149
TRINITY_DN76_c1_g2_i1	471	AT3G62290.3	3.57e-07	47.8	AT3G62290.3 | Symbols: ARFA1E | ADP-ribosylation factor A1E | chr3:23052287-23053545 FORWARD LENGTH=181
TRINITY_DN76_c1_g3_i1	865	AT5G08160.1	2.95e-17	80.9	AT5G08160.1 | Symbols: ATPK3, PK3 | serine/threonine protein kinase 3 | chr5:2625903-2627942 REVERSE LENGTH=347
TRINITY_DN76_c3_g1_i1	1625	AT5G45190.1	5.01e-07	52.8	AT5G45190.1 | Symbols: | Cyclin family protein | chr5:18277808-18280733 REVERSE LENGTH=579
TRINITY_DN77_c0_g1_i1	4443	AT2G36430.1	5.25e-91	303	AT2G36430.1 | Symbols: | Plant protein of unknown function (DUF247) | chr2:15290211-15291557 FORWARD LENGTH=448
TRINITY_DN77_c0_g1_i2	2837	AT2G36430.1	2.16e-93	303	AT2G36430.1 | Symbols: | Plant protein of unknown function (DUF247) | chr2:15290211-15291557 FORWARD LENGTH=448
TRINITY_DN77_c0_g1_i4	2878	AT2G36430.1	2.7e-93	303	AT2G36430.1 | Symbols: | Plant protein of unknown function (DUF247) | chr2:15290211-15291557 FORWARD LENGTH=448
TRINITY_DN77_c1_g1_i1	2418	AT1G06850.2	6.05e-15	75.5	AT1G06850.2 | Symbols: AtbZIP52, bZIP52 | basic leucine-zipper 52 | chr1:2105233-2106364 FORWARD LENGTH=250
TRINITY_DN77_c2_g1_i1	658	AT2G29420.1	1.7	29.6	AT2G29420.1 | Symbols: ATGSTU7, GST25, GSTU7 | glutathione S-transferase tau 7 | chr2:12618111-12618871 REVERSE LENGTH=227
TRINITY_DN78_c0_g1_i1	6365	AT4G38180.1	0	616	AT4G38180.1 | Symbols: FRS5 | FAR1-related sequence 5 | chr4:17906702-17909404 REVERSE LENGTH=788
TRINITY_DN78_c0_g1_i3	4808	AT4G38180.1	0	616	AT4G38180.1 | Symbols: FRS5 | FAR1-related sequence 5 | chr4:17906702-17909404 REVERSE LENGTH=788
TRINITY_DN78_c0_g1_i6	4729	AT4G38180.1	0	616	AT4G38180.1 | Symbols: FRS5 | FAR1-related sequence 5 | chr4:17906702-17909404 REVERSE LENGTH=788
TRINITY_DN78_c0_g1_i7	4405	AT4G38180.1	0	616	AT4G38180.1 | Symbols: FRS5 | FAR1-related sequence 5 | chr4:17906702-17909404 REVERSE LENGTH=788
TRINITY_DN78_c0_g1_i10	1961	AT1G78070.1	7.77e-07	52.4	AT1G78070.1 | Symbols: | Transducin/WD40 repeat-like superfamily protein | chr1:29355219-29358368 FORWARD LENGTH=449
TRINITY_DN78_c0_g1_i14	6179	AT4G38180.1	0	616	AT4G38180.1 | Symbols: FRS5 | FAR1-related sequence 5 | chr4:17906702-17909404 REVERSE LENGTH=788
TRINITY_DN78_c0_g1_i15	6286	AT4G38180.1	0	616	AT4G38180.1 | Symbols: FRS5 | FAR1-related sequence 5 | chr4:17906702-17909404 REVERSE LENGTH=788
TRINITY_DN78_c0_g1_i16	4622	AT4G38180.1	0	616	AT4G38180.1 | Symbols: FRS5 | FAR1-related sequence 5 | chr4:17906702-17909404 REVERSE LENGTH=788
TRINITY_DN78_c0_g1_i17	6258	AT4G38180.1	0	616	AT4G38180.1 | Symbols: FRS5 | FAR1-related sequence 5 | chr4:17906702-17909404 REVERSE LENGTH=788
TRINITY_DN78_c0_g1_i19	4701	AT4G38180.1	0	616	AT4G38180.1 | Symbols: FRS5 | FAR1-related sequence 5 | chr4:17906702-17909404 REVERSE LENGTH=788
TRINITY_DN78_c0_g2_i1	3985	AT4G38180.1	0	572	AT4G38180.1 | Symbols: FRS5 | FAR1-related sequence 5 | chr4:17906702-17909404 REVERSE LENGTH=788
TRINITY_DN78_c0_g2_i2	3970	AT4G38180.1	0	572	AT4G38180.1 | Symbols: FRS5 | FAR1-related sequence 5 | chr4:17906702-17909404 REVERSE LENGTH=788
TRINITY_DN78_c0_g3_i1	4397	AT4G38180.1	0	581	AT4G38180.1 | Symbols: FRS5 | FAR1-related sequence 5 | chr4:17906702-17909404 REVERSE LENGTH=788
TRINITY_DN78_c0_g3_i2	4377	AT4G38180.1	0	582	AT4G38180.1 | Symbols: FRS5 | FAR1-related sequence 5 | chr4:17906702-17909404 REVERSE LENGTH=788
TRINITY_DN78_c0_g3_i3	4295	AT4G38180.1	0	582	AT4G38180.1 | Symbols: FRS5 | FAR1-related sequence 5 | chr4:17906702-17909404 REVERSE LENGTH=788
TRINITY_DN78_c1_g1_i4	1078	AT3G42860.1	0.047	35.8	AT3G42860.1 | Symbols: | zinc knuckle (CCHC-type) family protein | chr3:14946458-14948097 REVERSE LENGTH=372
TRINITY_DN78_c1_g1_i9	2196	AT5G51160.1	2.83e-07	53.9	AT5G51160.1 | Symbols: | Ankyrin repeat family protein | chr5:20792280-20793681 FORWARD LENGTH=442
TRINITY_DN78_c1_g1_i10	317	AT1G14500.1	0.07	31.6	AT1G14500.1 | Symbols: | Ankyrin repeat family protein | chr1:4960375-4961780 FORWARD LENGTH=436
TRINITY_DN78_c1_g1_i11	736	AT3G42860.1	8.62e-05	43.1	AT3G42860.1 | Symbols: | zinc knuckle (CCHC-type) family protein | chr3:14946458-14948097 REVERSE LENGTH=372
TRINITY_DN78_c1_g1_i16	453	AT3G42860.1	1.47e-05	43.5	AT3G42860.1 | Symbols: | zinc knuckle (CCHC-type) family protein | chr3:14946458-14948097 REVERSE LENGTH=372
TRINITY_DN78_c1_g1_i17	319	AT1G05640.1	8.7e-07	45.8	AT1G05640.1 | Symbols: | Ankyrin repeat family protein | chr1:1687436-1689501 REVERSE LENGTH=627
TRINITY_DN78_c1_g1_i18	1671	AT1G67080.1	5.48e-80	250	AT1G67080.1 | Symbols: ABA4 | abscisic acid (aba)-deficient 4 | chr1:25045405-25046681 REVERSE LENGTH=220
TRINITY_DN78_c1_g1_i19	1052	AT5G13920.1	0.31	33.1	AT5G13920.1 | Symbols: | GRF zinc finger / Zinc knuckle protein | chr5:4485931-4487433 REVERSE LENGTH=415
TRINITY_DN78_c1_g1_i20	708	AT3G13950.1	1.4	30	AT3G13950.1 | Symbols: | unknown protein; BEST Arabidopsis thaliana protein match is: unknown protein (TAIR:AT4G13266.1); Has 339 Blast hits to 265 proteins in 12 species: Archae - 0; Bacteria - 0; Metazoa - 0; Fungi - 0; Plants - 339; Viruses - 0; Other Eukaryotes - 0 (source: NCBI BLink). | chr3:4604149-4605195 FORWARD LENGTH=207
TRINITY_DN78_c1_g1_i26	1342	AT5G51160.1	0.027	37	AT5G51160.1 | Symbols: | Ankyrin repeat family protein | chr5:20792280-20793681 FORWARD LENGTH=442
TRINITY_DN78_c2_g1_i1	398	-	-	-	-
TRINITY_DN78_c2_g1_i2	333	-	-	-	-
TRINITY_DN79_c0_g1_i1	4207	AT1G21640.1	0	1045	AT1G21640.1 | Symbols: NADK2, ATNADK2 | NAD kinase 2 | chr1:7588726-7592669 FORWARD LENGTH=985
TRINITY_DN79_c0_g1_i2	3755	AT1G21640.1	0	954	AT1G21640.1 | Symbols: NADK2, ATNADK2 | NAD kinase 2 | chr1:7588726-7592669 FORWARD LENGTH=985
TRINITY_DN79_c0_g1_i5	2364	AT1G21640.1	3.31e-32	134	AT1G21640.1 | Symbols: NADK2, ATNADK2 | NAD kinase 2 | chr1:7588726-7592669 FORWARD LENGTH=985
TRINITY_DN79_c0_g1_i7	385	AT1G21640.2	1.06e-11	60.8	AT1G21640.2 | Symbols: NADK2 | NAD kinase 2 | chr1:7588726-7592669 FORWARD LENGTH=999
TRINITY_DN79_c0_g1_i8	2067	AT1G21640.1	5.02e-56	206	AT1G21640.1 | Symbols: NADK2, ATNADK2 | NAD kinase 2 | chr1:7588726-7592669 FORWARD LENGTH=985
TRINITY_DN79_c0_g1_i9	2180	AT1G21640.1	8.44e-48	134	AT1G21640.1 | Symbols: NADK2, ATNADK2 | NAD kinase 2 | chr1:7588726-7592669 FORWARD LENGTH=985
TRINITY_DN79_c0_g1_i10	3716	AT1G21640.1	0	959	AT1G21640.1 | Symbols: NADK2, ATNADK2 | NAD kinase 2 | chr1:7588726-7592669 FORWARD LENGTH=985
TRINITY_DN79_c0_g1_i14	392	AT1G21640.1	6.64e-18	78.6	AT1G21640.1 | Symbols: NADK2, ATNADK2 | NAD kinase 2 | chr1:7588726-7592669 FORWARD LENGTH=985
TRINITY_DN79_c0_g1_i16	4257	AT1G21640.1	0	925	AT1G21640.1 | Symbols: NADK2, ATNADK2 | NAD kinase 2 | chr1:7588726-7592669 FORWARD LENGTH=985
TRINITY_DN79_c0_g1_i18	4293	AT1G21640.1	0	1145	AT1G21640.1 | Symbols: NADK2, ATNADK2 | NAD kinase 2 | chr1:7588726-7592669 FORWARD LENGTH=985
TRINITY_DN79_c0_g1_i22	3635	AT1G21640.1	0	974	AT1G21640.1 | Symbols: NADK2, ATNADK2 | NAD kinase 2 | chr1:7588726-7592669 FORWARD LENGTH=985
TRINITY_DN79_c0_g1_i26	4094	AT1G21640.1	0	1177	AT1G21640.1 | Symbols: NADK2, ATNADK2 | NAD kinase 2 | chr1:7588726-7592669 FORWARD LENGTH=985
TRINITY_DN79_c0_g1_i27	1526	AT2G01430.1	7.8	29.3	AT2G01430.1 | Symbols: ATHB17, ATHB-17, HB17 | homeobox-leucine zipper protein 17 | chr2:187798-190369 REVERSE LENGTH=275
TRINITY_DN79_c0_g2_i2	404	AT3G60040.1	0.32	30.8	AT3G60040.1 | Symbols: | F-box family protein | chr3:22175937-22179728 REVERSE LENGTH=838
TRINITY_DN79_c0_g2_i4	508	AT3G60040.1	2	28.9	AT3G60040.1 | Symbols: | F-box family protein | chr3:22175937-22179728 REVERSE LENGTH=838
TRINITY_DN79_c0_g2_i6	493	AT1G17980.1	0.009	35.8	AT1G17980.1 | Symbols: PAPS1 | poly(A) polymerase 1 | chr1:6187742-6191418 REVERSE LENGTH=713
TRINITY_DN79_c1_g1_i1	2848	AT4G15570.1	0	679	AT4G15570.1 | Symbols: MAA3 | P-loop containing nucleoside triphosphate hydrolases superfamily protein | chr4:8893043-8898858 FORWARD LENGTH=818
TRINITY_DN79_c1_g1_i11	3372	AT4G15570.1	0	672	AT4G15570.1 | Symbols: MAA3 | P-loop containing nucleoside triphosphate hydrolases superfamily protein | chr4:8893043-8898858 FORWARD LENGTH=818
TRINITY_DN79_c1_g1_i13	3155	AT4G15570.1	0	880	AT4G15570.1 | Symbols: MAA3 | P-loop containing nucleoside triphosphate hydrolases superfamily protein | chr4:8893043-8898858 FORWARD LENGTH=818
TRINITY_DN79_c1_g1_i18	3354	AT4G15570.1	0	679	AT4G15570.1 | Symbols: MAA3 | P-loop containing nucleoside triphosphate hydrolases superfamily protein | chr4:8893043-8898858 FORWARD LENGTH=818
TRINITY_DN79_c1_g1_i22	2265	AT4G15570.1	1.09e-170	511	AT4G15570.1 | Symbols: MAA3 | P-loop containing nucleoside triphosphate hydrolases superfamily protein | chr4:8893043-8898858 FORWARD LENGTH=818
TRINITY_DN79_c1_g1_i27	3173	AT4G15570.1	0	874	AT4G15570.1 | Symbols: MAA3 | P-loop containing nucleoside triphosphate hydrolases superfamily protein | chr4:8893043-8898858 FORWARD LENGTH=818
TRINITY_DN79_c1_g1_i32	3013	AT4G15570.1	0	683	AT4G15570.1 | Symbols: MAA3 | P-loop containing nucleoside triphosphate hydrolases superfamily protein | chr4:8893043-8898858 FORWARD LENGTH=818
TRINITY_DN79_c2_g1_i1	416	-	-	-	-
TRINITY_DN79_c3_g1_i1	1680	AT4G23160.1	0.001	42.4	AT4G23160.1 | Symbols: CRK8 | cysteine-rich RLK (RECEPTOR-like protein kinase) 8 | chr4:12129485-12134086 FORWARD LENGTH=1262
TRINITY_DN79_c5_g1_i1	844	AT5G12010.1	2.2	30	AT5G12010.1 | Symbols: | unknown protein; INVOLVED IN: response to salt stress; LOCATED IN: chloroplast, plasma membrane, membrane; EXPRESSED IN: 23 plant structures; EXPRESSED DURING: 13 growth stages; BEST Arabidopsis thaliana protein match is: unknown protein (TAIR:AT4G29780.1); Has 1807 Blast hits to 1807 proteins in 277 species: Archae - 0; Bacteria - 0; Metazoa - 736; Fungi - 347; Plants - …
TRINITY_DN80_c0_g1_i3	6768	AT4G38600.1	0	1166	AT4G38600.1 | Symbols: KAK, UPL3 | HEAT repeat ;HECT-domain (ubiquitin-transferase) | chr4:18041503-18049292 REVERSE LENGTH=1888
TRINITY_DN80_c0_g1_i4	6908	AT4G38600.1	0	2124	AT4G38600.1 | Symbols: KAK, UPL3 | HEAT repeat ;HECT-domain (ubiquitin-transferase) | chr4:18041503-18049292 REVERSE LENGTH=1888
TRINITY_DN81_c0_g1_i1	951	-	-	-	-
TRINITY_DN81_c1_g1_i1	348	AT4G30080.1	3.13e-29	110	AT4G30080.1 | Symbols: ARF16 | auxin response factor 16 | chr4:14703369-14705564 REVERSE LENGTH=670
TRINITY_DN81_c1_g1_i2	2366	AT1G77850.1	6.72e-141	427	AT1G77850.1 | Symbols: ARF17 | auxin response factor 17 | chr1:29272405-29275193 FORWARD LENGTH=585
TRINITY_DN81_c2_g1_i2	1466	AT5G05210.2	3.5e-74	238	AT5G05210.2 | Symbols: | Surfeit locus protein 6 | chr5:1548398-1549534 FORWARD LENGTH=378
TRINITY_DN81_c2_g1_i3	1782	AT5G05210.2	5e-73	238	AT5G05210.2 | Symbols: | Surfeit locus protein 6 | chr5:1548398-1549534 FORWARD LENGTH=378
TRINITY_DN81_c3_g1_i2	2619	AT3G17760.2	0.000667	43.5	AT3G17760.2 | Symbols: GAD5 | glutamate decarboxylase 5 | chr3:6078893-6080838 REVERSE LENGTH=494
TRINITY_DN81_c3_g1_i3	2337	AT3G17760.2	0.000579	43.5	AT3G17760.2 | Symbols: GAD5 | glutamate decarboxylase 5 | chr3:6078893-6080838 REVERSE LENGTH=494
TRINITY_DN81_c3_g1_i4	1770	AT3G17760.2	0.000404	43.5	AT3G17760.2 | Symbols: GAD5 | glutamate decarboxylase 5 | chr3:6078893-6080838 REVERSE LENGTH=494
TRINITY_DN81_c3_g1_i6	897	-	-	-	-
TRINITY_DN81_c3_g1_i7	1077	AT3G17760.2	0.000189	43.5	AT3G17760.2 | Symbols: GAD5 | glutamate decarboxylase 5 | chr3:6078893-6080838 REVERSE LENGTH=494
TRINITY_DN81_c3_g1_i8	2709	AT3G17760.2	0.000694	43.5	AT3G17760.2 | Symbols: GAD5 | glutamate decarboxylase 5 | chr3:6078893-6080838 REVERSE LENGTH=494
TRINITY_DN81_c3_g1_i9	1876	-	-	-	-
TRINITY_DN81_c3_g1_i10	663	AT1G05020.1	1.9	29.6	AT1G05020.1 | Symbols: | ENTH/ANTH/VHS superfamily protein | chr1:1435384-1437345 REVERSE LENGTH=653
TRINITY_DN81_c3_g1_i16	1534	-	-	-	-
TRINITY_DN81_c3_g1_i17	1356	AT1G05020.1	6.9	29.3	AT1G05020.1 | Symbols: | ENTH/ANTH/VHS superfamily protein | chr1:1435384-1437345 REVERSE LENGTH=653
TRINITY_DN81_c4_g1_i2	1340	AT2G46900.1	4.56e-12	68.2	AT2G46900.1 | Symbols: | CONTAINS InterPro DOMAIN/s: Basic helix-loop-helix, Nulp1-type (InterPro:IPR006994); Has 2929 Blast hits to 2464 proteins in 333 species: Archae - 2; Bacteria - 151; Metazoa - 913; Fungi - 372; Plants - 141; Viruses - 47; Other Eukaryotes - 1303 (source: NCBI BLink). | chr2:19269678-19271987 FORWARD LENGTH=627
TRINITY_DN81_c4_g1_i3	2349	AT2G46900.1	0	545	AT2G46900.1 | Symbols: | CONTAINS InterPro DOMAIN/s: Basic helix-loop-helix, Nulp1-type (InterPro:IPR006994); Has 2929 Blast hits to 2464 proteins in 333 species: Archae - 2; Bacteria - 151; Metazoa - 913; Fungi - 372; Plants - 141; Viruses - 47; Other Eukaryotes - 1303 (source: NCBI BLink). | chr2:19269678-19271987 FORWARD LENGTH=627
TRINITY_DN81_c4_g1_i6	1640	AT2G46900.1	1.24e-116	325	AT2G46900.1 | Symbols: | CONTAINS InterPro DOMAIN/s: Basic helix-loop-helix, Nulp1-type (InterPro:IPR006994); Has 2929 Blast hits to 2464 proteins in 333 species: Archae - 2; Bacteria - 151; Metazoa - 913; Fungi - 372; Plants - 141; Viruses - 47; Other Eukaryotes - 1303 (source: NCBI BLink). | chr2:19269678-19271987 FORWARD LENGTH=627
TRINITY_DN81_c4_g1_i7	1705	AT2G46900.1	1.44e-26	114	AT2G46900.1 | Symbols: | CONTAINS InterPro DOMAIN/s: Basic helix-loop-helix, Nulp1-type (InterPro:IPR006994); Has 2929 Blast hits to 2464 proteins in 333 species: Archae - 2; Bacteria - 151; Metazoa - 913; Fungi - 372; Plants - 141; Viruses - 47; Other Eukaryotes - 1303 (source: NCBI BLink). | chr2:19269678-19271987 FORWARD LENGTH=627
TRINITY_DN81_c5_g1_i3	973	AT1G15060.1	3.8	29.6	AT1G15060.1 | Symbols: | Uncharacterised conserved protein UCP031088, alpha/beta hydrolase | chr1:5184053-5186856 REVERSE LENGTH=578
TRINITY_DN82_c0_g1_i3	1407	AT3G14690.1	3.02e-146	427	AT3G14690.1 | Symbols: CYP72A15 | cytochrome P450, family 72, subfamily A, polypeptide 15 | chr3:4937410-4939310 FORWARD LENGTH=512
TRINITY_DN82_c0_g2_i1	1251	AT3G14690.1	1.34e-135	398	AT3G14690.1 | Symbols: CYP72A15 | cytochrome P450, family 72, subfamily A, polypeptide 15 | chr3:4937410-4939310 FORWARD LENGTH=512
TRINITY_DN82_c0_g2_i2	2306	AT3G14690.1	0	551	AT3G14690.1 | Symbols: CYP72A15 | cytochrome P450, family 72, subfamily A, polypeptide 15 | chr3:4937410-4939310 FORWARD LENGTH=512
TRINITY_DN82_c0_g2_i4	2306	AT3G14690.1	0	570	AT3G14690.1 | Symbols: CYP72A15 | cytochrome P450, family 72, subfamily A, polypeptide 15 | chr3:4937410-4939310 FORWARD LENGTH=512
TRINITY_DN82_c0_g2_i5	563	AT3G14680.1	1.65e-83	255	AT3G14680.1 | Symbols: CYP72A14 | cytochrome P450, family 72, subfamily A, polypeptide 14 | chr3:4934478-4936462 FORWARD LENGTH=512
TRINITY_DN82_c0_g2_i9	1189	AT3G14660.1	2.16e-77	248	AT3G14660.1 | Symbols: CYP72A13 | cytochrome P450, family 72, subfamily A, polypeptide 13 | chr3:4924960-4926911 FORWARD LENGTH=512
TRINITY_DN82_c1_g1_i1	945	AT1G17060.1	4.07e-32	124	AT1G17060.1 | Symbols: CYP72C1, SOB7 | cytochrome p450 72c1 | chr1:5832282-5835255 REVERSE LENGTH=476
TRINITY_DN82_c1_g1_i2	821	AT1G17060.1	1.7e-12	67	AT1G17060.1 | Symbols: CYP72C1, SOB7 | cytochrome p450 72c1 | chr1:5832282-5835255 REVERSE LENGTH=476
TRINITY_DN82_c2_g1_i1	859	AT3G14690.1	1.17e-58	195	AT3G14690.1 | Symbols: CYP72A15 | cytochrome P450, family 72, subfamily A, polypeptide 15 | chr3:4937410-4939310 FORWARD LENGTH=512
TRINITY_DN82_c2_g1_i2	609	AT3G14690.1	7.44e-17	78.2	AT3G14690.1 | Symbols: CYP72A15 | cytochrome P450, family 72, subfamily A, polypeptide 15 | chr3:4937410-4939310 FORWARD LENGTH=512
TRINITY_DN82_c3_g1_i2	727	AT4G29370.1	5.5	28.5	AT4G29370.1 | Symbols: | Galactose oxidase/kelch repeat superfamily protein | chr4:14455602-14456738 FORWARD LENGTH=378
TRINITY_DN82_c4_g1_i5	1461	AT3G14630.1	5.68e-32	128	AT3G14630.1 | Symbols: CYP72A9 | cytochrome P450, family 72, subfamily A, polypeptide 9 | chr3:4917498-4919409 FORWARD LENGTH=508
TRINITY_DN82_c4_g2_i1	1290	AT3G14680.1	1.17e-35	137	AT3G14680.1 | Symbols: CYP72A14 | cytochrome P450, family 72, subfamily A, polypeptide 14 | chr3:4934478-4936462 FORWARD LENGTH=512
TRINITY_DN82_c8_g1_i1	318	AT1G35710.1	1.66e-13	65.1	AT1G35710.1 | Symbols: | Protein kinase family protein with leucine-rich repeat domain | chr1:13220940-13224386 FORWARD LENGTH=1120
TRINITY_DN82_c11_g1_i2	1367	AT2G18090.1	1.7	31.6	AT2G18090.1 | Symbols: | PHD finger family protein / SWIB complex BAF60b domain-containing protein / GYF domain-containing protein | chr2:7864501-7867317 FORWARD LENGTH=824
TRINITY_DN82_c12_g1_i1	824	AT3G14690.1	3.14e-20	90.1	AT3G14690.1 | Symbols: CYP72A15 | cytochrome P450, family 72, subfamily A, polypeptide 15 | chr3:4937410-4939310 FORWARD LENGTH=512
TRINITY_DN83_c0_g1_i2	1736	AT1G44750.2	2.28e-119	357	AT1G44750.2 | Symbols: ATPUP11, PUP11 | purine permease 11 | chr1:16893825-16895168 FORWARD LENGTH=367
TRINITY_DN83_c0_g2_i1	817	AT4G18220.1	6.29e-08	53.1	AT4G18220.1 | Symbols: | Drug/metabolite transporter superfamily protein | chr4:10078768-10080109 FORWARD LENGTH=344
TRINITY_DN83_c0_g2_i3	1649	AT1G44750.2	5.62e-104	317	AT1G44750.2 | Symbols: ATPUP11, PUP11 | purine permease 11 | chr1:16893825-16895168 FORWARD LENGTH=367
TRINITY_DN83_c0_g2_i4	2195	AT1G44750.2	7.31e-102	317	AT1G44750.2 | Symbols: ATPUP11, PUP11 | purine permease 11 | chr1:16893825-16895168 FORWARD LENGTH=367
TRINITY_DN83_c1_g1_i1	888	-	-	-	-
TRINITY_DN83_c2_g1_i1	1293	AT1G35720.1	0.007	38.5	AT1G35720.1 | Symbols: ANNAT1, OXY5, ATOXY5 | annexin 1 | chr1:13225304-13226939 FORWARD LENGTH=317
TRINITY_DN83_c3_g1_i1	636	AT1G22620.1	4.5	28.5	AT1G22620.1 | Symbols: ATSAC1 | Phosphoinositide phosphatase family protein | chr1:7997889-8002787 REVERSE LENGTH=912
TRINITY_DN84_c0_g1_i1	2760	AT4G25610.1	1.67e-89	296	AT4G25610.1 | Symbols: | C2H2-like zinc finger protein | chr4:13063801-13066860 FORWARD LENGTH=586
TRINITY_DN84_c0_g1_i3	2856	AT4G25610.1	9.04e-90	298	AT4G25610.1 | Symbols: | C2H2-like zinc finger protein | chr4:13063801-13066860 FORWARD LENGTH=586
TRINITY_DN84_c0_g1_i5	2834	AT4G25610.1	1.79e-89	297	AT4G25610.1 | Symbols: | C2H2-like zinc finger protein | chr4:13063801-13066860 FORWARD LENGTH=586
TRINITY_DN84_c0_g1_i12	2819	AT4G25610.1	2.78e-90	299	AT4G25610.1 | Symbols: | C2H2-like zinc finger protein | chr4:13063801-13066860 FORWARD LENGTH=586
TRINITY_DN84_c0_g2_i1	3208	AT4G16830.2	1.41e-35	136	AT4G16830.2 | Symbols: | Hyaluronan / mRNA binding family | chr4:9470979-9472308 FORWARD LENGTH=265
TRINITY_DN84_c0_g2_i3	3094	AT4G16830.2	1.14e-39	148	AT4G16830.2 | Symbols: | Hyaluronan / mRNA binding family | chr4:9470979-9472308 FORWARD LENGTH=265
TRINITY_DN84_c0_g2_i4	3174	AT4G16830.2	4.14e-35	135	AT4G16830.2 | Symbols: | Hyaluronan / mRNA binding family | chr4:9470979-9472308 FORWARD LENGTH=265
TRINITY_DN84_c0_g2_i5	616	AT1G33720.1	8.1	27.7	AT1G33720.1 | Symbols: CYP76C6 | cytochrome P450, family 76, subfamily C, polypeptide 6 | chr1:12220957-12223981 REVERSE LENGTH=511
TRINITY_DN84_c0_g3_i1	1330	AT2G47850.3	6.91e-97	298	AT2G47850.3 | Symbols: | Zinc finger C-x8-C-x5-C-x3-H type family protein | chr2:19595953-19598119 FORWARD LENGTH=468
TRINITY_DN84_c1_g1_i1	525	AT1G26130.2	8.3	27.3	AT1G26130.2 | Symbols: | ATPase E1-E2 type family protein / haloacid dehalogenase-like hydrolase family protein | chr1:9033600-9038246 FORWARD LENGTH=1185
TRINITY_DN84_c1_g2_i1	310	AT5G49030.2	2.3	27.3	AT5G49030.2 | Symbols: OVA2 | tRNA synthetase class I (I, L, M and V) family protein | chr5:19876365-19882291 REVERSE LENGTH=955
TRINITY_DN84_c2_g1_i1	1871	AT1G60690.1	3.79e-10	62	AT1G60690.1 | Symbols: | NAD(P)-linked oxidoreductase superfamily protein | chr1:22349892-22351668 REVERSE LENGTH=345
TRINITY_DN84_c3_g1_i1	471	AT5G06850.1	0.51	30.8	AT5G06850.1 | Symbols: | C2 calcium/lipid-binding plant phosphoribosyltransferase family protein | chr5:2127200-2129584 REVERSE LENGTH=794
TRINITY_DN84_c3_g1_i2	544	AT5G06850.1	0.32	31.6	AT5G06850.1 | Symbols: | C2 calcium/lipid-binding plant phosphoribosyltransferase family protein | chr5:2127200-2129584 REVERSE LENGTH=794
TRINITY_DN84_c4_g1_i1	619	AT5G26912.1	7.3	25.4	AT5G26912.1 | Symbols: | unknown protein; Has 30201 Blast hits to 17322 proteins in 780 species: Archae - 12; Bacteria - 1396; Metazoa - 17338; Fungi - 3422; Plants - 5037; Viruses - 0; Other Eukaryotes - 2996 (source: NCBI BLink). | chr5:9471974-9472111 FORWARD LENGTH=45
TRINITY_DN84_c4_g1_i2	1179	-	-	-	-
TRINITY_DN84_c4_g1_i3	439	AT2G43950.2	1.1	29.3	AT2G43950.2 | Symbols: OEP37 | chloroplast outer envelope protein 37 | chr2:18200830-18202644 REVERSE LENGTH=333
TRINITY_DN84_c5_g1_i1	1290	AT4G34250.1	7.4	29.3	AT4G34250.1 | Symbols: KCS16 | 3-ketoacyl-CoA synthase 16 | chr4:16394749-16396230 FORWARD LENGTH=493
TRINITY_DN84_c5_g1_i2	1337	AT1G48150.1	3.1	30.4	AT1G48150.1 | Symbols: | MADS-box transcription factor family protein | chr1:17785397-17786368 FORWARD LENGTH=323
TRINITY_DN84_c6_g1_i1	633	AT1G70880.1	1	29.6	AT1G70880.1 | Symbols: | Polyketide cyclase/dehydrase and lipid transport superfamily protein | chr1:26723086-26723717 REVERSE LENGTH=159
TRINITY_DN84_c6_g1_i2	1293	AT1G70880.1	1.8	30.4	AT1G70880.1 | Symbols: | Polyketide cyclase/dehydrase and lipid transport superfamily protein | chr1:26723086-26723717 REVERSE LENGTH=159
TRINITY_DN84_c6_g1_i3	635	AT1G70870.1	0.2	31.6	AT1G70870.1 | Symbols: | Polyketide cyclase/dehydrase and lipid transport superfamily protein | chr1:26721020-26721563 REVERSE LENGTH=139
TRINITY_DN84_c7_g1_i1	419	AT2G04280.1	9	26.6	AT2G04280.1 | Symbols: | unknown protein; FUNCTIONS IN: molecular_function unknown; INVOLVED IN: biological_process unknown; EXPRESSED IN: 24 plant structures; EXPRESSED DURING: 13 growth stages; BEST Arabidopsis thaliana protein match is: unknown protein (TAIR:AT4G12700.1); Has 130 Blast hits to 130 proteins in 16 species: Archae - 0; Bacteria - 0; Metazoa - 0; Fungi - 0; Plants - 124; Viruses -…
TRINITY_DN84_c8_g1_i1	545	AT5G01620.2	2.6	28.9	AT5G01620.2 | Symbols: | TRICHOME BIREFRINGENCE-LIKE 35 | chr5:232882-234821 FORWARD LENGTH=449
TRINITY_DN84_c8_g2_i1	853	AT3G49600.1	2.5	30	AT3G49600.1 | Symbols: UBP26, SUP32, ATUBP26 | ubiquitin-specific protease 26 | chr3:18380942-18386662 REVERSE LENGTH=1067
TRINITY_DN84_c9_g1_i1	304	AT1G19485.2	1.2	28.1	AT1G19485.2 | Symbols: | Transducin/WD40 repeat-like superfamily protein | chr1:6747167-6751443 FORWARD LENGTH=815
TRINITY_DN84_c9_g2_i1	356	AT1G70210.1	1.1	28.5	AT1G70210.1 | Symbols: CYCD1;1, ATCYCD1;1 | CYCLIN D1;1 | chr1:26440015-26441980 FORWARD LENGTH=339
TRINITY_DN84_c10_g1_i1	316	-	-	-	-
TRINITY_DN84_c11_g1_i1	304	AT1G23870.1	4.6	26.6	AT1G23870.1 | Symbols: ATTPS9, TPS9 | trehalose-phosphatase/synthase 9 | chr1:8432695-8435506 FORWARD LENGTH=867
TRINITY_DN85_c0_g1_i4	2115	AT5G16440.1	4.06e-43	157	AT5G16440.1 | Symbols: IPP1 | isopentenyl diphosphate isomerase 1 | chr5:5371765-5373575 FORWARD LENGTH=291
TRINITY_DN85_c0_g1_i5	3557	AT5G16440.1	7.3e-30	120	AT5G16440.1 | Symbols: IPP1 | isopentenyl diphosphate isomerase 1 | chr5:5371765-5373575 FORWARD LENGTH=291
TRINITY_DN85_c0_g1_i8	2267	AT5G16440.1	4.76e-31	123	AT5G16440.1 | Symbols: IPP1 | isopentenyl diphosphate isomerase 1 | chr5:5371765-5373575 FORWARD LENGTH=291
TRINITY_DN85_c0_g1_i9	1406	AT5G16440.1	6.98e-31	120	AT5G16440.1 | Symbols: IPP1 | isopentenyl diphosphate isomerase 1 | chr5:5371765-5373575 FORWARD LENGTH=291
TRINITY_DN85_c0_g1_i10	2533	AT5G16440.1	4.73e-30	120	AT5G16440.1 | Symbols: IPP1 | isopentenyl diphosphate isomerase 1 | chr5:5371765-5373575 FORWARD LENGTH=291
TRINITY_DN85_c0_g2_i2	717	AT4G19120.2	1e-09	58.2	AT4G19120.2 | Symbols: ERD3 | S-adenosyl-L-methionine-dependent methyltransferases superfamily protein | chr4:10460665-10463034 REVERSE LENGTH=600
TRINITY_DN85_c0_g2_i3	387	AT3G26600.1	0.13	31.6	AT3G26600.1 | Symbols: ARO4 | armadillo repeat only 4 | chr3:9769889-9771736 FORWARD LENGTH=615
TRINITY_DN85_c1_g1_i1	4492	AT1G13940.1	2.59e-36	150	AT1G13940.1 | Symbols: | Plant protein of unknown function (DUF863) | chr1:4762703-4765923 REVERSE LENGTH=1005
TRINITY_DN85_c1_g1_i2	4275	AT1G13940.1	2.37e-36	150	AT1G13940.1 | Symbols: | Plant protein of unknown function (DUF863) | chr1:4762703-4765923 REVERSE LENGTH=1005
TRINITY_DN85_c1_g2_i3	3745	AT1G69360.1	2.98e-27	120	AT1G69360.1 | Symbols: | Plant protein of unknown function (DUF863) | chr1:26072520-26075420 REVERSE LENGTH=896
TRINITY_DN85_c2_g1_i5	3436	AT4G32900.2	5.11e-36	135	AT4G32900.2 | Symbols: | Peptidyl-tRNA hydrolase II (PTH2) family protein | chr4:15878944-15880979 REVERSE LENGTH=193
TRINITY_DN85_c2_g1_i6	1074	AT4G32900.2	1.01e-53	175	AT4G32900.2 | Symbols: | Peptidyl-tRNA hydrolase II (PTH2) family protein | chr4:15878944-15880979 REVERSE LENGTH=193
TRINITY_DN85_c2_g1_i7	3514	AT4G32900.2	1.83e-57	196	AT4G32900.2 | Symbols: | Peptidyl-tRNA hydrolase II (PTH2) family protein | chr4:15878944-15880979 REVERSE LENGTH=193
TRINITY_DN85_c2_g1_i8	1152	AT4G32900.2	2.4e-77	237	AT4G32900.2 | Symbols: | Peptidyl-tRNA hydrolase II (PTH2) family protein | chr4:15878944-15880979 REVERSE LENGTH=193
TRINITY_DN85_c3_g1_i1	1681	AT2G31160.1	7.78e-72	229	AT2G31160.1 | Symbols: LSH3 | Protein of unknown function (DUF640) | chr2:13277903-13278562 FORWARD LENGTH=219
TRINITY_DN85_c3_g1_i6	1699	AT2G31160.1	8.95e-72	229	AT2G31160.1 | Symbols: LSH3 | Protein of unknown function (DUF640) | chr2:13277903-13278562 FORWARD LENGTH=219
TRINITY_DN85_c3_g1_i7	1892	AT2G31160.1	4.13e-69	224	AT2G31160.1 | Symbols: LSH3 | Protein of unknown function (DUF640) | chr2:13277903-13278562 FORWARD LENGTH=219
TRINITY_DN85_c4_g1_i2	394	AT5G35917.1	9.8	26.2	AT5G35917.1 | Symbols: CYP79A3P | cytochrome P450, family 79, subfamily A, polypeptide 3 pseudogene | chr5:14049123-14051128 FORWARD LENGTH=490
TRINITY_DN85_c5_g1_i1	1672	AT1G55140.2	1.4	31.2	AT1G55140.2 | Symbols: | Ribonuclease III family protein | chr1:20572788-20574332 REVERSE LENGTH=170
TRINITY_DN85_c6_g1_i1	475	AT1G23230.1	0.53	30.8	AT1G23230.1 | Symbols: | CONTAINS InterPro DOMAIN/s: Mediator complex subunit Med23 (InterPro:IPR021629); Has 187 Blast hits to 184 proteins in 67 species: Archae - 0; Bacteria - 0; Metazoa - 135; Fungi - 0; Plants - 43; Viruses - 0; Other Eukaryotes - 9 (source: NCBI BLink). | chr1:8244481-8251741 FORWARD LENGTH=1615
TRINITY_DN85_c7_g1_i1	401	AT3G61040.1	0.41	30.4	AT3G61040.1 | Symbols: CYP76C7 | cytochrome P450, family 76, subfamily C, polypeptide 7 | chr3:22594074-22596125 REVERSE LENGTH=498
TRINITY_DN85_c7_g2_i1	880	AT1G74060.1	2.96e-17	79.3	AT1G74060.1 | Symbols: | Ribosomal protein L6 family protein | chr1:27850033-27851299 REVERSE LENGTH=233
TRINITY_DN85_c8_g1_i1	913	AT1G04240.1	5.8	28.5	AT1G04240.1 | Symbols: SHY2, IAA3 | AUX/IAA transcriptional regulator family protein | chr1:1128564-1129319 REVERSE LENGTH=189
TRINITY_DN85_c9_g1_i1	1265	AT1G74010.1	0.5	32.7	AT1G74010.1 | Symbols: | Calcium-dependent phosphotriesterase superfamily protein | chr1:27832432-27834017 REVERSE LENGTH=325
TRINITY_DN85_c10_g1_i1	2888	AT1G20380.1	3.86e-08	57.4	AT1G20380.1 | Symbols: | Prolyl oligopeptidase family protein | chr1:7061665-7065047 FORWARD LENGTH=731
TRINITY_DN85_c11_g1_i1	1388	AT2G25070.1	2.04e-06	50.1	AT2G25070.1 | Symbols: | Protein phosphatase 2C family protein | chr2:10663517-10665366 REVERSE LENGTH=355
TRINITY_DN85_c12_g1_i1	329	AT3G51410.1	7.6	25.8	AT3G51410.1 | Symbols: | Arabidopsis protein of unknown function (DUF241) | chr3:19081357-19082205 REVERSE LENGTH=282
TRINITY_DN85_c13_g1_i1	727	AT5G15610.1	2	29.6	AT5G15610.1 | Symbols: | Proteasome component (PCI) domain protein | chr5:5079579-5081929 FORWARD LENGTH=442
TRINITY_DN85_c14_g1_i1	495	AT2G13620.1	6.2	27.3	AT2G13620.1 | Symbols: ATCHX15, CHX15 | cation/hydrogen exchanger 15 | chr2:5678006-5680621 FORWARD LENGTH=821
TRINITY_DN86_c0_g1_i3	1184	-	-	-	-
TRINITY_DN86_c0_g1_i11	482	AT1G12450.1	0.000122	41.2	AT1G12450.1 | Symbols: | SNARE associated Golgi protein family | chr1:4244496-4245808 FORWARD LENGTH=303
TRINITY_DN86_c0_g1_i12	472	AT1G12450.1	0.000507	39.3	AT1G12450.1 | Symbols: | SNARE associated Golgi protein family | chr1:4244496-4245808 FORWARD LENGTH=303
TRINITY_DN86_c0_g1_i18	412	AT1G12450.1	1.99e-12	62.8	AT1G12450.1 | Symbols: | SNARE associated Golgi protein family | chr1:4244496-4245808 FORWARD LENGTH=303
TRINITY_DN86_c0_g1_i19	1017	AT1G12450.1	2.8e-13	69.7	AT1G12450.1 | Symbols: | SNARE associated Golgi protein family | chr1:4244496-4245808 FORWARD LENGTH=303
TRINITY_DN86_c0_g1_i33	1260	AT1G12450.1	4.8e-13	69.7	AT1G12450.1 | Symbols: | SNARE associated Golgi protein family | chr1:4244496-4245808 FORWARD LENGTH=303
TRINITY_DN86_c0_g1_i35	1178	-	-	-	-
TRINITY_DN86_c0_g1_i36	407	AT1G12450.1	0.000219	39.7	AT1G12450.1 | Symbols: | SNARE associated Golgi protein family | chr1:4244496-4245808 FORWARD LENGTH=303
TRINITY_DN86_c0_g1_i38	721	AT1G12450.1	0.000675	40.4	AT1G12450.1 | Symbols: | SNARE associated Golgi protein family | chr1:4244496-4245808 FORWARD LENGTH=303
TRINITY_DN86_c0_g1_i42	517	AT5G59960.1	1.4	29.3	AT5G59960.1 | Symbols: | unknown protein; FUNCTIONS IN: molecular_function unknown; INVOLVED IN: biological_process unknown; LOCATED IN: nucleus; EXPRESSED IN: 24 plant structures; EXPRESSED DURING: 15 growth stages; Has 30201 Blast hits to 17322 proteins in 780 species: Archae - 12; Bacteria - 1396; Metazoa - 17338; Fungi - 3422; Plants - 5037; Viruses - 0; Other Eukaryotes - 2996 (source: NCBI …
TRINITY_DN86_c0_g2_i1	2773	AT2G02370.2	0.026	38.1	AT2G02370.2 | Symbols: | SNARE associated Golgi protein family | chr2:621841-623084 FORWARD LENGTH=320
TRINITY_DN86_c0_g2_i2	2761	AT2G02370.2	0.026	38.1	AT2G02370.2 | Symbols: | SNARE associated Golgi protein family | chr2:621841-623084 FORWARD LENGTH=320
TRINITY_DN87_c0_g1_i1	5507	AT1G65440.2	0	1709	AT1G65440.2 | Symbols: GTB1 | global transcription factor group B1 | chr1:24306908-24314327 REVERSE LENGTH=1642
TRINITY_DN87_c0_g1_i5	6752	AT1G65440.2	0	1479	AT1G65440.2 | Symbols: GTB1 | global transcription factor group B1 | chr1:24306908-24314327 REVERSE LENGTH=1642
TRINITY_DN87_c0_g1_i6	5747	AT1G65440.2	0	1689	AT1G65440.2 | Symbols: GTB1 | global transcription factor group B1 | chr1:24306908-24314327 REVERSE LENGTH=1642
TRINITY_DN88_c0_g1_i3	2382	AT1G20200.1	0	711	AT1G20200.1 | Symbols: EMB2719, HAP15 | PAM domain (PCI/PINT associated module) protein | chr1:7001409-7004154 REVERSE LENGTH=488
TRINITY_DN88_c0_g1_i4	1123	AT1G75990.1	1.07e-156	449	AT1G75990.1 | Symbols: | PAM domain (PCI/PINT associated module) protein | chr1:28524623-28526718 REVERSE LENGTH=487
TRINITY_DN88_c0_g2_i1	1582	AT1G20200.1	4.54e-166	479	AT1G20200.1 | Symbols: EMB2719, HAP15 | PAM domain (PCI/PINT associated module) protein | chr1:7001409-7004154 REVERSE LENGTH=488
TRINITY_DN88_c0_g2_i2	1900	AT1G20200.1	0	723	AT1G20200.1 | Symbols: EMB2719, HAP15 | PAM domain (PCI/PINT associated module) protein | chr1:7001409-7004154 REVERSE LENGTH=488
TRINITY_DN88_c0_g2_i3	1681	AT1G20200.1	3.84e-163	473	AT1G20200.1 | Symbols: EMB2719, HAP15 | PAM domain (PCI/PINT associated module) protein | chr1:7001409-7004154 REVERSE LENGTH=488
TRINITY_DN89_c0_g1_i1	2666	AT3G27010.1	1.41e-59	206	AT3G27010.1 | Symbols: AT-TCP20, PCF1, TCP20, ATTCP20 | TEOSINTE BRANCHED 1, cycloidea, PCF (TCP)-domain family protein 20 | chr3:9957810-9958754 REVERSE LENGTH=314
TRINITY_DN89_c0_g1_i2	1781	AT3G27010.1	4.38e-37	140	AT3G27010.1 | Symbols: AT-TCP20, PCF1, TCP20, ATTCP20 | TEOSINTE BRANCHED 1, cycloidea, PCF (TCP)-domain family protein 20 | chr3:9957810-9958754 REVERSE LENGTH=314
TRINITY_DN89_c0_g1_i3	2100	AT3G27010.1	3.06e-60	205	AT3G27010.1 | Symbols: AT-TCP20, PCF1, TCP20, ATTCP20 | TEOSINTE BRANCHED 1, cycloidea, PCF (TCP)-domain family protein 20 | chr3:9957810-9958754 REVERSE LENGTH=314
TRINITY_DN89_c0_g1_i5	484	AT5G50180.1	2.7	28.5	AT5G50180.1 | Symbols: | Protein kinase superfamily protein | chr5:20431116-20432883 FORWARD LENGTH=346
TRINITY_DN89_c0_g1_i8	1428	AT3G27010.1	3.21e-38	141	AT3G27010.1 | Symbols: AT-TCP20, PCF1, TCP20, ATTCP20 | TEOSINTE BRANCHED 1, cycloidea, PCF (TCP)-domain family protein 20 | chr3:9957810-9958754 REVERSE LENGTH=314
TRINITY_DN89_c0_g1_i9	1689	AT3G27010.1	3.16e-37	140	AT3G27010.1 | Symbols: AT-TCP20, PCF1, TCP20, ATTCP20 | TEOSINTE BRANCHED 1, cycloidea, PCF (TCP)-domain family protein 20 | chr3:9957810-9958754 REVERSE LENGTH=314
TRINITY_DN89_c0_g1_i10	2761	AT3G27010.1	1.8e-59	206	AT3G27010.1 | Symbols: AT-TCP20, PCF1, TCP20, ATTCP20 | TEOSINTE BRANCHED 1, cycloidea, PCF (TCP)-domain family protein 20 | chr3:9957810-9958754 REVERSE LENGTH=314
TRINITY_DN89_c0_g1_i11	1875	AT3G27010.1	1.08e-60	204	AT3G27010.1 | Symbols: AT-TCP20, PCF1, TCP20, ATTCP20 | TEOSINTE BRANCHED 1, cycloidea, PCF (TCP)-domain family protein 20 | chr3:9957810-9958754 REVERSE LENGTH=314
TRINITY_DN89_c0_g2_i2	2009	AT2G36530.1	3.71e-09	59.7	AT2G36530.1 | Symbols: LOS2, ENO2 | Enolase | chr2:15321081-15323786 REVERSE LENGTH=444
TRINITY_DN89_c1_g1_i1	2964	AT5G40600.1	4.45e-09	59.3	AT5G40600.1 | Symbols: | unknown protein; FUNCTIONS IN: molecular_function unknown; LOCATED IN: endomembrane system; EXPRESSED IN: 22 plant structures; EXPRESSED DURING: 13 growth stages; BEST Arabidopsis thaliana protein match is: unknown protein (TAIR:AT3G27420.1); Has 1807 Blast hits to 1807 proteins in 277 species: Archae - 0; Bacteria - 0; Metazoa - 736; Fungi - 347; Plants - 385; Viruses - …
TRINITY_DN89_c1_g1_i3	1824	AT5G40600.1	6.42e-21	94.4	AT5G40600.1 | Symbols: | unknown protein; FUNCTIONS IN: molecular_function unknown; LOCATED IN: endomembrane system; EXPRESSED IN: 22 plant structures; EXPRESSED DURING: 13 growth stages; BEST Arabidopsis thaliana protein match is: unknown protein (TAIR:AT3G27420.1); Has 1807 Blast hits to 1807 proteins in 277 species: Archae - 0; Bacteria - 0; Metazoa - 736; Fungi - 347; Plants - 385; Viruses - …
TRINITY_DN89_c1_g1_i4	2756	AT5G40600.1	4.06e-09	59.3	AT5G40600.1 | Symbols: | unknown protein; FUNCTIONS IN: molecular_function unknown; LOCATED IN: endomembrane system; EXPRESSED IN: 22 plant structures; EXPRESSED DURING: 13 growth stages; BEST Arabidopsis thaliana protein match is: unknown protein (TAIR:AT3G27420.1); Has 1807 Blast hits to 1807 proteins in 277 species: Archae - 0; Bacteria - 0; Metazoa - 736; Fungi - 347; Plants - 385; Viruses - …
TRINITY_DN89_c1_g1_i6	1458	AT5G40600.1	1.61e-11	65.5	AT5G40600.1 | Symbols: | unknown protein; FUNCTIONS IN: molecular_function unknown; LOCATED IN: endomembrane system; EXPRESSED IN: 22 plant structures; EXPRESSED DURING: 13 growth stages; BEST Arabidopsis thaliana protein match is: unknown protein (TAIR:AT3G27420.1); Has 1807 Blast hits to 1807 proteins in 277 species: Archae - 0; Bacteria - 0; Metazoa - 736; Fungi - 347; Plants - 385; Viruses - …
TRINITY_DN89_c1_g1_i7	2768	AT5G40600.1	4.09e-09	59.3	AT5G40600.1 | Symbols: | unknown protein; FUNCTIONS IN: molecular_function unknown; LOCATED IN: endomembrane system; EXPRESSED IN: 22 plant structures; EXPRESSED DURING: 13 growth stages; BEST Arabidopsis thaliana protein match is: unknown protein (TAIR:AT3G27420.1); Has 1807 Blast hits to 1807 proteins in 277 species: Archae - 0; Bacteria - 0; Metazoa - 736; Fungi - 347; Plants - 385; Viruses - …
TRINITY_DN89_c1_g1_i9	1345	AT5G40600.1	1.4e-11	65.5	AT5G40600.1 | Symbols: | unknown protein; FUNCTIONS IN: molecular_function unknown; LOCATED IN: endomembrane system; EXPRESSED IN: 22 plant structures; EXPRESSED DURING: 13 growth stages; BEST Arabidopsis thaliana protein match is: unknown protein (TAIR:AT3G27420.1); Has 1807 Blast hits to 1807 proteins in 277 species: Archae - 0; Bacteria - 0; Metazoa - 736; Fungi - 347; Plants - 385; Viruses - …
TRINITY_DN89_c1_g1_i10	1348	AT5G40600.1	1e-11	65.9	AT5G40600.1 | Symbols: | unknown protein; FUNCTIONS IN: molecular_function unknown; LOCATED IN: endomembrane system; EXPRESSED IN: 22 plant structures; EXPRESSED DURING: 13 growth stages; BEST Arabidopsis thaliana protein match is: unknown protein (TAIR:AT3G27420.1); Has 1807 Blast hits to 1807 proteins in 277 species: Archae - 0; Bacteria - 0; Metazoa - 736; Fungi - 347; Plants - 385; Viruses - …
TRINITY_DN89_c2_g1_i1	2898	AT5G38530.1	0	560	AT5G38530.1 | Symbols: TSBtype2 | tryptophan synthase beta type 2 | chr5:15424097-15426294 FORWARD LENGTH=506
TRINITY_DN89_c2_g1_i2	2313	AT5G38530.1	1.61e-105	332	AT5G38530.1 | Symbols: TSBtype2 | tryptophan synthase beta type 2 | chr5:15424097-15426294 FORWARD LENGTH=506
TRINITY_DN89_c2_g1_i3	2810	AT5G38530.1	0	623	AT5G38530.1 | Symbols: TSBtype2 | tryptophan synthase beta type 2 | chr5:15424097-15426294 FORWARD LENGTH=506
TRINITY_DN89_c2_g1_i4	2110	AT5G38530.1	2.93e-37	146	AT5G38530.1 | Symbols: TSBtype2 | tryptophan synthase beta type 2 | chr5:15424097-15426294 FORWARD LENGTH=506
TRINITY_DN89_c2_g1_i5	2621	AT5G38530.1	0	762	AT5G38530.1 | Symbols: TSBtype2 | tryptophan synthase beta type 2 | chr5:15424097-15426294 FORWARD LENGTH=506
TRINITY_DN89_c2_g1_i6	2434	AT5G38530.1	4.17e-105	332	AT5G38530.1 | Symbols: TSBtype2 | tryptophan synthase beta type 2 | chr5:15424097-15426294 FORWARD LENGTH=506
TRINITY_DN89_c2_g1_i7	3083	AT5G38530.1	3.5e-103	332	AT5G38530.1 | Symbols: TSBtype2 | tryptophan synthase beta type 2 | chr5:15424097-15426294 FORWARD LENGTH=506
TRINITY_DN89_c2_g1_i9	1417	AT5G38530.1	0	549	AT5G38530.1 | Symbols: TSBtype2 | tryptophan synthase beta type 2 | chr5:15424097-15426294 FORWARD LENGTH=506
TRINITY_DN89_c3_g1_i3	1137	AT3G15640.1	4.45e-48	160	AT3G15640.1 | Symbols: | Rubredoxin-like superfamily protein | chr3:5299273-5301371 FORWARD LENGTH=176
TRINITY_DN89_c3_g1_i4	4630	AT3G15640.1	1.88e-26	107	AT3G15640.1 | Symbols: | Rubredoxin-like superfamily protein | chr3:5299273-5301371 FORWARD LENGTH=176
TRINITY_DN89_c3_g1_i6	2136	AT3G15640.1	1.38e-08	55.1	AT3G15640.1 | Symbols: | Rubredoxin-like superfamily protein | chr3:5299273-5301371 FORWARD LENGTH=176
TRINITY_DN89_c3_g1_i7	1690	AT3G15640.1	8.24e-46	159	AT3G15640.1 | Symbols: | Rubredoxin-like superfamily protein | chr3:5299273-5301371 FORWARD LENGTH=176
TRINITY_DN89_c4_g1_i1	791	AT2G35930.1	0.5	32	AT2G35930.1 | Symbols: PUB23 | plant U-box 23 | chr2:15083101-15084336 REVERSE LENGTH=411
TRINITY_DN89_c4_g1_i2	1140	AT2G35930.1	0.86	32	AT2G35930.1 | Symbols: PUB23 | plant U-box 23 | chr2:15083101-15084336 REVERSE LENGTH=411
TRINITY_DN89_c5_g1_i1	474	-	-	-	-
TRINITY_DN89_c6_g1_i3	1512	AT3G14790.1	1.1	32.3	AT3G14790.1 | Symbols: RHM3, ATRHM3 | rhamnose biosynthesis 3 | chr3:4964791-4966875 FORWARD LENGTH=664
TRINITY_DN89_c6_g1_i5	942	AT1G18850.1	6.5	28.9	AT1G18850.1 | Symbols: | unknown protein; FUNCTIONS IN: molecular_function unknown; INVOLVED IN: biological_process unknown; LOCATED IN: nucleolus; EXPRESSED IN: 22 plant structures; EXPRESSED DURING: 13 growth stages; Has 40 Blast hits to 40 proteins in 13 species: Archae - 0; Bacteria - 0; Metazoa - 0; Fungi - 0; Plants - 40; Viruses - 0; Other Eukaryotes - 0 (source: NCBI BLink). | chr1:650492…
TRINITY_DN89_c7_g1_i2	364	AT5G23870.3	3.27e-13	64.7	AT5G23870.3 | Symbols: | Pectinacetylesterase family protein | chr5:8046060-8049999 REVERSE LENGTH=451
TRINITY_DN89_c7_g1_i3	335	-	-	-	-
TRINITY_DN89_c7_g1_i4	435	AT5G23870.3	6.93e-13	64.7	AT5G23870.3 | Symbols: | Pectinacetylesterase family protein | chr5:8046060-8049999 REVERSE LENGTH=451
TRINITY_DN89_c7_g1_i5	456	AT5G23870.3	8.49e-13	64.7	AT5G23870.3 | Symbols: | Pectinacetylesterase family protein | chr5:8046060-8049999 REVERSE LENGTH=451
TRINITY_DN89_c7_g1_i6	361	AT5G23870.3	0.47	29.6	AT5G23870.3 | Symbols: | Pectinacetylesterase family protein | chr5:8046060-8049999 REVERSE LENGTH=451
TRINITY_DN89_c8_g1_i1	486	AT5G20990.1	0.000222	28.1	AT5G20990.1 | Symbols: B73, SIR4, CNX, CHL6, CNX1 | molybdopterin biosynthesis CNX1 protein / molybdenum cofactor biosynthesis enzyme CNX1 (CNX1) | chr5:7128737-7133397 REVERSE LENGTH=670
TRINITY_DN89_c10_g1_i1	471	AT4G23140.2	7.7	26.9	AT4G23140.2 | Symbols: CRK6 | cysteine-rich RLK (RECEPTOR-like protein kinase) 6 | chr4:12121397-12124037 FORWARD LENGTH=680
TRINITY_DN90_c0_g1_i3	5094	AT3G23640.2	0	1406	AT3G23640.2 | Symbols: HGL1 | heteroglycan glucosidase 1 | chr3:8502355-8509358 FORWARD LENGTH=991
TRINITY_DN90_c0_g1_i4	5219	AT3G23640.2	0	875	AT3G23640.2 | Symbols: HGL1 | heteroglycan glucosidase 1 | chr3:8502355-8509358 FORWARD LENGTH=991
TRINITY_DN90_c0_g1_i6	5521	AT3G23640.2	0	1314	AT3G23640.2 | Symbols: HGL1 | heteroglycan glucosidase 1 | chr3:8502355-8509358 FORWARD LENGTH=991
TRINITY_DN90_c0_g1_i10	4980	AT3G23640.2	0	1427	AT3G23640.2 | Symbols: HGL1 | heteroglycan glucosidase 1 | chr3:8502355-8509358 FORWARD LENGTH=991
TRINITY_DN90_c0_g1_i11	4987	AT3G23640.2	0	1462	AT3G23640.2 | Symbols: HGL1 | heteroglycan glucosidase 1 | chr3:8502355-8509358 FORWARD LENGTH=991
TRINITY_DN90_c0_g1_i12	635	AT5G23480.1	0.61	31.2	AT5G23480.1 | Symbols: | SWIB/MDM2 domain;Plus-3;GYF | chr5:7916314-7919155 FORWARD LENGTH=570
TRINITY_DN90_c0_g1_i13	5407	AT3G23640.2	0	1337	AT3G23640.2 | Symbols: HGL1 | heteroglycan glucosidase 1 | chr3:8502355-8509358 FORWARD LENGTH=991
TRINITY_DN90_c0_g1_i18	5654	AT3G23640.2	0	799	AT3G23640.2 | Symbols: HGL1 | heteroglycan glucosidase 1 | chr3:8502355-8509358 FORWARD LENGTH=991
TRINITY_DN90_c0_g1_i19	5107	AT3G23640.2	0	1462	AT3G23640.2 | Symbols: HGL1 | heteroglycan glucosidase 1 | chr3:8502355-8509358 FORWARD LENGTH=991
TRINITY_DN90_c0_g1_i21	5108	AT3G23640.2	0	1190	AT3G23640.2 | Symbols: HGL1 | heteroglycan glucosidase 1 | chr3:8502355-8509358 FORWARD LENGTH=991
TRINITY_DN90_c0_g1_i24	5526	AT3G23640.2	0	799	AT3G23640.2 | Symbols: HGL1 | heteroglycan glucosidase 1 | chr3:8502355-8509358 FORWARD LENGTH=991
TRINITY_DN90_c0_g1_i25	5768	AT3G23640.2	0	799	AT3G23640.2 | Symbols: HGL1 | heteroglycan glucosidase 1 | chr3:8502355-8509358 FORWARD LENGTH=991
TRINITY_DN90_c0_g1_i26	5953	AT3G23640.2	0	799	AT3G23640.2 | Symbols: HGL1 | heteroglycan glucosidase 1 | chr3:8502355-8509358 FORWARD LENGTH=991
TRINITY_DN90_c0_g1_i29	5222	AT3G23640.2	0	1167	AT3G23640.2 | Symbols: HGL1 | heteroglycan glucosidase 1 | chr3:8502355-8509358 FORWARD LENGTH=991
TRINITY_DN90_c0_g1_i30	1014	AT5G61820.1	1.9	30.4	AT5G61820.1 | Symbols: | FUNCTIONS IN: molecular_function unknown; INVOLVED IN: biological_process unknown; LOCATED IN: vacuole; EXPRESSED IN: 24 plant structures; EXPRESSED DURING: 15 growth stages; CONTAINS InterPro DOMAIN/s: Stress up-regulated Nod 19 (InterPro:IPR011692); Has 30201 Blast hits to 17322 proteins in 780 species: Archae - 12; Bacteria - 1396; Metazoa - 17338; Fungi - 3422; Plants…
TRINITY_DN90_c0_g1_i32	5099	AT3G23640.2	0	875	AT3G23640.2 | Symbols: HGL1 | heteroglycan glucosidase 1 | chr3:8502355-8509358 FORWARD LENGTH=991
TRINITY_DN90_c0_g1_i34	6067	AT3G23640.2	0	799	AT3G23640.2 | Symbols: HGL1 | heteroglycan glucosidase 1 | chr3:8502355-8509358 FORWARD LENGTH=991
TRINITY_DN90_c0_g2_i1	1118	AT3G23640.2	1.81e-14	75.1	AT3G23640.2 | Symbols: HGL1 | heteroglycan glucosidase 1 | chr3:8502355-8509358 FORWARD LENGTH=991
TRINITY_DN90_c1_g1_i1	382	AT3G20890.1	6.3	26.6	AT3G20890.1 | Symbols: | RNA-binding (RRM/RBD/RNP motifs) family protein | chr3:7319939-7321054 FORWARD LENGTH=292
TRINITY_DN90_c1_g1_i2	333	AT1G27170.2	0.74	28.9	AT1G27170.2 | Symbols: | transmembrane receptors;ATP binding | chr1:9433577-9439219 FORWARD LENGTH=1384
TRINITY_DN90_c2_g1_i2	544	AT1G42480.1	0.17	32	AT1G42480.1 | Symbols: | unknown protein; FUNCTIONS IN: molecular_function unknown; INVOLVED IN: biological_process unknown; LOCATED IN: endomembrane system; EXPRESSED IN: 24 plant structures; EXPRESSED DURING: 13 growth stages; CONTAINS InterPro DOMAIN/s: Protein of unknown function DUF3456 (InterPro:IPR021852); Has 177 Blast hits to 177 proteins in 59 species: Archae - 0; Bacteria - 0; Metazoa …
TRINITY_DN90_c3_g1_i1	2669	AT3G61510.1	3.97e-06	50.4	AT3G61510.1 | Symbols: ACS1, AT-ACS1 | ACC synthase 1 | chr3:22763495-22765730 REVERSE LENGTH=488
TRINITY_DN90_c3_g1_i2	2760	AT4G26200.1	0.000133	45.8	AT4G26200.1 | Symbols: ACS7, ATACS7 | 1-amino-cyclopropane-1-carboxylate synthase 7 | chr4:13275307-13276946 FORWARD LENGTH=447
TRINITY_DN90_c3_g1_i3	1204	-	-	-	-
TRINITY_DN90_c4_g1_i1	504	AT3G21220.1	0.092	32.7	AT3G21220.1 | Symbols: ATMKK5, ATMAP2K_ALPHA, MAP2K_A, MKK5, ATMEK5, MEK5 | MAP kinase kinase 5 | chr3:7445917-7446963 FORWARD LENGTH=348
TRINITY_DN90_c8_g1_i1	536	-	-	-	-
TRINITY_DN91_c0_g1_i4	3445	AT1G63830.3	7.91e-36	136	AT1G63830.3 | Symbols: | PLAC8 family protein | chr1:23685408-23687098 FORWARD LENGTH=232
TRINITY_DN91_c0_g1_i8	1326	AT2G36090.1	1.22e-24	103	AT2G36090.1 | Symbols: | F-box family protein | chr2:15158631-15159584 FORWARD LENGTH=317
TRINITY_DN91_c0_g1_i12	3071	AT5G41390.2	1.02e-33	129	AT5G41390.2 | Symbols: | PLAC8 family protein | chr5:16566179-16567253 FORWARD LENGTH=206
TRINITY_DN91_c0_g1_i17	5563	AT1G63830.3	4.93e-39	146	AT1G63830.3 | Symbols: | PLAC8 family protein | chr1:23685408-23687098 FORWARD LENGTH=232
TRINITY_DN91_c0_g1_i18	868	AT2G36090.1	1.55e-25	103	AT2G36090.1 | Symbols: | F-box family protein | chr2:15158631-15159584 FORWARD LENGTH=317
TRINITY_DN91_c0_g1_i24	6957	AT1G63830.3	6.29e-39	146	AT1G63830.3 | Symbols: | PLAC8 family protein | chr1:23685408-23687098 FORWARD LENGTH=232
TRINITY_DN91_c0_g1_i29	2241	AT1G63830.3	4.27e-111	336	AT1G63830.3 | Symbols: | PLAC8 family protein | chr1:23685408-23687098 FORWARD LENGTH=232
TRINITY_DN91_c0_g2_i1	1051	AT3G53070.1	3	28.5	AT3G53070.1 | Symbols: | Putative membrane lipoprotein | chr3:19674533-19674942 FORWARD LENGTH=105
TRINITY_DN91_c0_g3_i1	2645	AT5G41390.2	1.67e-32	125	AT5G41390.2 | Symbols: | PLAC8 family protein | chr5:16566179-16567253 FORWARD LENGTH=206
TRINITY_DN91_c0_g3_i4	3578	AT1G63830.3	2.74e-62	212	AT1G63830.3 | Symbols: | PLAC8 family protein | chr1:23685408-23687098 FORWARD LENGTH=232
TRINITY_DN91_c1_g1_i2	2865	AT2G40110.2	2.77e-23	95.9	AT2G40110.2 | Symbols: | Yippee family putative zinc-binding protein | chr2:16748159-16749226 FORWARD LENGTH=110
TRINITY_DN91_c1_g1_i3	2234	AT2G40110.2	1.65e-53	180	AT2G40110.2 | Symbols: | Yippee family putative zinc-binding protein | chr2:16748159-16749226 FORWARD LENGTH=110
TRINITY_DN91_c1_g1_i4	2948	AT2G40110.2	2.6e-14	65.9	AT2G40110.2 | Symbols: | Yippee family putative zinc-binding protein | chr2:16748159-16749226 FORWARD LENGTH=110
TRINITY_DN91_c1_g1_i5	1579	AT2G40110.1	2.2e-37	134	AT2G40110.1 | Symbols: | Yippee family putative zinc-binding protein | chr2:16748159-16749357 FORWARD LENGTH=130
TRINITY_DN91_c1_g1_i6	948	AT2G40110.1	2.72e-72	219	AT2G40110.1 | Symbols: | Yippee family putative zinc-binding protein | chr2:16748159-16749357 FORWARD LENGTH=130
TRINITY_DN91_c1_g1_i7	783	AT2G40110.2	2.87e-23	91.3	AT2G40110.2 | Symbols: | Yippee family putative zinc-binding protein | chr2:16748159-16749226 FORWARD LENGTH=110
TRINITY_DN91_c1_g2_i1	3123	AT1G72220.1	9.83e-34	135	AT1G72220.1 | Symbols: | RING/U-box superfamily protein | chr1:27184388-27185629 REVERSE LENGTH=413
TRINITY_DN91_c1_g2_i2	1315	AT1G54740.1	6.35e-11	63.2	AT1G54740.1 | Symbols: | Protein of unknown function (DUF3049) | chr1:20430839-20431738 FORWARD LENGTH=299
TRINITY_DN91_c1_g2_i3	1420	AT1G54740.1	4.71e-11	63.9	AT1G54740.1 | Symbols: | Protein of unknown function (DUF3049) | chr1:20430839-20431738 FORWARD LENGTH=299
TRINITY_DN91_c2_g1_i1	3001	AT5G08490.1	2.16e-153	475	AT5G08490.1 | Symbols: | Tetratricopeptide repeat (TPR)-like superfamily protein | chr5:2745208-2747757 REVERSE LENGTH=849
TRINITY_DN91_c2_g1_i2	3496	AT5G08490.1	0	665	AT5G08490.1 | Symbols: | Tetratricopeptide repeat (TPR)-like superfamily protein | chr5:2745208-2747757 REVERSE LENGTH=849
TRINITY_DN91_c2_g1_i4	3591	AT5G08490.1	0	829	AT5G08490.1 | Symbols: | Tetratricopeptide repeat (TPR)-like superfamily protein | chr5:2745208-2747757 REVERSE LENGTH=849
TRINITY_DN91_c2_g1_i5	766	AT5G08490.1	1.51e-30	118	AT5G08490.1 | Symbols: | Tetratricopeptide repeat (TPR)-like superfamily protein | chr5:2745208-2747757 REVERSE LENGTH=849
TRINITY_DN91_c2_g2_i3	835	AT2G22410.1	4.4e-69	226	AT2G22410.1 | Symbols: SLO1 | SLOW GROWTH 1 | chr2:9509035-9511080 FORWARD LENGTH=681
TRINITY_DN91_c2_g3_i1	1609	AT3G08820.1	6.37e-44	165	AT3G08820.1 | Symbols: | Pentatricopeptide repeat (PPR) superfamily protein | chr3:2677122-2679179 REVERSE LENGTH=685
TRINITY_DN91_c3_g1_i3	1195	AT1G29850.1	2.93e-50	165	AT1G29850.1 | Symbols: | double-stranded DNA-binding family protein | chr1:10447866-10449630 FORWARD LENGTH=129
TRINITY_DN91_c3_g1_i6	3416	AT1G29850.2	3.23e-28	110	AT1G29850.2 | Symbols: | double-stranded DNA-binding family protein | chr1:10447866-10449630 FORWARD LENGTH=130
TRINITY_DN91_c3_g1_i7	1501	AT1G29850.1	2.64e-49	165	AT1G29850.1 | Symbols: | double-stranded DNA-binding family protein | chr1:10447866-10449630 FORWARD LENGTH=129
TRINITY_DN91_c3_g1_i10	3373	AT1G29850.2	3.18e-28	110	AT1G29850.2 | Symbols: | double-stranded DNA-binding family protein | chr1:10447866-10449630 FORWARD LENGTH=130
TRINITY_DN91_c4_g1_i3	2331	AT4G17090.1	1.04e-117	366	AT4G17090.1 | Symbols: CT-BMY, BAM3, BMY8 | chloroplast beta-amylase | chr4:9605266-9607250 REVERSE LENGTH=548
TRINITY_DN91_c4_g1_i7	2096	AT4G17090.1	1.82e-128	391	AT4G17090.1 | Symbols: CT-BMY, BAM3, BMY8 | chloroplast beta-amylase | chr4:9605266-9607250 REVERSE LENGTH=548
TRINITY_DN91_c4_g1_i8	2225	AT4G17090.1	3.16e-139	421	AT4G17090.1 | Symbols: CT-BMY, BAM3, BMY8 | chloroplast beta-amylase | chr4:9605266-9607250 REVERSE LENGTH=548
TRINITY_DN91_c5_g1_i2	1394	AT3G23100.2	1.97e-75	237	AT3G23100.2 | Symbols: XRCC4 | homolog of human DNA ligase iv-binding protein XRCC4 | chr3:8220721-8221991 FORWARD LENGTH=264
TRINITY_DN91_c5_g1_i3	1303	AT3G23100.2	9.14e-97	291	AT3G23100.2 | Symbols: XRCC4 | homolog of human DNA ligase iv-binding protein XRCC4 | chr3:8220721-8221991 FORWARD LENGTH=264
TRINITY_DN91_c5_g1_i4	1273	AT3G23100.2	0.003	39.3	AT3G23100.2 | Symbols: XRCC4 | homolog of human DNA ligase iv-binding protein XRCC4 | chr3:8220721-8221991 FORWARD LENGTH=264
TRINITY_DN91_c5_g2_i1	301	AT5G38480.2	0.005	34.7	AT5G38480.2 | Symbols: GRF3, RCI1 | general regulatory factor 3 | chr5:15410277-15411285 FORWARD LENGTH=254
TRINITY_DN91_c5_g2_i2	339	AT2G04300.1	0.075	32	AT2G04300.1 | Symbols: | Leucine-rich repeat protein kinase family protein | chr2:1493009-1496914 FORWARD LENGTH=851
TRINITY_DN91_c6_g1_i1	1881	AT5G67510.1	1.53e-55	185	AT5G67510.1 | Symbols: | Translation protein SH3-like family protein | chr5:26937970-26938410 REVERSE LENGTH=146
TRINITY_DN91_c6_g1_i4	614	AT5G67510.1	2.99e-60	185	AT5G67510.1 | Symbols: | Translation protein SH3-like family protein | chr5:26937970-26938410 REVERSE LENGTH=146
TRINITY_DN91_c6_g2_i1	454	-	-	-	-
TRINITY_DN91_c7_g1_i1	2358	AT1G54460.1	4.06e-37	134	AT1G54460.1 | Symbols: | TPX2 (targeting protein for Xklp2) protein family | chr1:20340907-20342900 REVERSE LENGTH=338
TRINITY_DN91_c7_g1_i2	2252	AT3G23090.1	1.57e-60	207	AT3G23090.1 | Symbols: | TPX2 (targeting protein for Xklp2) protein family | chr3:8214533-8216983 REVERSE LENGTH=338
TRINITY_DN91_c7_g1_i3	1727	AT1G54460.1	2.84e-37	134	AT1G54460.1 | Symbols: | TPX2 (targeting protein for Xklp2) protein family | chr1:20340907-20342900 REVERSE LENGTH=338
TRINITY_DN91_c7_g1_i4	813	AT3G23090.1	2.91e-15	74.7	AT3G23090.1 | Symbols: | TPX2 (targeting protein for Xklp2) protein family | chr3:8214533-8216983 REVERSE LENGTH=338
TRINITY_DN91_c7_g1_i5	1621	AT3G23090.1	3.72e-62	207	AT3G23090.1 | Symbols: | TPX2 (targeting protein for Xklp2) protein family | chr3:8214533-8216983 REVERSE LENGTH=338
TRINITY_DN91_c9_g1_i1	1166	AT4G27860.2	1.8	30.8	AT4G27860.2 | Symbols: | vacuolar iron transporter (VIT) family protein | chr4:13873808-13876240 FORWARD LENGTH=596
TRINITY_DN91_c9_g1_i2	1060	AT4G27860.2	1.6	30.8	AT4G27860.2 | Symbols: | vacuolar iron transporter (VIT) family protein | chr4:13873808-13876240 FORWARD LENGTH=596
TRINITY_DN91_c9_g2_i1	483	AT1G24062.1	5.7	26.6	AT1G24062.1 | Symbols: | Cysteine-rich protein | chr1:8510502-8510896 REVERSE LENGTH=98
TRINITY_DN91_c11_g1_i2	891	AT3G28700.2	3.3	29.6	AT3G28700.2 | Symbols: | Protein of unknown function (DUF185) | chr3:10759580-10761894 FORWARD LENGTH=471
TRINITY_DN91_c11_g1_i3	419	AT1G55270.1	0.7	29.6	AT1G55270.1 | Symbols: | Galactose oxidase/kelch repeat superfamily protein | chr1:20618333-20619925 REVERSE LENGTH=434
TRINITY_DN91_c12_g1_i1	1195	AT4G22440.1	5.8	27.7	AT4G22440.1 | Symbols: | unknown protein; Has 11 Blast hits to 11 proteins in 4 species: Archae - 0; Bacteria - 0; Metazoa - 0; Fungi - 0; Plants - 11; Viruses - 0; Other Eukaryotes - 0 (source: NCBI BLink). | chr4:11831024-11832268 FORWARD LENGTH=88
TRINITY_DN91_c16_g1_i1	861	AT2G23070.1	1.21e-05	46.6	AT2G23070.1 | Symbols: | Protein kinase superfamily protein | chr2:9824162-9826871 REVERSE LENGTH=432
TRINITY_DN91_c17_g1_i1	754	-	-	-	-
TRINITY_DN91_c18_g1_i1	549	AT1G06270.1	1.6	29.3	AT1G06270.1 | Symbols: | Pentatricopeptide repeat (PPR) superfamily protein | chr1:1918242-1919273 REVERSE LENGTH=343
TRINITY_DN92_c0_g1_i3	2151	AT5G13890.3	6.8	30	AT5G13890.3 | Symbols: | Family of unknown function (DUF716) | chr5:4479940-4480872 REVERSE LENGTH=310
TRINITY_DN92_c0_g1_i4	821	AT1G30790.1	3.2	29.3	AT1G30790.1 | Symbols: | F-box and associated interaction domains-containing protein | chr1:10932713-10933912 FORWARD LENGTH=399
TRINITY_DN92_c0_g1_i5	1115	AT4G29090.1	1.1e-22	99.8	AT4G29090.1 | Symbols: | Ribonuclease H-like superfamily protein | chr4:14333528-14335255 FORWARD LENGTH=575
TRINITY_DN92_c0_g1_i9	1048	AT3G24255.1	8.94e-10	60.1	AT3G24255.1 | Symbols: | RNA-directed DNA polymerase (reverse transcriptase)-related family protein | chr3:8789471-8793208 FORWARD LENGTH=746
TRINITY_DN92_c0_g1_i10	1884	AT3G24255.1	3.88e-26	114	AT3G24255.1 | Symbols: | RNA-directed DNA polymerase (reverse transcriptase)-related family protein | chr3:8789471-8793208 FORWARD LENGTH=746
TRINITY_DN92_c0_g1_i13	6297	AT1G43760.1	6.44e-35	144	AT1G43760.1 | Symbols: | DNAse I-like superfamily protein | chr1:16528880-16531065 REVERSE LENGTH=626
TRINITY_DN92_c0_g1_i14	703	AT3G24255.1	2.13e-10	60.1	AT3G24255.1 | Symbols: | RNA-directed DNA polymerase (reverse transcriptase)-related family protein | chr3:8789471-8793208 FORWARD LENGTH=746
TRINITY_DN92_c1_g1_i1	1012	AT3G24255.1	6.32e-10	48.5	AT3G24255.1 | Symbols: | RNA-directed DNA polymerase (reverse transcriptase)-related family protein | chr3:8789471-8793208 FORWARD LENGTH=746
TRINITY_DN92_c1_g2_i1	750	AT1G43760.1	4.73e-11	61.2	AT1G43760.1 | Symbols: | DNAse I-like superfamily protein | chr1:16528880-16531065 REVERSE LENGTH=626
TRINITY_DN92_c1_g2_i2	714	AT1G43760.1	4.41e-11	61.2	AT1G43760.1 | Symbols: | DNAse I-like superfamily protein | chr1:16528880-16531065 REVERSE LENGTH=626
TRINITY_DN92_c3_g1_i2	774	AT3G09510.1	0.000149	42.7	AT3G09510.1 | Symbols: | Ribonuclease H-like superfamily protein | chr3:2921804-2923258 FORWARD LENGTH=484
TRINITY_DN93_c0_g1_i1	2973	AT1G24330.1	0	884	AT1G24330.1 | Symbols: | ARM repeat superfamily protein | chr1:8631779-8634835 FORWARD LENGTH=771
TRINITY_DN93_c0_g1_i2	3220	AT1G27910.1	0	666	AT1G27910.1 | Symbols: PUB45, ATPUB45 | plant U-box 45 | chr1:9720962-9723975 REVERSE LENGTH=768
TRINITY_DN93_c0_g1_i5	4009	AT1G27910.1	0	666	AT1G27910.1 | Symbols: PUB45, ATPUB45 | plant U-box 45 | chr1:9720962-9723975 REVERSE LENGTH=768
[truncated: 63,536 more rows]
