# Supplementary material for: Transcriptome and 2-DE proteome analyses reveal defense-associated development in the leaf galls induced by psyllids on Machilus japonica var. kusanoi
Source: Bot Stud. 2025 Jul 14;66:19. doi: 10.1186/s40529-025-00470-2 (PMC12260147; doi:10.1186/s40529-025-00470-2)
Supplement: Supplementary file 2 — Supplementary Material 2 [file 40529_2025_470_MOESM2_ESM.xlsx]

## Sheet: DEGs in E-G over E-GL
Machilus japonica transcript_id	log2FC (E-G over E-GL)	FDR (E-G over E-GL)	refID_blastx	evalue	Description
TRINITY_DN7069_c0_g1_i1	-2.66559	0.00669944	AT1G01080.1	8.72e-62	AT1G01080.1 | Symbols: | RNA-binding (RRM/RBD/RNP motifs) family protein | chr1:45503-46789 REVERSE LENGTH=293
TRINITY_DN2032_c3_g2_i1	-3.72826	3.6049e-05	AT1G01120.1	0	AT1G01120.1 | Symbols: KCS1 | 3-ketoacyl-CoA synthase 1 | chr1:57392-58978 REVERSE LENGTH=528
TRINITY_DN30043_c1_g1_i1	4.88448	0.00351229	AT1G01200.1	4.97e-106	AT1G01200.1 | Symbols: ATRABA3, ATRAB-A3, RABA3 | RAB GTPase homolog A3 | chr1:86715-88145 REVERSE LENGTH=237
TRINITY_DN1528_c3_g1_i1	2.23647	0.0346647	AT1G01250.1	3.35e-49	AT1G01250.1 | Symbols: | Integrase-type DNA-binding superfamily protein | chr1:104731-105309 REVERSE LENGTH=192
TRINITY_DN4123_c2_g1_i1	5.01421	3.67961e-08	AT1G01300.1	2.03e-160	AT1G01300.1 | Symbols: | Eukaryotic aspartyl protease family protein | chr1:117065-118522 FORWARD LENGTH=485
TRINITY_DN5848_c0_g1_i38	-9.22469	3.14462e-06	AT1G01320.2	0	AT1G01320.2 | Symbols: | Tetratricopeptide repeat (TPR)-like superfamily protein | chr1:121582-130099 REVERSE LENGTH=1787
TRINITY_DN6689_c0_g1_i14	7.49357	0.00605919	AT1G01380.1	1.24e-15	AT1G01380.1 | Symbols: ETC1 | Homeodomain-like superfamily protein | chr1:147267-147740 FORWARD LENGTH=83
TRINITY_DN13729_c0_g1_i3	-5.67368	6.03889e-09	AT1G01630.1	3.98e-113	AT1G01630.1 | Symbols: | Sec14p-like phosphatidylinositol transfer family protein | chr1:229206-230675 FORWARD LENGTH=255
TRINITY_DN7366_c2_g1_i1	-2.26629	0.025221	AT1G01720.1	9.81e-123	AT1G01720.1 | Symbols: ATAF1, ANAC002 | NAC (No Apical Meristem) domain transcriptional regulator superfamily protein | chr1:268471-269514 FORWARD LENGTH=289
TRINITY_DN2544_c0_g1_i9	-4.00081	9.60815e-06	AT1G01820.1	5.83e-93	AT1G01820.1 | Symbols: PEX11C | peroxin 11c | chr1:296213-297723 REVERSE LENGTH=235
TRINITY_DN102440_c0_g1_i1	3.12023	0.00464954	AT1G01900.1	0	AT1G01900.1 | Symbols: ATSBT1.1, SBTI1.1 | subtilase family protein | chr1:310332-313011 FORWARD LENGTH=774
TRINITY_DN3586_c0_g1_i5	2.31549	0.0333148	AT1G02000.1	0	AT1G02000.1 | Symbols: GAE2 | UDP-D-glucuronate 4-epimerase 2 | chr1:346052-347356 FORWARD LENGTH=434
TRINITY_DN9411_c0_g1_i4	2.83485	0.0035079	AT1G02065.1	1.51e-50	AT1G02065.1 | Symbols: SPL8 | squamosa promoter binding protein-like 8 | chr1:365625-367149 FORWARD LENGTH=333
TRINITY_DN14507_c0_g1_i21	-6.75993	5.16133e-07	AT1G02205.2	0	AT1G02205.2 | Symbols: CER1 | Fatty acid hydroxylase superfamily | chr1:418818-422154 FORWARD LENGTH=625
TRINITY_DN17022_c0_g1_i1	11.8403	1.76517e-12	AT1G02335.1	1.34e-33	AT1G02335.1 | Symbols: GL22 | germin-like protein subfamily 2 member 2 precursor | chr1:463979-464876 REVERSE LENGTH=219
TRINITY_DN2226_c0_g1_i3	-2.64376	0.0065113	AT1G02475.1	2.67e-81	AT1G02475.1 | Symbols: | Polyketide cyclase/dehydrase and lipid transport superfamily protein | chr1:514110-515331 REVERSE LENGTH=219
TRINITY_DN10136_c0_g1_i36	3.58346	0.00097095	AT1G02520.1	0	AT1G02520.1 | Symbols: PGP11 | P-glycoprotein 11 | chr1:524134-528745 FORWARD LENGTH=1278
TRINITY_DN45922_c0_g1_i3	8.38798	0.000155493	AT1G02630.1	6.01e-127	AT1G02630.1 | Symbols: | Nucleoside transporter family protein | chr1:561007-562382 REVERSE LENGTH=389
TRINITY_DN3305_c0_g1_i18	5.97744	3.73957e-10	AT1G02640.1	0	AT1G02640.1 | Symbols: BXL2, ATBXL2 | beta-xylosidase 2 | chr1:564293-567580 FORWARD LENGTH=768
TRINITY_DN4541_c0_g2_i1	6.87161	2.12127e-11	AT1G02730.1	0	AT1G02730.1 | Symbols: ATCSLD5, CSLD5, SOS6 | cellulose synthase-like D5 | chr1:594697-598473 REVERSE LENGTH=1181
TRINITY_DN2072_c2_g1_i16	4.69263	0.00840014	AT1G02890.1	7.76e-180	AT1G02890.1 | Symbols: | AAA-type ATPase family protein | chr1:645372-651797 REVERSE LENGTH=1246
TRINITY_DN2338_c0_g1_i4	-2.93654	0.00209288	AT1G02910.1	0	AT1G02910.1 | Symbols: LPA1 | tetratricopeptide repeat (TPR)-containing protein | chr1:655749-658125 REVERSE LENGTH=453
TRINITY_DN18948_c2_g1_i3	4.177	0.00514501	AT1G02970.1	1.43e-167	AT1G02970.1 | Symbols: WEE1, ATWEE1 | WEE1 kinase homolog | chr1:673408-676127 FORWARD LENGTH=500
TRINITY_DN3297_c2_g1_i1	-4.09976	8.3943e-05	AT1G03050.1	4.25e-178	AT1G03050.1 | Symbols: | ENTH/ANTH/VHS superfamily protein | chr1:707726-709860 FORWARD LENGTH=599
TRINITY_DN14858_c0_g1_i3	9.75259	3.02854e-14	AT1G03080.1	0	AT1G03080.1 | Symbols: | kinase interacting (KIP1-like) family protein | chr1:731794-737332 REVERSE LENGTH=1733
TRINITY_DN3504_c2_g1_i7	3.67001	0.0347221	AT1G03180.1	3.66e-72	AT1G03180.1 | Symbols: | unknown protein; Has 36 Blast hits to 36 proteins in 15 species: Archae - 0; Bacteria - 0; Metazoa - 3; Fungi - 0; Plants - 33; Viruses - 0; Other Eukaryotes - 0 (source: NCBI BLink). | chr1:773543-775179 FORWARD LENGTH=265
TRINITY_DN8523_c0_g1_i4	2.4658	0.0125383	AT1G03220.1	0	AT1G03220.1 | Symbols: | Eukaryotic aspartyl protease family protein | chr1:787143-788444 FORWARD LENGTH=433
TRINITY_DN10861_c1_g1_i1	3.2717	0.00109481	AT1G03520.1	0	AT1G03520.1 | Symbols: | Core-2/I-branching beta-1,6-N-acetylglucosaminyltransferase family protein | chr1:877948-879553 REVERSE LENGTH=447
TRINITY_DN26146_c0_g1_i4	-3.12311	0.00154542	AT1G03590.1	3.51e-101	AT1G03590.1 | Symbols: | Protein phosphatase 2C family protein | chr1:894480-896257 REVERSE LENGTH=462
TRINITY_DN98683_c0_g1_i1	4.90422	9.46778e-06	AT1G03700.1	2.67e-36	AT1G03700.1 | Symbols: | Uncharacterised protein family (UPF0497) | chr1:921038-921844 FORWARD LENGTH=164
TRINITY_DN17332_c0_g1_i3	8.11795	3.87425e-10	AT1G03780.3	0	AT1G03780.3 | Symbols: TPX2 | targeting protein for XKLP2 | chr1:947555-951696 REVERSE LENGTH=790
TRINITY_DN242373_c0_g1_i1	-2.39821	0.0345555	AT1G03870.1	7.09e-55	AT1G03870.1 | Symbols: FLA9 | FASCICLIN-like arabinoogalactan 9 | chr1:982625-983368 REVERSE LENGTH=247
TRINITY_DN2365_c1_g1_i33	2.34857	0.0348546	AT1G03940.1	8.04e-89	AT1G03940.1 | Symbols: | HXXXD-type acyl-transferase family protein | chr1:1009542-1010951 REVERSE LENGTH=469
TRINITY_DN281_c1_g1_i15	-2.77337	0.00316182	AT1G03950.1	8.08e-109	AT1G03950.1 | Symbols: VPS2.3 | vacuolar protein sorting-associated protein 2.3 | chr1:1011388-1013212 REVERSE LENGTH=210
TRINITY_DN896_c0_g1_i3	6.77887	1.74967e-10	AT1G04030.1	5.35e-35	AT1G04030.1 | Symbols: | unknown protein; BEST Arabidopsis thaliana protein match is: unknown protein (TAIR:AT5G44040.1); Has 1835 Blast hits to 1511 proteins in 238 species: Archae - 7; Bacteria - 164; Metazoa - 377; Fungi - 135; Plants - 187; Viruses - 22; Other Eukaryotes - 943 (source: NCBI BLink). | chr1:1040597-1042313 FORWARD LENGTH=434
TRINITY_DN12967_c0_g1_i3	6.72483	3.65779e-09	AT1G04040.1	1.13e-91	AT1G04040.1 | Symbols: | HAD superfamily, subfamily IIIB acid phosphatase | chr1:1042564-1043819 REVERSE LENGTH=271
TRINITY_DN1710_c0_g1_i29	7.47645	5.18697e-14	AT1G04110.1	0	AT1G04110.1 | Symbols: SDD1 | Subtilase family protein | chr1:1061457-1063784 REVERSE LENGTH=775
TRINITY_DN34502_c0_g1_i1	8.93595	1.32587e-05	AT1G04150.1	0	AT1G04150.1 | Symbols: | C2 calcium/lipid-binding plant phosphoribosyltransferase family protein | chr1:1081208-1084246 REVERSE LENGTH=1012
TRINITY_DN709_c1_g1_i3	-5.77072	3.1096e-06	AT1G04220.1	1.16e-124	AT1G04220.1 | Symbols: KCS2 | 3-ketoacyl-CoA synthase 2 | chr1:1119853-1122483 REVERSE LENGTH=528
TRINITY_DN21035_c0_g1_i10	4.62192	1.67612e-06	AT1G04240.1	1.4e-61	AT1G04240.1 | Symbols: SHY2, IAA3 | AUX/IAA transcriptional regulator family protein | chr1:1128564-1129319 REVERSE LENGTH=189
TRINITY_DN4333_c0_g1_i5	-2.2545	0.0303855	AT1G04420.1	0	AT1G04420.1 | Symbols: | NAD(P)-linked oxidoreductase superfamily protein | chr1:1191634-1193699 FORWARD LENGTH=412
TRINITY_DN4829_c0_g1_i3	9.79592	1.72263e-07	AT1G04500.1	2.36e-54	AT1G04500.1 | Symbols: | CCT motif family protein | chr1:1221757-1224235 REVERSE LENGTH=386
TRINITY_DN26608_c0_g2_i1	3.40022	0.000458703	AT1G04520.1	8.17e-71	AT1G04520.1 | Symbols: PDLP2 | plasmodesmata-located protein 2 | chr1:1231852-1233787 FORWARD LENGTH=307
TRINITY_DN7548_c1_g1_i6	-3.16806	0.00052062	AT1G04530.1	2.63e-32	AT1G04530.1 | Symbols: TPR4 | Tetratricopeptide repeat (TPR)-like superfamily protein | chr1:1234456-1235895 REVERSE LENGTH=310
TRINITY_DN1276_c0_g1_i67	-2.19676	0.0379468	AT1G04620.1	0	AT1G04620.1 | Symbols: | coenzyme F420 hydrogenase family / dehydrogenase, beta subunit family | chr1:1282869-1286492 REVERSE LENGTH=462
TRINITY_DN8021_c0_g2_i1	7.00723	7.48804e-10	AT1G04680.1	0	AT1G04680.1 | Symbols: | Pectin lyase-like superfamily protein | chr1:1304052-1307780 REVERSE LENGTH=431
TRINITY_DN51323_c0_g1_i1	-6.98578	0.0264277	AT1G04710.1	5.6e-101	AT1G04710.1 | Symbols: KAT1, PKT4 | peroxisomal 3-ketoacyl-CoA thiolase 4 | chr1:1321941-1324556 FORWARD LENGTH=443
TRINITY_DN965_c0_g1_i23	-7.23191	0.0122718	AT1G04880.1	4.32e-111	AT1G04880.1 | Symbols: | HMG (high mobility group) box protein with ARID/BRIGHT DNA-binding domain | chr1:1376106-1378264 REVERSE LENGTH=448
TRINITY_DN4419_c0_g1_i11	10.4534	4.8757e-09	AT1G04990.1	6.33e-92	AT1G04990.1 | Symbols: | Zinc finger C-x8-C-x5-C-x3-H type family protein | chr1:1419368-1421454 REVERSE LENGTH=404
TRINITY_DN1352_c0_g1_i1	3.97959	1.65254e-05	AT1G05150.1	0	AT1G05150.1 | Symbols: | Calcium-binding tetratricopeptide family protein | chr1:1484280-1486706 REVERSE LENGTH=808
TRINITY_DN13845_c1_g1_i1	2.56029	0.00968964	AT1G05210.1	2.4e-55	AT1G05210.1 | Symbols: | Transmembrane protein 97, predicted | chr1:1510469-1511485 FORWARD LENGTH=168
TRINITY_DN243497_c0_g1_i1	-8.47028	0.000115477	AT1G05230.4	6.19e-09	AT1G05230.4 | Symbols: HDG2 | homeodomain GLABROUS 2 | chr1:1513388-1517024 REVERSE LENGTH=721
TRINITY_DN1954_c0_g1_i10	10.1463	2.66309e-08	AT1G05260.1	1.66e-150	AT1G05260.1 | Symbols: RCI3, RCI3A | Peroxidase superfamily protein | chr1:1529827-1531271 FORWARD LENGTH=326
TRINITY_DN10161_c0_g1_i1	3.83959	0.000162229	AT1G05300.1	1.59e-102	AT1G05300.1 | Symbols: ZIP5 | zinc transporter 5 precursor | chr1:1545258-1547709 REVERSE LENGTH=360
TRINITY_DN3044_c0_g2_i2	2.48608	0.0136384	AT1G05420.1	7.84e-15	AT1G05420.1 | Symbols: ATOFP12, OFP12 | ovate family protein 12 | chr1:1590073-1590753 FORWARD LENGTH=226
TRINITY_DN13521_c0_g1_i3	4.2679	0.00103811	AT1G05440.1	2.66e-71	AT1G05440.1 | Symbols: | C-8 sterol isomerases | chr1:1596374-1597843 REVERSE LENGTH=384
TRINITY_DN20954_c0_g1_i4	5.10901	2.04465e-05	AT1G05490.1	0	AT1G05490.1 | Symbols: chr31 | chromatin remodeling 31 | chr1:1618795-1623195 REVERSE LENGTH=1410
TRINITY_DN29_c0_g1_i3	-5.53948	0.000205023	AT1G05530.1	7.6e-29	AT1G05530.1 | Symbols: UGT75B2, UGT2 | UDP-glucosyl transferase 75B2 | chr1:1636496-1637863 REVERSE LENGTH=455
TRINITY_DN10535_c0_g2_i7	-3.31115	0.0347221	AT1G05710.5	9.22e-48	AT1G05710.5 | Symbols: | basic helix-loop-helix (bHLH) DNA-binding superfamily protein | chr1:1716198-1717023 FORWARD LENGTH=149
TRINITY_DN822_c5_g1_i1	-9.08554	6.242e-06	AT1G05800.1	6.24e-167	AT1G05800.1 | Symbols: DGL | alpha/beta-Hydrolases superfamily protein | chr1:1741204-1742619 FORWARD LENGTH=471
TRINITY_DN23015_c0_g1_i2	8.45649	0.000115477	AT1G05835.1	1.67e-29	AT1G05835.1 | Symbols: | PHD finger protein | chr1:1762248-1762702 FORWARD LENGTH=127
TRINITY_DN60_c6_g1_i6	2.34544	0.0185473	AT1G05850.1	1.06e-152	AT1G05850.1 | Symbols: POM1, ERH2, ELP1, CTL1, ELP, HOT2, ATCTL1 | Chitinase family protein | chr1:1766833-1768117 REVERSE LENGTH=321
TRINITY_DN2544_c4_g1_i2	-2.12327	0.0433251	AT1G06040.1	4.36e-89	AT1G06040.1 | Symbols: STO | B-box zinc finger family protein | chr1:1828662-1829659 REVERSE LENGTH=248
TRINITY_DN25958_c0_g1_i1	-2.99496	0.00171368	AT1G06420.2	0.093	AT1G06420.2 | Symbols: | unknown protein; FUNCTIONS IN: molecular_function unknown; INVOLVED IN: biological_process unknown; LOCATED IN: cellular_component unknown; EXPRESSED IN: 14 plant structures; EXPRESSED DURING: 6 growth stages. | chr1:1958987-1959652 FORWARD LENGTH=198
TRINITY_DN20216_c1_g1_i4	-2.14113	0.0409241	AT1G06460.1	2.03e-44	AT1G06460.1 | Symbols: ACD32.1, ACD31.2 | alpha-crystallin domain 32.1 | chr1:1967308-1969414 REVERSE LENGTH=285
TRINITY_DN1386_c1_g1_i5	2.78715	0.0346117	AT1G06470.2	7.77e-161	AT1G06470.2 | Symbols: | Nucleotide/sugar transporter family protein | chr1:1970726-1973540 FORWARD LENGTH=414
TRINITY_DN15818_c0_g1_i1	5.13154	0.00136856	AT1G06475.1	6.94e-11	AT1G06475.1 | Symbols: | unknown protein; Has 35333 Blast hits to 34131 proteins in 2444 species: Archae - 798; Bacteria - 22429; Metazoa - 974; Fungi - 991; Plants - 531; Viruses - 0; Other Eukaryotes - 9610 (source: NCBI BLink). | chr1:1973992-1974273 REVERSE LENGTH=93
TRINITY_DN142484_c0_g1_i1	8.58446	6.58377e-05	AT1G06520.1	1.31e-144	AT1G06520.1 | Symbols: ATGPAT1, GPAT1 | glycerol-3-phosphate acyltransferase 1 | chr1:1994170-1996067 REVERSE LENGTH=585
TRINITY_DN131599_c0_g1_i1	3.41239	0.026342	AT1G06660.1	2.33e-59	AT1G06660.1 | Symbols: | unknown protein; BEST Arabidopsis thaliana protein match is: unknown protein (TAIR:AT2G30820.2); Has 166 Blast hits to 144 proteins in 35 species: Archae - 0; Bacteria - 17; Metazoa - 13; Fungi - 20; Plants - 104; Viruses - 0; Other Eukaryotes - 12 (source: NCBI BLink). | chr1:2037461-2040148 REVERSE LENGTH=481
TRINITY_DN4699_c0_g1_i1	-3.10382	0.000743666	AT1G06690.1	0	AT1G06690.1 | Symbols: | NAD(P)-linked oxidoreductase superfamily protein | chr1:2049742-2052039 REVERSE LENGTH=377
TRINITY_DN584_c1_g1_i50	-3.5885	0.000198674	AT1G07010.1	6.01e-160	AT1G07010.1 | Symbols: | Calcineurin-like metallo-phosphoesterase superfamily protein | chr1:2152949-2154968 FORWARD LENGTH=389
TRINITY_DN2499_c0_g1_i7	-3.55216	0.00699057	AT1G07050.1	1.38e-35	AT1G07050.1 | Symbols: | CCT motif family protein | chr1:2164327-2165133 REVERSE LENGTH=195
TRINITY_DN6329_c0_g1_i1	-2.34594	0.0292192	AT1G07060.1	1.48e-40	AT1G07060.1 | Symbols: | unknown protein; Has 30 Blast hits to 30 proteins in 10 species: Archae - 0; Bacteria - 0; Metazoa - 0; Fungi - 0; Plants - 30; Viruses - 0; Other Eukaryotes - 0 (source: NCBI BLink). | chr1:2167138-2168397 REVERSE LENGTH=233
TRINITY_DN4119_c0_g2_i1	3.51324	0.000180921	AT1G07090.1	1.16e-85	AT1G07090.1 | Symbols: LSH6 | Protein of unknown function (DUF640) | chr1:2174202-2174792 REVERSE LENGTH=196
TRINITY_DN61672_c0_g1_i1	4.10712	0.000136992	AT1G07120.1	2.33e-100	AT1G07120.1 | Symbols: | FUNCTIONS IN: molecular_function unknown; INVOLVED IN: biological_process unknown; LOCATED IN: chloroplast envelope; EXPRESSED IN: inflorescence meristem, petal, leaf whorl, flower; EXPRESSED DURING: 4 anthesis, petal differentiation and expansion stage; BEST Arabidopsis thaliana protein match is: Tetratricopeptide repeat (TPR)-like superfamily protein (TAIR:AT4G18570.1);…
TRINITY_DN17607_c0_g1_i8	8.55352	7.59172e-05	AT1G07180.1	0	AT1G07180.1 | Symbols: ATNDI1, NDA1 | alternative NAD(P)H dehydrogenase 1 | chr1:2204414-2206773 FORWARD LENGTH=510
TRINITY_DN883_c0_g3_i1	2.18646	0.0363421	AT1G07200.1	2.57e-67	AT1G07200.1 | Symbols: | Double Clp-N motif-containing P-loop nucleoside triphosphate hydrolases superfamily protein | chr1:2209033-2210301 REVERSE LENGTH=422
TRINITY_DN4325_c0_g1_i5	-2.86949	0.00250469	AT1G07280.3	9.63e-92	AT1G07280.3 | Symbols: | Tetratricopeptide repeat (TPR)-like superfamily protein | chr1:2238505-2240991 FORWARD LENGTH=552
TRINITY_DN577_c1_g1_i7	-2.24506	0.0289505	AT1G07320.2	4.65e-102	AT1G07320.2 | Symbols: RPL4 | ribosomal protein L4 | chr1:2249190-2250189 FORWARD LENGTH=280
TRINITY_DN6812_c0_g3_i1	2.58016	0.0120487	AT1G07380.1	0	AT1G07380.1 | Symbols: | Neutral/alkaline non-lysosomal ceramidase | chr1:2264829-2268306 REVERSE LENGTH=779
TRINITY_DN1973_c1_g2_i1	-4.22886	0.000385787	AT1G07550.1	2.24e-10	AT1G07550.1 | Symbols: | Leucine-rich repeat protein kinase family protein | chr1:2322709-2326512 REVERSE LENGTH=864
TRINITY_DN53_c7_g1_i12	3.12627	0.00108371	AT1G07650.1	0	AT1G07650.1 | Symbols: | Leucine-rich repeat transmembrane protein kinase | chr1:2359817-2366423 REVERSE LENGTH=1014
TRINITY_DN4869_c2_g1_i2	3.82538	0.00160238	AT1G07880.1	1.78e-149	AT1G07880.1 | Symbols: ATMPK13 | Protein kinase superfamily protein | chr1:2434706-2435712 REVERSE LENGTH=254
TRINITY_DN1506_c1_g2_i4	3.72268	3.64582e-05	AT1G07890.8	1.22e-145	AT1G07890.8 | Symbols: APX1, MEE6, CS1, ATAPX1, ATAPX01 | ascorbate peroxidase 1 | chr1:2438005-2439435 FORWARD LENGTH=250
TRINITY_DN5862_c0_g2_i1	2.46055	0.0326261	AT1G07900.1	7.42e-68	AT1G07900.1 | Symbols: LBD1 | LOB domain-containing protein 1 | chr1:2442624-2443631 FORWARD LENGTH=190
TRINITY_DN6075_c0_g1_i17	4.56287	1.05233e-05	AT1G08260.1	0	AT1G08260.1 | Symbols: EMB142, EMB2284, POL2A, TIL1, EMB529, ABO4, ESD7 | DNA polymerase epsilon catalytic subunit | chr1:2590944-2606892 FORWARD LENGTH=2161
TRINITY_DN2453_c0_g1_i2	4.60044	4.01784e-07	AT1G08290.1	1.02e-105	AT1G08290.1 | Symbols: WIP3 | WIP domain protein 3 | chr1:2610680-2613180 REVERSE LENGTH=337
TRINITY_DN4373_c2_g2_i3	-3.22882	0.0003734	AT1G08380.1	8.89e-59	AT1G08380.1 | Symbols: PSAO | photosystem I subunit O | chr1:2641004-2641739 REVERSE LENGTH=140
TRINITY_DN29894_c0_g1_i3	7.67703	0.00314885	AT1G08430.1	1.75e-89	AT1G08430.1 | Symbols: ALMT1, ATALMT1 | aluminum-activated malate transporter 1 | chr1:2658800-2661029 FORWARD LENGTH=493
TRINITY_DN29894_c0_g1_i2	9.19849	3.80008e-06	AT1G08440.1	3.17e-120	AT1G08440.1 | Symbols: | Aluminium activated malate transporter family protein | chr1:2663027-2665343 FORWARD LENGTH=501
TRINITY_DN367_c0_g1_i3	-2.10574	0.0496369	AT1G08520.1	2.61e-176	AT1G08520.1 | Symbols: ALB1, ALB-1V, V157, PDE166, CHLD | ALBINA 1 | chr1:2696538-2700819 FORWARD LENGTH=760
TRINITY_DN75_c0_g1_i7	-2.56515	0.00965146	AT1G08540.1	0	AT1G08540.1 | Symbols: SIGB, SIG1, SIG2, SIGA, ATSIG1, ABC1, ATSIG2 | RNApolymerase sigma subunit 2 | chr1:2703461-2706696 FORWARD LENGTH=572
TRINITY_DN2573_c0_g1_i6	-2.73129	0.0039364	AT1G08550.2	0	AT1G08550.2 | Symbols: NPQ1, AVDE1 | non-photochemical quenching 1 | chr1:2707462-2709387 FORWARD LENGTH=462
TRINITY_DN948_c0_g1_i22	6.71989	2.45042e-10	AT1G08560.1	5.39e-125	AT1G08560.1 | Symbols: SYP111, KN, ATSYP111 | syntaxin of plants 111 | chr1:2709778-2710710 REVERSE LENGTH=310
TRINITY_DN7187_c1_g2_i1	-6.79476	0.0456643	AT1G08590.1	6.46e-19	AT1G08590.1 | Symbols: | Leucine-rich receptor-like protein kinase family protein | chr1:2718859-2721948 FORWARD LENGTH=1029
TRINITY_DN393_c1_g1_i33	-2.24446	0.0287476	AT1G08630.4	0	AT1G08630.4 | Symbols: THA1 | threonine aldolase 1 | chr1:2743948-2745685 REVERSE LENGTH=358
TRINITY_DN12439_c0_g1_i12	-2.57816	0.0171374	AT1G08640.1	3.92e-99	AT1G08640.1 | Symbols: CJD1 | Chloroplast J-like domain 1 | chr1:2748714-2751209 REVERSE LENGTH=294
TRINITY_DN1314_c0_g1_i20	-3.92997	0.000181613	AT1G08730.1	0	AT1G08730.1 | Symbols: XIC, ATXIC | Myosin family protein with Dil domain | chr1:2779963-2788325 FORWARD LENGTH=1538
TRINITY_DN3142_c0_g1_i7	2.17071	0.0413503	AT1G08800.2	1.89e-49	AT1G08800.2 | Symbols: | Protein of unknown function, DUF593 | chr1:2813578-2817078 REVERSE LENGTH=1113
TRINITY_DN1698_c0_g2_i1	-5.6173	0.000143883	AT1G08810.1	6.5e-96	AT1G08810.1 | Symbols: MYB60, AtMYB60 | myb domain protein 60 | chr1:2819279-2820329 REVERSE LENGTH=280
TRINITY_DN30507_c0_g1_i2	2.50965	0.0481527	AT1G08840.2	0	AT1G08840.2 | Symbols: emb2411 | DNA replication helicase, putative | chr1:2829579-2838369 REVERSE LENGTH=1315
TRINITY_DN203651_c0_g1_i1	7.83978	0.00171368	AT1G08930.2	2.6e-31	AT1G08930.2 | Symbols: ERD6 | Major facilitator superfamily protein | chr1:2873604-2876979 FORWARD LENGTH=496
TRINITY_DN1010_c0_g1_i14	3.91207	3.02847e-05	AT1G09090.2	0	AT1G09090.2 | Symbols: ATRBOHB, RBOHB | respiratory burst oxidase homolog B | chr1:2932743-2936495 FORWARD LENGTH=843
TRINITY_DN11537_c0_g1_i1	-4.99656	1.35416e-07	AT1G09310.1	2.68e-53	AT1G09310.1 | Symbols: | Protein of unknown function, DUF538 | chr1:3009109-3009648 FORWARD LENGTH=179
TRINITY_DN31054_c0_g1_i2	2.5226	0.0283508	AT1G09320.1	3.27e-50	AT1G09320.1 | Symbols: | agenet domain-containing protein | chr1:3010270-3012228 REVERSE LENGTH=517
TRINITY_DN3058_c3_g1_i5	-3.94346	1.08738e-05	AT1G09340.1	0	AT1G09340.1 | Symbols: CRB, CSP41B, HIP1.3 | chloroplast RNA binding | chr1:3015473-3018035 FORWARD LENGTH=378
TRINITY_DN16761_c1_g1_i3	2.37099	0.0257503	AT1G09390.1	1.17e-157	AT1G09390.1 | Symbols: | GDSL-like Lipase/Acylhydrolase superfamily protein | chr1:3031264-3033415 FORWARD LENGTH=370
TRINITY_DN1761_c1_g1_i21	-3.39758	0.000231561	AT1G09420.1	0	AT1G09420.1 | Symbols: G6PD4 | glucose-6-phosphate dehydrogenase 4 | chr1:3038640-3041715 REVERSE LENGTH=625
TRINITY_DN39744_c0_g1_i4	5.61022	0.000180749	AT1G09450.1	0	AT1G09450.1 | Symbols: | Protein kinase superfamily protein | chr1:3049066-3052858 FORWARD LENGTH=599
TRINITY_DN746_c0_g2_i2	7.83978	0.00171368	AT1G09530.2	2.84e-36	AT1G09530.2 | Symbols: PIF3, POC1, PAP3 | phytochrome interacting factor 3 | chr1:3077216-3079367 FORWARD LENGTH=524
TRINITY_DN5040_c0_g3_i1	11.8688	1.49818e-12	AT1G09540.1	4.86e-95	AT1G09540.1 | Symbols: MYB61, ATMYB61 | myb domain protein 61 | chr1:3086333-3087689 FORWARD LENGTH=366
TRINITY_DN13363_c0_g1_i2	-2.88433	0.00191209	AT1G09575.1	1.79e-63	AT1G09575.1 | Symbols: | Protein of unknown function (DUF607) | chr1:3101851-3102832 REVERSE LENGTH=292
TRINITY_DN4153_c0_g1_i1	4.35202	4.00731e-05	AT1G09610.1	7.86e-125	AT1G09610.1 | Symbols: | Protein of unknown function (DUF579) | chr1:3111789-3112637 FORWARD LENGTH=282
TRINITY_DN13756_c0_g1_i1	3.82538	0.00160238	AT1G09740.1	5.23e-68	AT1G09740.1 | Symbols: | Adenine nucleotide alpha hydrolases-like superfamily protein | chr1:3154603-3155834 FORWARD LENGTH=171
TRINITY_DN545_c1_g1_i1	4.10783	4.99897e-06	AT1G09750.1	1.18e-162	AT1G09750.1 | Symbols: | Eukaryotic aspartyl protease family protein | chr1:3157541-3158960 FORWARD LENGTH=449
TRINITY_DN9117_c0_g1_i17	-3.69385	0.00136856	AT1G09812.1	5.96e-25	AT1G09812.1 | Symbols: | unknown protein; BEST Arabidopsis thaliana protein match is: unknown protein (TAIR:AT1G58007.2); Has 93 Blast hits to 93 proteins in 13 species: Archae - 0; Bacteria - 0; Metazoa - 0; Fungi - 0; Plants - 93; Viruses - 0; Other Eukaryotes - 0 (source: NCBI BLink). | chr1:3187817-3188580 FORWARD LENGTH=128
TRINITY_DN14459_c0_g1_i20	-4.00287	0.000557224	AT1G10010.1	4.12e-149	AT1G10010.1 | Symbols: AAP8, ATAAP8 | amino acid permease 8 | chr1:3265976-3268726 FORWARD LENGTH=475
TRINITY_DN9254_c0_g1_i2	-2.54259	0.00823979	AT1G10170.1	0	AT1G10170.1 | Symbols: ATNFXL1, NFXL1 | NF-X-like 1 | chr1:3333925-3337491 REVERSE LENGTH=1188
TRINITY_DN17902_c0_g1_i2	9.58258	5.15407e-07	AT1G10380.1	3.16e-52	AT1G10380.1 | Symbols: | Putative membrane lipoprotein | chr1:3400706-3402110 FORWARD LENGTH=305
TRINITY_DN479_c1_g1_i42	-2.96943	0.00471818	AT1G10410.1	4.43e-97	AT1G10410.1 | Symbols: | Protein of unknown function (DUF1336) | chr1:3416842-3419264 REVERSE LENGTH=485
TRINITY_DN17004_c0_g3_i1	11.1966	7.48151e-11	AT1G10460.1	6.79e-70	AT1G10460.1 | Symbols: GLP7 | germin-like protein 7 | chr1:3439578-3440231 REVERSE LENGTH=217
TRINITY_DN7900_c0_g2_i1	-6.89343	0.0346117	AT1G10586.2	5.13e-11	AT1G10586.2 | Symbols: | basic helix-loop-helix (bHLH) DNA-binding superfamily protein | chr1:3497131-3499278 REVERSE LENGTH=133
TRINITY_DN9857_c0_g2_i3	-2.58684	0.00776334	AT1G10740.4	0	AT1G10740.4 | Symbols: | alpha/beta-Hydrolases superfamily protein | chr1:3568343-3570466 REVERSE LENGTH=473
TRINITY_DN12344_c0_g1_i1	7.37268	6.53328e-10	AT1G10780.1	4.76e-165	AT1G10780.1 | Symbols: | F-box/RNI-like superfamily protein | chr1:3592875-3594310 REVERSE LENGTH=418
TRINITY_DN581_c0_g2_i2	-2.5794	0.00789998	AT1G10830.1	2.3e-155	AT1G10830.1 | Symbols: Z-ISO, Z-ISO1.1 | 15-cis-zeta-carotene isomerase | chr1:3605736-3607449 REVERSE LENGTH=367
TRINITY_DN215_c0_g1_i26	-4.97349	0.00014804	AT1G10940.1	2.03e-115	AT1G10940.1 | Symbols: ASK1, SNRK2-4, SNRK2.4, SRK2A | Protein kinase superfamily protein | chr1:3656050-3658170 REVERSE LENGTH=363
TRINITY_DN5490_c2_g1_i8	6.94476	0.0346117	AT1G11040.1	1.05e-70	AT1G11040.1 | Symbols: | HSP40/DnaJ peptide-binding protein | chr1:3679225-3680924 REVERSE LENGTH=438
TRINITY_DN54018_c0_g1_i12	11.2888	4.4954e-11	AT1G11080.2	0	AT1G11080.2 | Symbols: scpl31 | serine carboxypeptidase-like 31 | chr1:3694809-3697759 REVERSE LENGTH=495
TRINITY_DN77169_c0_g1_i1	7.55735	0.00487003	AT1G11112.1	0.001	AT1G11112.1 | Symbols: | unknown protein; FUNCTIONS IN: molecular_function unknown; INVOLVED IN: biological_process unknown; LOCATED IN: cellular_component unknown; Has 30201 Blast hits to 17322 proteins in 780 species: Archae - 12; Bacteria - 1396; Metazoa - 17338; Fungi - 3422; Plants - 5037; Viruses - 0; Other Eukaryotes - 2996 (source: NCBI BLink). | chr1:3713220-3713456 REVERSE LENGTH=78
TRINITY_DN6446_c0_g2_i2	4.76404	1.66901e-06	AT1G11120.2	4.68e-34	AT1G11120.2 | Symbols: | unknown protein; FUNCTIONS IN: molecular_function unknown; INVOLVED IN: biological_process unknown; LOCATED IN: cellular_component unknown; EXPRESSED IN: 10 plant structures; EXPRESSED DURING: 4 anthesis, F mature embryo stage, petal differentiation and expansion stage, E expanded cotyledon stage, D bilateral stage; BEST Arabidopsis thaliana protein match is: unknown prot…
TRINITY_DN17278_c0_g1_i2	4.98011	6.46886e-06	AT1G11125.1	3.23e-09	AT1G11125.1 | Symbols: | unknown protein; BEST Arabidopsis thaliana protein match is: unknown protein (TAIR:AT1G61170.1). | chr1:3718846-3719643 FORWARD LENGTH=265
TRINITY_DN1370_c1_g1_i20	4.71924	9.14128e-06	AT1G11190.1	1.56e-155	AT1G11190.1 | Symbols: BFN1, ENDO1 | bifunctional nuclease i | chr1:3750338-3752696 REVERSE LENGTH=305
TRINITY_DN1162_c0_g2_i1	2.37073	0.0264277	AT1G11260.1	0	AT1G11260.1 | Symbols: STP1, ATSTP1 | sugar transporter 1 | chr1:3777460-3780133 FORWARD LENGTH=522
TRINITY_DN18740_c1_g1_i1	-8.47028	0.000115477	AT1G11280.3	1.69e-35	AT1G11280.3 | Symbols: | S-locus lectin protein kinase family protein | chr1:3787456-3790621 REVERSE LENGTH=808
TRINITY_DN2509_c1_g1_i1	-3.297	0.00270732	AT1G11300.1	4.81e-37	AT1G11300.1 | Symbols: | protein serine/threonine kinases;protein kinases;ATP binding;sugar binding;kinases;carbohydrate binding | chr1:3794389-3800719 FORWARD LENGTH=1650
TRINITY_DN2665_c0_g1_i13	-3.97432	3.4209e-05	AT1G11340.1	0	AT1G11340.1 | Symbols: | S-locus lectin protein kinase family protein | chr1:3814116-3817420 REVERSE LENGTH=901
TRINITY_DN5283_c0_g1_i6	-3.43252	0.000175935	AT1G11530.1	7.34e-45	AT1G11530.1 | Symbols: ATCXXS1, CXXS1 | C-terminal cysteine residue is changed to a serine 1 | chr1:3874518-3875311 FORWARD LENGTH=118
TRINITY_DN2522_c0_g1_i12	2.16297	0.0394552	AT1G11580.1	0	AT1G11580.1 | Symbols: ATPMEPCRA, PMEPCRA | methylesterase PCR A | chr1:3888730-3890649 FORWARD LENGTH=557
TRINITY_DN1496_c0_g1_i10	7.59853	2.30704e-14	AT1G11600.1	2.33e-54	AT1G11600.1 | Symbols: CYP77B1 | cytochrome P450, family 77, subfamily B, polypeptide 1 | chr1:3902090-3903622 FORWARD LENGTH=510
TRINITY_DN1460_c0_g1_i4	2.14667	0.0407349	AT1G11680.1	0	AT1G11680.1 | Symbols: CYP51G1, EMB1738, CYP51A2, CYP51 | CYTOCHROME P450 51G1 | chr1:3938925-3940585 FORWARD LENGTH=488
TRINITY_DN13843_c0_g1_i1	2.3756	0.0164573	AT1G11700.1	1.21e-30	AT1G11700.1 | Symbols: | Protein of unknown function, DUF584 | chr1:3945852-3946457 FORWARD LENGTH=201
TRINITY_DN7059_c0_g1_i17	-2.53211	0.0100934	AT1G11860.3	0	AT1G11860.3 | Symbols: | Glycine cleavage T-protein family | chr1:4001801-4003245 FORWARD LENGTH=408
TRINITY_DN14170_c0_g2_i1	3.94626	0.000567336	AT1G11915.1	5.77e-138	AT1G11915.1 | Symbols: | unknown protein; FUNCTIONS IN: molecular_function unknown; INVOLVED IN: biological_process unknown; LOCATED IN: endomembrane system; EXPRESSED IN: root; BEST Arabidopsis thaliana protein match is: unknown protein (TAIR:AT3G17350.1); Has 261 Blast hits to 261 proteins in 13 species: Archae - 0; Bacteria - 0; Metazoa - 0; Fungi - 0; Plants - 261; Viruses - 0; Other Eukaryot…
TRINITY_DN44396_c0_g1_i1	4.01771	0.000698824	AT1G11925.1	1.05e-30	AT1G11925.1 | Symbols: | Stigma-specific Stig1 family protein | chr1:4026195-4026617 REVERSE LENGTH=140
TRINITY_DN1208_c0_g1_i5	-4.81311	2.39115e-07	AT1G12010.1	1.4e-90	AT1G12010.1 | Symbols: | 2-oxoglutarate (2OG) and Fe(II)-dependent oxygenase superfamily protein | chr1:4056274-4057670 FORWARD LENGTH=320
TRINITY_DN51979_c0_g2_i2	3.35313	0.00409105	AT1G12240.1	0	AT1G12240.1 | Symbols: ATBETAFRUCT4, VAC-INV | Glycosyl hydrolases family 32 protein | chr1:4153699-4157457 FORWARD LENGTH=664
TRINITY_DN887_c2_g1_i4	-2.59617	0.00764658	AT1G12250.2	6.43e-125	AT1G12250.2 | Symbols: | Pentapeptide repeat-containing protein | chr1:4159623-4161269 FORWARD LENGTH=206
TRINITY_DN112247_c0_g2_i3	9.43758	1.16972e-06	AT1G12260.1	3.41e-129	AT1G12260.1 | Symbols: VND4, EMB2749, ANAC007, NAC007 | NAC 007 | chr1:4163058-4164486 REVERSE LENGTH=395
TRINITY_DN2022_c0_g1_i1	-2.53966	0.00996031	AT1G12270.1	1.84e-178	AT1G12270.1 | Symbols: Hop1 | stress-inducible protein, putative | chr1:4172105-4174575 FORWARD LENGTH=572
TRINITY_DN41_c0_g1_i33	-3.92354	8.30291e-05	AT1G12290.1	1.58e-82	AT1G12290.1 | Symbols: | Disease resistance protein (CC-NBS-LRR class) family | chr1:4178593-4181247 REVERSE LENGTH=884
TRINITY_DN4722_c0_g2_i1	-3.50819	0.000109921	AT1G12330.1	4.76e-144	AT1G12330.1 | Symbols: | unknown protein; INVOLVED IN: biological_process unknown; LOCATED IN: chloroplast; EXPRESSED IN: 21 plant structures; EXPRESSED DURING: 12 growth stages; BEST Arabidopsis thaliana protein match is: unknown protein (TAIR:AT5G12900.1); Has 249 Blast hits to 249 proteins in 27 species: Archae - 0; Bacteria - 0; Metazoa - 7; Fungi - 14; Plants - 217; Viruses - 0; Other Eukary…
TRINITY_DN2141_c0_g2_i1	3.93437	9.01752e-05	AT1G12420.1	0	AT1G12420.1 | Symbols: ACR8 | ACT domain repeat 8 | chr1:4226673-4228917 REVERSE LENGTH=441
TRINITY_DN3820_c0_g1_i1	-4.38985	0.00198145	AT1G12480.1	0	AT1G12480.1 | Symbols: OZS1, SLAC1, RCD3, CDI3 | C4-dicarboxylate transporter/malic acid transport protein | chr1:4257427-4259249 REVERSE LENGTH=556
TRINITY_DN1005_c0_g2_i1	3.73755	6.28755e-05	AT1G12500.1	1.3e-144	AT1G12500.1 | Symbols: | Nucleotide-sugar transporter family protein | chr1:4263542-4264957 REVERSE LENGTH=361
TRINITY_DN2104_c0_g1_i9	-6.69004	4.96277e-12	AT1G12740.1	0	AT1G12740.1 | Symbols: CYP87A2 | cytochrome P450, family 87, subfamily A, polypeptide 2 | chr1:4342462-4344569 FORWARD LENGTH=472
TRINITY_DN1797_c1_g1_i12	3.22081	0.0264277	AT1G12790.1	2.89e-75	AT1G12790.1 | Symbols: | CONTAINS InterPro DOMAIN/s: RuvA domain 2-like (InterPro:IPR010994); Has 29 Blast hits to 29 proteins in 9 species: Archae - 0; Bacteria - 2; Metazoa - 0; Fungi - 0; Plants - 27; Viruses - 0; Other Eukaryotes - 0 (source: NCBI BLink). | chr1:4359597-4361222 REVERSE LENGTH=250
TRINITY_DN4850_c1_g2_i7	-2.74803	0.00413316	AT1G12800.1	1.42e-152	AT1G12800.1 | Symbols: | Nucleic acid-binding, OB-fold-like protein | chr1:4361778-4365189 REVERSE LENGTH=767
TRINITY_DN4707_c1_g1_i1	3.74987	4.51464e-05	AT1G13170.1	0	AT1G13170.1 | Symbols: ORP1D | OSBP(oxysterol binding protein)-related protein 1D | chr1:4488826-4492278 REVERSE LENGTH=816
TRINITY_DN19281_c0_g2_i4	3.36676	0.0302232	AT1G13230.1	5.67e-116	AT1G13230.1 | Symbols: | Leucine-rich repeat (LRR) family protein | chr1:4520679-4522439 FORWARD LENGTH=424
TRINITY_DN422_c2_g1_i6	-5.95067	2.66995e-10	AT1G13340.1	2.75e-67	AT1G13340.1 | Symbols: | Regulator of Vps4 activity in the MVB pathway protein | chr1:4569622-4571043 REVERSE LENGTH=409
TRINITY_DN20056_c0_g1_i1	7.20584	0.0158132	AT1G13430.1	0.3	AT1G13430.1 | Symbols: ATST4C, ST4C | sulfotransferase 4C | chr1:4606530-4607585 FORWARD LENGTH=351
TRINITY_DN43110_c0_g1_i1	-3.15738	0.0302232	AT1G13480.1	3.03e-06	AT1G13480.1 | Symbols: | Protein of unknown function (DUF1262) | chr1:4622783-4624043 REVERSE LENGTH=387
TRINITY_DN11080_c0_g1_i10	6.59489	1.57173e-06	AT1G13635.2	2.56e-105	AT1G13635.2 | Symbols: | DNA glycosylase superfamily protein | chr1:4674248-4675784 FORWARD LENGTH=311
TRINITY_DN8469_c1_g1_i1	-4.51937	1.41668e-06	AT1G13820.1	3.38e-157	AT1G13820.1 | Symbols: | alpha/beta-Hydrolases superfamily protein | chr1:4735622-4737617 FORWARD LENGTH=339
TRINITY_DN85_c1_g1_i2	8.98316	1.06549e-05	AT1G13940.1	2.37e-36	AT1G13940.1 | Symbols: | Plant protein of unknown function (DUF863) | chr1:4762703-4765923 REVERSE LENGTH=1005
TRINITY_DN5398_c0_g1_i5	-2.51897	0.0109303	AT1G14030.1	0	AT1G14030.1 | Symbols: | Rubisco methyltransferase family protein | chr1:4805493-4807440 REVERSE LENGTH=482
TRINITY_DN4946_c0_g1_i20	3.7727	5.45957e-05	AT1G14130.1	7.91e-117	AT1G14130.1 | Symbols: | 2-oxoglutarate (2OG) and Fe(II)-dependent oxygenase superfamily protein | chr1:4836041-4837040 REVERSE LENGTH=308
TRINITY_DN2671_c0_g3_i3	-2.36359	0.0204029	AT1G14150.1	2.57e-54	AT1G14150.1 | Symbols: PQL1, PQL2 | PsbQ-like 2 | chr1:4839885-4840632 FORWARD LENGTH=190
TRINITY_DN9008_c0_g1_i28	7.20584	0.0158132	AT1G14160.1	1	AT1G14160.1 | Symbols: | Uncharacterised protein family (UPF0497) | chr1:4840798-4841660 REVERSE LENGTH=209
TRINITY_DN7955_c0_g1_i13	2.90781	0.048198	AT1G14190.1	4.5e-101	AT1G14190.1 | Symbols: | Glucose-methanol-choline (GMC) oxidoreductase family protein | chr1:4852802-4854307 FORWARD LENGTH=501
TRINITY_DN9044_c0_g3_i9	-2.73084	0.00642707	AT1G14205.1	2.34e-65	AT1G14205.1 | Symbols: | Ribosomal L18p/L5e family protein | chr1:4855582-4856762 FORWARD LENGTH=165
TRINITY_DN8300_c0_g2_i1	10.9277	3.47997e-10	AT1G14440.2	8.84e-34	AT1G14440.2 | Symbols: AtHB31, HB31, ZHD4 | homeobox protein 31 | chr1:4939076-4940014 REVERSE LENGTH=312
TRINITY_DN3879_c0_g1_i11	-4.38673	2.0143e-06	AT1G14480.1	1.03e-23	AT1G14480.1 | Symbols: | Ankyrin repeat family protein | chr1:4956404-4957888 FORWARD LENGTH=441
TRINITY_DN749_c1_g1_i31	-7.83408	1.27542e-12	AT1G14500.1	1.06e-37	AT1G14500.1 | Symbols: | Ankyrin repeat family protein | chr1:4960375-4961780 FORWARD LENGTH=436
TRINITY_DN6022_c0_g1_i111	2.66692	0.00616452	AT1G14520.1	7.81e-180	AT1G14520.1 | Symbols: MIOX1 | myo-inositol oxygenase 1 | chr1:4968376-4969954 REVERSE LENGTH=311
TRINITY_DN3838_c0_g1_i3	4.81551	3.09703e-05	AT1G14630.1	3.64e-37	AT1G14630.1 | Symbols: | unknown protein; BEST Arabidopsis thaliana protein match is: unknown protein (TAIR:AT2G01990.1); Has 125 Blast hits to 123 proteins in 14 species: Archae - 0; Bacteria - 0; Metazoa - 0; Fungi - 0; Plants - 125; Viruses - 0; Other Eukaryotes - 0 (source: NCBI BLink). | chr1:5019995-5021445 FORWARD LENGTH=226
TRINITY_DN112473_c0_g1_i3	3.36844	0.0158764	AT1G14730.1	3.56e-56	AT1G14730.1 | Symbols: | Cytochrome b561/ferric reductase transmembrane protein family | chr1:5073244-5074568 FORWARD LENGTH=224
TRINITY_DN1919_c0_g1_i1	-2.73982	0.0037412	AT1G14740.1	4.4e-177	AT1G14740.1 | Symbols: | Protein of unknown function (DUF1423) | chr1:5075450-5077732 REVERSE LENGTH=733
TRINITY_DN9101_c0_g1_i4	-2.97465	0.00207498	AT1G14820.3	7.48e-105	AT1G14820.3 | Symbols: | Sec14p-like phosphatidylinositol transfer family protein | chr1:5105237-5106793 REVERSE LENGTH=252
TRINITY_DN3338_c2_g2_i3	-2.35996	0.0238799	AT1G14860.1	6.44e-18	AT1G14860.1 | Symbols: atnudt18, NUDT18 | nudix hydrolase homolog 18 | chr1:5124993-5125805 FORWARD LENGTH=176
TRINITY_DN1024_c0_g1_i46	-2.82099	0.00248937	AT1G14870.1	1.79e-58	AT1G14870.1 | Symbols: PCR2 | PLANT CADMIUM RESISTANCE 2 | chr1:5128591-5129458 REVERSE LENGTH=152
TRINITY_DN9884_c0_g1_i3	3.97478	9.25528e-05	AT1G14900.1	3.93e-27	AT1G14900.1 | Symbols: HMGA | high mobility group A | chr1:5138665-5139353 REVERSE LENGTH=204
TRINITY_DN584_c2_g1_i3	3.9148	1.43365e-05	AT1G15100.1	2.56e-29	AT1G15100.1 | Symbols: RHA2A | RING-H2 finger A2A | chr1:5193703-5194170 REVERSE LENGTH=155
TRINITY_DN12051_c1_g1_i3	4.64039	0.0100719	AT1G15260.1	2.25e-13	AT1G15260.1 | Symbols: | unknown protein; BEST Arabidopsis thaliana protein match is: unknown protein (TAIR:AT3G16070.1); Has 28 Blast hits to 28 proteins in 7 species: Archae - 0; Bacteria - 0; Metazoa - 0; Fungi - 0; Plants - 28; Viruses - 0; Other Eukaryotes - 0 (source: NCBI BLink). | chr1:5249834-5250370 FORWARD LENGTH=178
TRINITY_DN3634_c0_g1_i4	9.15792	4.62514e-06	AT1G15380.2	4.41e-62	AT1G15380.2 | Symbols: | Lactoylglutathione lyase / glyoxalase I family protein | chr1:5290955-5292287 FORWARD LENGTH=174
TRINITY_DN2720_c0_g1_i7	2.96977	0.00502249	AT1G15385.1	5e-06	AT1G15385.1 | Symbols: | unknown protein; CONTAINS InterPro DOMAIN/s: Protein of unknown function DUF761, plant (InterPro:IPR008480); Has 6 Blast hits to 6 proteins in 3 species: Archae - 0; Bacteria - 0; Metazoa - 0; Fungi - 0; Plants - 6; Viruses - 0; Other Eukaryotes - 0 (source: NCBI BLink). | chr1:5292976-5293197 REVERSE LENGTH=73
TRINITY_DN153_c2_g1_i19	-6.10201	3.70729e-09	AT1G15460.1	0	AT1G15460.1 | Symbols: ATBOR4, BOR4 | HCO3- transporter family | chr1:5310196-5313376 REVERSE LENGTH=683
TRINITY_DN4849_c0_g3_i2	3.23376	0.00100404	AT1G15660.1	2e-30	AT1G15660.1 | Symbols: CENP-C | centromere protein C | chr1:5381230-5385057 FORWARD LENGTH=705
TRINITY_DN38353_c0_g2_i1	2.56379	0.00876969	AT1G15760.1	8.35e-45	AT1G15760.1 | Symbols: | Sterile alpha motif (SAM) domain-containing protein | chr1:5425714-5426322 FORWARD LENGTH=202
TRINITY_DN7094_c0_g1_i16	-4.22185	2.94337e-05	AT1G15960.1	0	AT1G15960.1 | Symbols: NRAMP6, ATNRAMP6 | NRAMP metal ion transporter 6 | chr1:5482202-5485066 REVERSE LENGTH=527
TRINITY_DN1122_c0_g1_i3	-4.69246	5.16133e-07	AT1G15980.1	0	AT1G15980.1 | Symbols: NDF1, NDH48 | NDH-dependent cyclic electron flow 1 | chr1:5489314-5491199 FORWARD LENGTH=461
TRINITY_DN19423_c0_g1_i4	4.131	2.04465e-05	AT1G16022.1	0.65	AT1G16022.1 | Symbols: | unknown protein; FUNCTIONS IN: molecular_function unknown; INVOLVED IN: biological_process unknown; LOCATED IN: endomembrane system; Has 30201 Blast hits to 17322 proteins in 780 species: Archae - 12; Bacteria - 1396; Metazoa - 17338; Fungi - 3422; Plants - 5037; Viruses - 0; Other Eukaryotes - 2996 (source: NCBI BLink). | chr1:5501396-5501856 REVERSE LENGTH=122
TRINITY_DN21022_c0_g1_i1	5.74212	2.57844e-07	AT1G16070.1	2.93e-134	AT1G16070.1 | Symbols: AtTLP8, TLP8 | tubby like protein 8 | chr1:5511899-5513779 REVERSE LENGTH=397
TRINITY_DN3293_c0_g1_i6	-2.78882	0.0031694	AT1G16080.1	1.59e-146	AT1G16080.1 | Symbols: | unknown protein; LOCATED IN: apoplast, chloroplast stroma, chloroplast, chloroplast envelope; EXPRESSED IN: 23 plant structures; EXPRESSED DURING: 14 growth stages; Has 81 Blast hits to 81 proteins in 28 species: Archae - 0; Bacteria - 2; Metazoa - 0; Fungi - 0; Plants - 62; Viruses - 0; Other Eukaryotes - 17 (source: NCBI BLink). | chr1:5514394-5515761 FORWARD LENGTH=313
TRINITY_DN2702_c0_g1_i10	-4.144	2.41411e-05	AT1G16110.1	2.8e-63	AT1G16110.1 | Symbols: WAKL6 | wall associated kinase-like 6 | chr1:5518381-5520470 FORWARD LENGTH=642
TRINITY_DN9310_c0_g1_i59	2.23181	0.0318488	AT1G16300.1	0	AT1G16300.1 | Symbols: GAPCP-2 | glyceraldehyde-3-phosphate dehydrogenase of plastid 2 | chr1:5574433-5577406 FORWARD LENGTH=420
TRINITY_DN22690_c0_g1_i9	8.55352	7.59172e-05	AT1G16330.1	3.9e-145	AT1G16330.1 | Symbols: CYCB3;1 | cyclin b3;1 | chr1:5582387-5587391 REVERSE LENGTH=648
TRINITY_DN3655_c0_g1_i3	-4.10159	6.48239e-05	AT1G16360.1	4.51e-106	AT1G16360.1 | Symbols: | LEM3 (ligand-effect modulator 3) family protein / CDC50 family protein | chr1:5593493-5595179 REVERSE LENGTH=336
TRINITY_DN10202_c0_g1_i2	8.664	1.67495e-11	AT1G16390.1	0	AT1G16390.1 | Symbols: ATOCT3, 3-Oct | organic cation/carnitine transporter 3 | chr1:5602921-5604477 FORWARD LENGTH=518
TRINITY_DN9938_c0_g1_i1	4.62034	1.49292e-05	AT1G16490.1	1.79e-65	AT1G16490.1 | Symbols: ATMYB58, MYB58 | myb domain protein 58 | chr1:5629859-5630844 REVERSE LENGTH=274
TRINITY_DN8718_c0_g1_i2	-2.64527	0.029484	AT1G16500.1	6.16e-24	AT1G16500.1 | Symbols: | unknown protein; BEST Arabidopsis thaliana protein match is: unknown protein (TAIR:AT1G79160.1); Has 136 Blast hits to 134 proteins in 17 species: Archae - 0; Bacteria - 0; Metazoa - 0; Fungi - 4; Plants - 131; Viruses - 1; Other Eukaryotes - 0 (source: NCBI BLink). | chr1:5639079-5639995 FORWARD LENGTH=259
TRINITY_DN3438_c0_g1_i7	2.6322	0.0110718	AT1G16520.1	2.07e-113	AT1G16520.1 | Symbols: | unknown protein; FUNCTIONS IN: molecular_function unknown; INVOLVED IN: biological_process unknown; LOCATED IN: plasma membrane; EXPRESSED IN: 22 plant structures; EXPRESSED DURING: 13 growth stages; BEST Arabidopsis thaliana protein match is: unknown protein (TAIR:AT1G56080.1); Has 243 Blast hits to 234 proteins in 69 species: Archae - 2; Bacteria - 2; Metazoa - 61; Fung…
TRINITY_DN1698_c5_g1_i2	5.15757	5.79395e-06	AT1G16630.1	1.59e-12	AT1G16630.1 | Symbols: | unknown protein; LOCATED IN: chloroplast; BEST Arabidopsis thaliana protein match is: unknown protein (TAIR:AT2G16270.1); Has 10587 Blast hits to 5736 proteins in 617 species: Archae - 88; Bacteria - 963; Metazoa - 3686; Fungi - 820; Plants - 541; Viruses - 438; Other Eukaryotes - 4051 (source: NCBI BLink). | chr1:5682212-5684749 REVERSE LENGTH=845
TRINITY_DN6235_c1_g1_i26	-2.85025	0.00225781	AT1G16670.1	4.94e-160	AT1G16670.1 | Symbols: | Protein kinase superfamily protein | chr1:5697846-5699492 FORWARD LENGTH=390
TRINITY_DN1948_c1_g1_i1	-3.44999	0.000145773	AT1G16720.1	0	AT1G16720.1 | Symbols: HCF173 | high chlorophyll fluorescence phenotype 173 | chr1:5723161-5726248 FORWARD LENGTH=598
TRINITY_DN5081_c0_g1_i13	-7.44211	0.00605919	AT1G16800.1	0	AT1G16800.1 | Symbols: | P-loop containing nucleoside triphosphate hydrolases superfamily protein | chr1:5745523-5755263 REVERSE LENGTH=2127
TRINITY_DN1149_c1_g2_i6	-4.80823	1.01464e-07	AT1G16880.1	8.89e-127	AT1G16880.1 | Symbols: | uridylyltransferase-related | chr1:5773796-5776125 FORWARD LENGTH=290
TRINITY_DN20139_c0_g1_i1	8.61476	5.74708e-05	AT1G16950.1	0.000862	AT1G16950.1 | Symbols: | unknown protein; FUNCTIONS IN: molecular_function unknown; INVOLVED IN: biological_process unknown; LOCATED IN: endomembrane system; EXPRESSED IN: stamen; EXPRESSED DURING: 4 anthesis; Has 17 Blast hits to 17 proteins in 5 species: Archae - 0; Bacteria - 0; Metazoa - 0; Fungi - 0; Plants - 17; Viruses - 0; Other Eukaryotes - 0 (source: NCBI BLink). | chr1:5796083-5796364 …
TRINITY_DN1686_c1_g1_i7	4.13839	0.000766279	AT1G17020.1	1.01e-148	AT1G17020.1 | Symbols: SRG1, ATSRG1 | senescence-related gene 1 | chr1:5820258-5821741 FORWARD LENGTH=358
TRINITY_DN7011_c0_g1_i2	-2.19278	0.034328	AT1G17100.1	1.28e-94	AT1G17100.1 | Symbols: | SOUL heme-binding family protein | chr1:5844766-5845539 FORWARD LENGTH=232
TRINITY_DN11234_c0_g1_i20	-7.62471	8.53333e-14	AT1G17200.1	5.24e-63	AT1G17200.1 | Symbols: | Uncharacterised protein family (UPF0497) | chr1:5878493-5879871 FORWARD LENGTH=204
TRINITY_DN98_c0_g2_i1	2.51805	0.00946957	AT1G17230.1	0	AT1G17230.1 | Symbols: | Leucine-rich receptor-like protein kinase family protein | chr1:5891375-5894855 FORWARD LENGTH=1101
TRINITY_DN4867_c1_g1_i4	-2.39323	0.041392	AT1G17280.2	2.68e-33	AT1G17280.2 | Symbols: UBC34 | ubiquitin-conjugating enzyme 34 | chr1:5917146-5919162 REVERSE LENGTH=237
TRINITY_DN6490_c0_g2_i1	-4.05142	5.71914e-06	AT1G17420.1	0	AT1G17420.1 | Symbols: LOX3 | lipoxygenase 3 | chr1:5977512-5981384 FORWARD LENGTH=919
TRINITY_DN10991_c1_g1_i1	2.27622	0.0468628	AT1G17430.1	2.82e-73	AT1G17430.1 | Symbols: | alpha/beta-Hydrolases superfamily protein | chr1:5982310-5983919 FORWARD LENGTH=332
TRINITY_DN4107_c0_g1_i39	-3.89681	5.10863e-05	AT1G17840.1	0	AT1G17840.1 | Symbols: WBC11, ABCG11, DSO, COF1, ATWBC11 | white-brown complex homolog protein 11 | chr1:6142870-6145894 FORWARD LENGTH=703
TRINITY_DN2862_c0_g1_i1	4.44841	3.45133e-05	AT1G17860.1	4.93e-59	AT1G17860.1 | Symbols: | Kunitz family trypsin and protease inhibitor protein | chr1:6149343-6149933 FORWARD LENGTH=196
TRINITY_DN4908_c0_g1_i6	-6.79476	0.0456643	AT1G17930.1	1.56e-41	AT1G17930.1 | Symbols: | Aminotransferase-like, plant mobile domain family protein | chr1:6166638-6168432 REVERSE LENGTH=478
TRINITY_DN24568_c0_g1_i2	7.03714	0.0264277	AT1G17950.1	6.08e-85	AT1G17950.1 | Symbols: ATMYB52, BW52, MYB52 | myb domain protein 52 | chr1:6177764-6179063 FORWARD LENGTH=249
TRINITY_DN53_c2_g3_i1	-5.49205	1.47299e-08	AT1G18060.1	5.33e-88	AT1G18060.1 | Symbols: | unknown protein; INVOLVED IN: biological_process unknown; LOCATED IN: chloroplast; EXPRESSED IN: 22 plant structures; EXPRESSED DURING: 13 growth stages; Has 74 Blast hits to 74 proteins in 29 species: Archae - 0; Bacteria - 19; Metazoa - 0; Fungi - 0; Plants - 49; Viruses - 0; Other Eukaryotes - 6 (source: NCBI BLink). | chr1:6212065-6213314 REVERSE LENGTH=226
TRINITY_DN95831_c0_g1_i6	5.01329	0.00215081	AT1G18090.1	4.94e-178	AT1G18090.1 | Symbols: | 5'-3' exonuclease family protein | chr1:6224539-6227715 FORWARD LENGTH=577
TRINITY_DN17717_c0_g1_i1	10.4865	4.06312e-09	AT1G18140.1	0	AT1G18140.1 | Symbols: LAC1, ATLAC1 | laccase 1 | chr1:6238986-6241393 REVERSE LENGTH=581
TRINITY_DN3244_c0_g2_i6	-5.42927	1.6129e-07	AT1G18170.1	5.32e-93	AT1G18170.1 | Symbols: | FKBP-like peptidyl-prolyl cis-trans isomerase family protein | chr1:6254291-6255507 FORWARD LENGTH=247
TRINITY_DN81053_c0_g1_i1	7.03714	0.0264277	AT1G18290.1	4.43e-22	AT1G18290.1 | Symbols: | unknown protein; FUNCTIONS IN: molecular_function unknown; INVOLVED IN: N-terminal protein myristoylation; LOCATED IN: chloroplast; EXPRESSED IN: root; Has 94 Blast hits to 94 proteins in 12 species: Archae - 0; Bacteria - 0; Metazoa - 0; Fungi - 0; Plants - 94; Viruses - 0; Other Eukaryotes - 0 (source: NCBI BLink). | chr1:6297436-6297966 FORWARD LENGTH=176
TRINITY_DN14688_c0_g1_i11	7.27167	1.13442e-09	AT1G18370.1	0	AT1G18370.1 | Symbols: HIK, ATNACK1, NACK1 | ATP binding microtubule motor family protein | chr1:6319732-6323820 REVERSE LENGTH=974
TRINITY_DN21245_c0_g1_i3	-2.6047	0.0345481	AT1G18420.1	3.73e-13	AT1G18420.1 | Symbols: | Aluminium activated malate transporter family protein | chr1:6343330-6345689 FORWARD LENGTH=581
TRINITY_DN12068_c0_g1_i33	-3.20977	0.0151945	AT1G18460.1	3.22e-124	AT1G18460.1 | Symbols: | alpha/beta-Hydrolases superfamily protein | chr1:6352682-6355971 FORWARD LENGTH=701
TRINITY_DN13759_c0_g1_i1	5.54988	1.08826e-07	AT1G18550.1	0	AT1G18550.1 | Symbols: | ATP binding microtubule motor family protein | chr1:6381656-6384340 REVERSE LENGTH=725
TRINITY_DN1398_c0_g1_i5	4.9216	6.73667e-08	AT1G18650.1	9.08e-38	AT1G18650.1 | Symbols: PDCB3 | plasmodesmata callose-binding protein 3 | chr1:6419036-6420413 REVERSE LENGTH=184
TRINITY_DN387_c2_g1_i6	-2.39625	0.0164014	AT1G18660.1	0	AT1G18660.1 | Symbols: | zinc finger (C3HC4-type RING finger) family protein | chr1:6421433-6425565 FORWARD LENGTH=486
TRINITY_DN2671_c0_g3_i2	-3.1161	0.000781294	AT1G18730.1	1.75e-47	AT1G18730.1 | Symbols: NDF6 | NDH dependent flow 6 | chr1:6460625-6462107 FORWARD LENGTH=175
TRINITY_DN9174_c0_g1_i23	-6.98578	0.0264277	AT1G18860.1	0.26	AT1G18860.1 | Symbols: WRKY61, ATWRKY61 | WRKY DNA-binding protein 61 | chr1:6509494-6511209 FORWARD LENGTH=480
TRINITY_DN3549_c0_g1_i2	-6.6769	2.40841e-08	AT1G19150.1	3.15e-132	AT1G19150.1 | Symbols: LHCA6, LHCA2*1 | photosystem I light harvesting complex gene 6 | chr1:6612806-6613799 FORWARD LENGTH=270
TRINITY_DN6112_c0_g1_i3	-3.46458	0.000116883	AT1G19180.1	1.31e-46	AT1G19180.1 | Symbols: JAZ1, TIFY10A | jasmonate-zim-domain protein 1 | chr1:6622312-6623271 FORWARD LENGTH=253
TRINITY_DN666_c0_g1_i2	2.90805	0.00198145	AT1G19190.1	6.59e-84	AT1G19190.1 | Symbols: | alpha/beta-Hydrolases superfamily protein | chr1:6623876-6624832 FORWARD LENGTH=318
TRINITY_DN2502_c0_g1_i14	5.06097	4.32865e-06	AT1G19330.2	1.27e-94	AT1G19330.2 | Symbols: | unknown protein; FUNCTIONS IN: molecular_function unknown; INVOLVED IN: biological_process unknown; LOCATED IN: cellular_component unknown; EXPRESSED IN: 22 plant structures; EXPRESSED DURING: 13 growth stages; BEST Arabidopsis thaliana protein match is: unknown protein (TAIR:AT1G75060.1); Has 145 Blast hits to 145 proteins in 43 species: Archae - 0; Bacteria - 0; Metazoa…
TRINITY_DN2735_c1_g3_i3	-5.84551	3.02049e-10	AT1G19640.1	9.07e-116	AT1G19640.1 | Symbols: JMT | jasmonic acid carboxyl methyltransferase | chr1:6789166-6791708 REVERSE LENGTH=389
TRINITY_DN9452_c0_g1_i14	8.72995	3.39676e-05	AT1G19700.3	5.53e-64	AT1G19700.3 | Symbols: BEL10 | BEL1-like homeodomain 10 | chr1:6809958-6811854 REVERSE LENGTH=538
TRINITY_DN3125_c0_g1_i7	-2.27518	0.0242266	AT1G19920.1	0	AT1G19920.1 | Symbols: APS2, ASA1 | Pseudouridine synthase/archaeosine transglycosylase-like family protein | chr1:6914835-6916657 REVERSE LENGTH=476
TRINITY_DN10557_c0_g1_i2	3.61262	0.000347319	AT1G19940.1	0	AT1G19940.1 | Symbols: AtGH9B5, GH9B5 | glycosyl hydrolase 9B5 | chr1:6918323-6920268 REVERSE LENGTH=515
TRINITY_DN4744_c0_g2_i2	2.46739	0.0118565	AT1G20010.1	1.73e-126	AT1G20010.1 | Symbols: TUB5 | tubulin beta-5 chain | chr1:6938033-6940481 REVERSE LENGTH=449
TRINITY_DN1541_c0_g1_i6	-3.13372	0.000586473	AT1G20030.2	6.4e-112	AT1G20030.2 | Symbols: | Pathogenesis-related thaumatin superfamily protein | chr1:6945725-6947017 FORWARD LENGTH=316
TRINITY_DN18864_c0_g1_i16	-4.58354	3.31811e-06	AT1G20340.1	3.12e-58	AT1G20340.1 | Symbols: DRT112, PETE2 | Cupredoxin superfamily protein | chr1:7042770-7043273 REVERSE LENGTH=167
TRINITY_DN7312_c0_g1_i3	-3.07965	0.0395443	AT1G20470.1	1.2	AT1G20470.1 | Symbols: | SAUR-like auxin-responsive protein family | chr1:7094325-7094765 FORWARD LENGTH=146
TRINITY_DN5639_c0_g1_i43	-2.68738	0.00663388	AT1G20550.1	0	AT1G20550.1 | Symbols: | O-fucosyltransferase family protein | chr1:7115485-7117936 REVERSE LENGTH=564
TRINITY_DN17561_c0_g1_i3	6.93557	2.70013e-07	AT1G20610.1	4.87e-142	AT1G20610.1 | Symbols: CYCB2;3 | Cyclin B2;3 | chr1:7135073-7137273 REVERSE LENGTH=429
TRINITY_DN19838_c1_g2_i1	7.78754	0.00209288	AT1G20630.1	0	AT1G20630.1 | Symbols: CAT1 | catalase 1 | chr1:7146812-7149609 FORWARD LENGTH=492
TRINITY_DN4013_c0_g1_i6	-2.35285	0.0245159	AT1G20670.1	1.33e-101	AT1G20670.1 | Symbols: | DNA-binding bromodomain-containing protein | chr1:7164537-7167933 REVERSE LENGTH=652
TRINITY_DN28_c0_g1_i4	-2.93493	0.00171368	AT1G20780.1	0	AT1G20780.1 | Symbols: PUB44, ATPUB44, SAUL1 | senescence-associated E3 ubiquitin ligase 1 | chr1:7217812-7220609 FORWARD LENGTH=801
TRINITY_DN12608_c0_g1_i2	-3.05337	0.0039797	AT1G20810.1	4.38e-86	AT1G20810.1 | Symbols: | FKBP-like peptidyl-prolyl cis-trans isomerase family protein | chr1:7232025-7233367 FORWARD LENGTH=232
TRINITY_DN5854_c0_g1_i45	3.72203	0.00031807	AT1G20900.1	4.2e-34	AT1G20900.1 | Symbols: ESC, ORE7, AHL27 | Predicted AT-hook DNA-binding family protein | chr1:7273024-7273959 FORWARD LENGTH=311
TRINITY_DN2049_c0_g1_i13	-2.35661	0.0193116	AT1G20925.1	4.78e-136	AT1G20925.1 | Symbols: | Auxin efflux carrier family protein | chr1:7289973-7292507 FORWARD LENGTH=472
TRINITY_DN1442_c0_g1_i9	2.20736	0.0332681	AT1G20970.1	7.89e-96	AT1G20970.1 | Symbols: | FUNCTIONS IN: molecular_function unknown; INVOLVED IN: biological_process unknown; LOCATED IN: plasma membrane, vacuole; EXPRESSED IN: guard cell, cultured cell; BEST Arabidopsis thaliana protein match is: proton pump interactor 1 (TAIR:AT4G27500.1); Has 30201 Blast hits to 17322 proteins in 780 species: Archae - 12; Bacteria - 1396; Metazoa - 17338; Fungi - 3422; Plants …
TRINITY_DN22533_c0_g1_i2	6.02963	5.31459e-08	AT1G20990.1	4.82e-55	AT1G20990.1 | Symbols: | Cysteine/Histidine-rich C1 domain family protein | chr1:7330524-7331946 REVERSE LENGTH=319
TRINITY_DN1313_c1_g1_i13	-4.36615	0.000202133	AT1G21000.1	1.97e-97	AT1G21000.1 | Symbols: | PLATZ transcription factor family protein | chr1:7337919-7339088 FORWARD LENGTH=246
TRINITY_DN23252_c0_g1_i1	-2.22776	0.0314079	AT1G21010.1	7.06e-38	AT1G21010.1 | Symbols: | unknown protein; FUNCTIONS IN: molecular_function unknown; INVOLVED IN: N-terminal protein myristoylation; LOCATED IN: cellular_component unknown; EXPRESSED IN: 24 plant structures; EXPRESSED DURING: 14 growth stages; BEST Arabidopsis thaliana protein match is: unknown protein (TAIR:AT1G76600.1); Has 206 Blast hits to 206 proteins in 13 species: Archae - 0; Bacteria - 0; …
TRINITY_DN11155_c0_g1_i4	4.78304	1.76753e-06	AT1G21070.1	1.07e-180	AT1G21070.1 | Symbols: | Nucleotide-sugar transporter family protein | chr1:7376148-7377810 REVERSE LENGTH=348
TRINITY_DN27411_c0_g1_i3	5.90054	2.51881e-08	AT1G21090.1	5.71e-42	AT1G21090.1 | Symbols: | Cupredoxin superfamily protein | chr1:7384854-7386199 FORWARD LENGTH=242
TRINITY_DN516_c0_g1_i1	4.69536	2.39186e-06	AT1G21240.1	7.09e-154	AT1G21240.1 | Symbols: WAK3 | wall associated kinase 3 | chr1:7434303-7436702 FORWARD LENGTH=741
TRINITY_DN6907_c1_g2_i1	-4.78692	0.00491762	AT1G21245.1	7.98e-35	AT1G21245.1 | Symbols: | Protein kinase superfamily protein | chr1:7436842-7437342 FORWARD LENGTH=166
TRINITY_DN3067_c0_g1_i12	-5.46086	4.99228e-08	AT1G21270.1	0	AT1G21270.1 | Symbols: WAK2 | wall-associated kinase 2 | chr1:7444997-7447345 FORWARD LENGTH=732
TRINITY_DN10114_c0_g2_i1	8.75737	3.003e-05	AT1G21510.1	1.09e-08	AT1G21510.1 | Symbols: | unknown protein; FUNCTIONS IN: molecular_function unknown; INVOLVED IN: N-terminal protein myristoylation; LOCATED IN: cellular_component unknown; EXPRESSED IN: cotyledon; Has 380 Blast hits to 286 proteins in 63 species: Archae - 0; Bacteria - 6; Metazoa - 254; Fungi - 44; Plants - 13; Viruses - 5; Other Eukaryotes - 58 (source: NCBI BLink). | chr1:7531534-7532505 REVERS…
TRINITY_DN4083_c0_g2_i6	-3.36192	0.00080935	AT1G21740.1	3.31e-153	AT1G21740.1 | Symbols: | Protein of unknown function (DUF630 and DUF632) | chr1:7641580-7645078 FORWARD LENGTH=953
TRINITY_DN36785_c0_g1_i1	4.57733	2.91169e-05	AT1G21830.1	1.72e-34	AT1G21830.1 | Symbols: | unknown protein; CONTAINS InterPro DOMAIN/s: Protein of unknown function DUF740 (InterPro:IPR008004); BEST Arabidopsis thaliana protein match is: unknown protein (TAIR:AT1G44608.1); Has 49 Blast hits to 49 proteins in 12 species: Archae - 0; Bacteria - 0; Metazoa - 0; Fungi - 0; Plants - 49; Viruses - 0; Other Eukaryotes - 0 (source: NCBI BLink). | chr1:7661429-7662521 RE…
TRINITY_DN4352_c6_g1_i5	2.94137	0.00246067	AT1G21880.2	7.16e-171	AT1G21880.2 | Symbols: LYM1 | lysm domain GPI-anchored protein 1 precursor | chr1:7680689-7682526 FORWARD LENGTH=416
TRINITY_DN32939_c0_g1_i6	3.14925	0.00760748	AT1G22060.1	1.2e-173	AT1G22060.1 | Symbols: | LOCATED IN: vacuole; EXPRESSED IN: 23 plant structures; EXPRESSED DURING: 13 growth stages; BEST Arabidopsis thaliana protein match is: FBD, F-box and Leucine Rich Repeat domains containing protein (TAIR:AT1G22000.1); Has 84739 Blast hits to 38714 proteins in 2257 species: Archae - 1436; Bacteria - 11314; Metazoa - 40747; Fungi - 7706; Plants - 4675; Viruses - 308; Other …
TRINITY_DN16357_c0_g1_i9	5.13154	0.00136856	AT1G22260.1	0	AT1G22260.1 | Symbols: ZYP1a, ZYP1 | Myosin heavy chain-related protein | chr1:7860160-7865142 REVERSE LENGTH=871
TRINITY_DN16357_c0_g1_i2	6.94476	0.0346117	AT1G22275.1	9.41e-163	AT1G22275.1 | Symbols: ZYP1b, ZYP1 | Myosin heavy chain-related protein | chr1:7867245-7872066 FORWARD LENGTH=856
TRINITY_DN20380_c0_g2_i2	4.03561	0.000650257	AT1G22360.1	0	AT1G22360.1 | Symbols: AtUGT85A2, UGT85A2 | UDP-glucosyl transferase 85A2 | chr1:7895068-7897527 REVERSE LENGTH=481
TRINITY_DN13942_c0_g1_i1	9.02887	8.54772e-06	AT1G22400.1	0	AT1G22400.1 | Symbols: UGT85A1, ATUGT85A1 | UDP-Glycosyltransferase superfamily protein | chr1:7903851-7906607 REVERSE LENGTH=489
TRINITY_DN14186_c0_g1_i9	-4.14045	1.48765e-05	AT1G22430.2	4.99e-88	AT1G22430.2 | Symbols: | GroES-like zinc-binding dehydrogenase family protein | chr1:7919235-7921594 FORWARD LENGTH=388
TRINITY_DN3824_c0_g1_i2	4.60735	1.15167e-05	AT1G22440.1	2.07e-155	AT1G22440.1 | Symbols: | Zinc-binding alcohol dehydrogenase family protein | chr1:7922560-7924759 FORWARD LENGTH=386
TRINITY_DN1998_c0_g1_i5	-4.04535	0.000109578	AT1G22530.1	7.44e-73	AT1G22530.1 | Symbols: PATL2 | PATELLIN 2 | chr1:7955773-7958326 REVERSE LENGTH=683
TRINITY_DN2026_c0_g2_i2	2.78058	0.00591368	AT1G22640.1	1.08e-93	AT1G22640.1 | Symbols: ATMYB3, MYB3 | myb domain protein 3 | chr1:8006289-8007219 FORWARD LENGTH=257
TRINITY_DN11718_c0_g1_i2	7.12395	0.0204029	AT1G22690.3	1.89e-26	AT1G22690.3 | Symbols: | Gibberellin-regulated family protein | chr1:8027328-8027961 FORWARD LENGTH=119
TRINITY_DN785_c0_g2_i2	-4.50628	2.06507e-06	AT1G22990.1	3.21e-52	AT1G22990.1 | Symbols: HIPP22 | Heavy metal transport/detoxification superfamily protein | chr1:8139221-8140045 FORWARD LENGTH=152
TRINITY_DN4089_c0_g1_i8	11.1815	8.12351e-11	AT1G23000.1	1.12e-29	AT1G23000.1 | Symbols: | Heavy metal transport/detoxification superfamily protein | chr1:8143614-8144865 FORWARD LENGTH=358
TRINITY_DN3303_c2_g1_i3	7.61843	0.0039041	AT1G23070.1	6.51e-153	AT1G23070.1 | Symbols: | Protein of unknown function (DUF300) | chr1:8174011-8175758 REVERSE LENGTH=403
TRINITY_DN110_c0_g2_i3	-2.73501	0.00388663	AT1G23090.1	0	AT1G23090.1 | Symbols: AST91, SULTR3;3 | sulfate transporter 91 | chr1:8185238-8188954 REVERSE LENGTH=631
TRINITY_DN99295_c0_g1_i1	2.81863	0.026341	AT1G23380.1	1.76e-108	AT1G23380.1 | Symbols: KNAT6, KNAT6L, KNAT6S | KNOTTED1-like homeobox gene 6 | chr1:8297499-8302492 REVERSE LENGTH=327
TRINITY_DN18676_c0_g1_i1	3.30947	0.001891	AT1G23390.1	3.14e-78	AT1G23390.1 | Symbols: | Kelch repeat-containing F-box family protein | chr1:8309449-8310633 REVERSE LENGTH=394
TRINITY_DN2825_c1_g1_i11	-5.00731	7.86348e-07	AT1G23440.1	6.8e-93	AT1G23440.1 | Symbols: | Peptidase C15, pyroglutamyl peptidase I-like | chr1:8321940-8324019 FORWARD LENGTH=217
TRINITY_DN2825_c1_g1_i1	-3.11904	0.0346117	AT1G23450.1	0	AT1G23450.1 | Symbols: | Tetratricopeptide repeat (TPR)-like superfamily protein | chr1:8324698-8326697 FORWARD LENGTH=666
TRINITY_DN1250_c1_g1_i1	9.23795	3.14462e-06	AT1G23460.1	9.94e-111	AT1G23460.1 | Symbols: | Pectin lyase-like superfamily protein | chr1:8327382-8329622 FORWARD LENGTH=460
TRINITY_DN4114_c0_g1_i1	5.51535	8.99349e-07	AT1G23530.1	0.000707	AT1G23530.1 | Symbols: | unknown protein; BEST Arabidopsis thaliana protein match is: unknown protein (TAIR:AT1G70470.1); Has 38 Blast hits to 38 proteins in 12 species: Archae - 0; Bacteria - 0; Metazoa - 0; Fungi - 0; Plants - 37; Viruses - 0; Other Eukaryotes - 1 (source: NCBI BLink). | chr1:8345861-8346430 FORWARD LENGTH=189
TRINITY_DN8956_c0_g1_i1	-4.5923	1.94985e-06	AT1G23740.1	3.42e-84	AT1G23740.1 | Symbols: | Oxidoreductase, zinc-binding dehydrogenase family protein | chr1:8398245-8399656 REVERSE LENGTH=386
TRINITY_DN63457_c0_g1_i6	6.96772	2.28286e-07	AT1G23790.1	4.63e-157	AT1G23790.1 | Symbols: | Plant protein of unknown function (DUF936) | chr1:8410099-8411917 FORWARD LENGTH=518
TRINITY_DN80454_c0_g1_i3	-4.18223	0.0337437	AT1G23830.1	7.2	AT1G23830.1 | Symbols: | unknown protein; FUNCTIONS IN: molecular_function unknown; INVOLVED IN: biological_process unknown; LOCATED IN: endomembrane system; EXPRESSED IN: 12 plant structures; EXPRESSED DURING: 9 growth stages; BEST Arabidopsis thaliana protein match is: unknown protein (TAIR:AT1G23840.1); Has 57 Blast hits to 52 proteins in 7 species: Archae - 0; Bacteria - 0; Metazoa - 0; Fungi…
TRINITY_DN2420_c3_g1_i1	-5.36572	6.18296e-09	AT1G24020.2	9.5e-51	AT1G24020.2 | Symbols: MLP423 | MLP-like protein 423 | chr1:8500653-8501458 REVERSE LENGTH=155
TRINITY_DN3512_c0_g5_i4	4.3084	0.000107026	AT1G24030.2	0	AT1G24030.2 | Symbols: | Protein kinase superfamily protein | chr1:8503394-8505195 FORWARD LENGTH=361
TRINITY_DN1441_c1_g3_i1	8.8654	1.63324e-14	AT1G24100.1	1.75e-156	AT1G24100.1 | Symbols: UGT74B1 | UDP-glucosyl transferase 74B1 | chr1:8525547-8527010 REVERSE LENGTH=460
TRINITY_DN33046_c0_g1_i6	2.94048	0.00192541	AT1G24120.1	0	AT1G24120.1 | Symbols: ARL1 | ARG1-like 1 | chr1:8529283-8531946 REVERSE LENGTH=436
TRINITY_DN5796_c0_g2_i4	-3.89329	6.46003e-05	AT1G24130.1	1.09e-119	AT1G24130.1 | Symbols: | Transducin/WD40 repeat-like superfamily protein | chr1:8534183-8535430 REVERSE LENGTH=415
TRINITY_DN7366_c0_g1_i7	-6.68613	1.79101e-11	AT1G24140.1	4.41e-82	AT1G24140.1 | Symbols: | Matrixin family protein | chr1:8536131-8537285 REVERSE LENGTH=384
TRINITY_DN19648_c0_g1_i1	6.94476	0.0346117	AT1G24290.1	0	AT1G24290.1 | Symbols: | AAA-type ATPase family protein | chr1:8612650-8614227 REVERSE LENGTH=525
TRINITY_DN10866_c0_g1_i1	-7.22307	1.33508e-13	AT1G24540.1	0	AT1G24540.1 | Symbols: CYP86C1 | cytochrome P450, family 86, subfamily C, polypeptide 1 | chr1:8699751-8701319 FORWARD LENGTH=522
TRINITY_DN15650_c0_g1_i2	2.98604	0.0169817	AT1G24590.1	8.06e-11	AT1G24590.1 | Symbols: DRNL, DRN-LIKE, SOB2, ESR2 | DORNROSCHEN-like | chr1:8714389-8715309 REVERSE LENGTH=306
TRINITY_DN1212_c0_g1_i2	-2.53504	0.0137008	AT1G25390.1	9.29e-165	AT1G25390.1 | Symbols: | Protein kinase superfamily protein | chr1:8906640-8908800 REVERSE LENGTH=629
TRINITY_DN12816_c0_g1_i1	-2.12008	0.0466967	AT1G25400.2	2.12e-15	AT1G25400.2 | Symbols: | unknown protein; FUNCTIONS IN: molecular_function unknown; INVOLVED IN: biological_process unknown; LOCATED IN: cellular_component unknown; EXPRESSED IN: 20 plant structures; EXPRESSED DURING: 10 growth stages; BEST Arabidopsis thaliana protein match is: unknown protein (TAIR:AT1G68440.1). | chr1:8911463-8912329 REVERSE LENGTH=288
TRINITY_DN2562_c2_g1_i1	5.25493	1.31197e-08	AT1G25510.1	0	AT1G25510.1 | Symbols: | Eukaryotic aspartyl protease family protein | chr1:8959372-8960823 REVERSE LENGTH=483
TRINITY_DN43860_c0_g1_i2	-3.63193	0.011162	AT1G25682.1	1.75e-157	AT1G25682.1 | Symbols: | Family of unknown function (DUF572) | chr1:9002532-9004550 REVERSE LENGTH=310
TRINITY_DN10125_c0_g2_i2	6.07121	2.17434e-05	AT1G26100.1	1.96e-81	AT1G26100.1 | Symbols: | Cytochrome b561/ferric reductase transmembrane protein family | chr1:9022716-9024081 REVERSE LENGTH=236
TRINITY_DN54742_c0_g1_i1	8.11877	0.00047682	AT1G26290.1	2.98e-10	AT1G26290.1 | Symbols: | unknown protein; Has 126 Blast hits to 112 proteins in 36 species: Archae - 0; Bacteria - 6; Metazoa - 14; Fungi - 3; Plants - 14; Viruses - 0; Other Eukaryotes - 89 (source: NCBI BLink). | chr1:9098051-9098555 FORWARD LENGTH=142
TRINITY_DN4560_c2_g1_i2	2.71076	0.0147647	AT1G26330.2	9.68e-98	AT1G26330.2 | Symbols: | DNA binding | chr1:9107625-9113520 FORWARD LENGTH=1194
TRINITY_DN41848_c0_g1_i4	-3.51852	0.000134623	AT1G26340.1	1.27e-56	AT1G26340.1 | Symbols: B5
TRINITY_DN4433_c3_g1_i2	2.99283	0.00154733	AT1G26355.1	1.97e-29	AT1G26355.1 | Symbols: SP1L1 | SPIRAL1-like1 | chr1:9117950-9118611 REVERSE LENGTH=113
TRINITY_DN125970_c0_g1_i1	6.3404	5.52796e-06	AT1G26760.1	4.94e-170	AT1G26760.1 | Symbols: ATXR1, SDG35 | SET domain protein 35 | chr1:9248304-9249941 REVERSE LENGTH=545
TRINITY_DN2082_c6_g1_i11	-4.31272	0.0219919	AT1G26790.1	0.076	AT1G26790.1 | Symbols: | Dof-type zinc finger DNA-binding family protein | chr1:9273857-9275312 REVERSE LENGTH=396
TRINITY_DN61055_c0_g1_i1	7.03714	0.0264277	AT1G26840.1	7.98e-100	AT1G26840.1 | Symbols: ORC6, ATORC6 | origin recognition complex protein 6 | chr1:9298822-9300603 FORWARD LENGTH=284
TRINITY_DN4722_c1_g1_i2	2.8137	0.0026857	AT1G26850.2	0	AT1G26850.2 | Symbols: | S-adenosyl-L-methionine-dependent methyltransferases superfamily protein | chr1:9301146-9303432 REVERSE LENGTH=616
TRINITY_DN3146_c13_g1_i1	-5.52762	6.17207e-07	AT1G26920.1	0.003	AT1G26920.1 | Symbols: | unknown protein; BEST Arabidopsis thaliana protein match is: unknown protein (TAIR:AT1G69760.1); Has 47 Blast hits to 47 proteins in 13 species: Archae - 0; Bacteria - 0; Metazoa - 0; Fungi - 7; Plants - 34; Viruses - 0; Other Eukaryotes - 6 (source: NCBI BLink). | chr1:9329584-9330105 FORWARD LENGTH=173
TRINITY_DN4129_c3_g1_i1	3.77644	0.0250022	AT1G27220.1	0.044	AT1G27220.1 | Symbols: | paired amphipathic helix repeat-containing protein | chr1:9463806-9465444 FORWARD LENGTH=184
TRINITY_DN8958_c1_g1_i4	2.49281	0.0143688	AT1G27300.1	3.28e-17	AT1G27300.1 | Symbols: | unknown protein; Has 54 Blast hits to 54 proteins in 19 species: Archae - 0; Bacteria - 0; Metazoa - 11; Fungi - 6; Plants - 34; Viruses - 0; Other Eukaryotes - 3 (source: NCBI BLink). | chr1:9483324-9484194 FORWARD LENGTH=200
TRINITY_DN11283_c0_g3_i10	6.63274	1.83052e-09	AT1G27460.1	0	AT1G27460.1 | Symbols: NPGR1 | no pollen germination related 1 | chr1:9534977-9537424 FORWARD LENGTH=694
TRINITY_DN3457_c0_g1_i17	-4.03732	0.0080142	AT1G27595.1	0	AT1G27595.1 | Symbols: | CONTAINS InterPro DOMAIN/s: Symplekin tight junction protein C-terminal (InterPro:IPR022075); BEST Arabidopsis thaliana protein match is: HEAT repeat-containing protein (TAIR:AT5G01400.1); Has 593 Blast hits to 297 proteins in 111 species: Archae - 0; Bacteria - 3; Metazoa - 139; Fungi - 49; Plants - 57; Viruses - 0; Other Eukaryotes - 345 (source: NCBI BLink). | chr1:959…
TRINITY_DN147483_c1_g1_i1	-4.3355	7.21067e-05	AT1G27660.1	8.19e-61	AT1G27660.1 | Symbols: | basic helix-loop-helix (bHLH) DNA-binding superfamily protein | chr1:9621701-9625666 FORWARD LENGTH=453
TRINITY_DN54383_c0_g1_i18	3.64455	0.00089885	AT1G27880.1	0	AT1G27880.1 | Symbols: | DEAD/DEAH box RNA helicase family protein | chr1:9708940-9713901 FORWARD LENGTH=911
TRINITY_DN12688_c0_g2_i3	7.64133	5.53097e-09	AT1G27920.1	0	AT1G27920.1 | Symbols: MAP65-8 | microtubule-associated protein 65-8 | chr1:9727106-9729848 FORWARD LENGTH=562
TRINITY_DN3698_c0_g1_i3	3.02656	0.00238362	AT1G27930.1	6.73e-102	AT1G27930.1 | Symbols: | Protein of unknown function (DUF579) | chr1:9731510-9732379 REVERSE LENGTH=289
TRINITY_DN12241_c0_g2_i3	8.93595	1.32587e-05	AT1G27940.1	0	AT1G27940.1 | Symbols: PGP13 | P-glycoprotein 13 | chr1:9733597-9738129 REVERSE LENGTH=1245
TRINITY_DN1042_c0_g1_i2	-4.1947	3.33091e-06	AT1G27950.1	4.36e-26	AT1G27950.1 | Symbols: LTPG1 | glycosylphosphatidylinositol-anchored lipid protein transfer 1 | chr1:9740740-9741991 FORWARD LENGTH=193
TRINITY_DN33820_c0_g1_i1	-4.07671	0.00695209	AT1G28040.1	0.054	AT1G28040.1 | Symbols: | RING/U-box superfamily protein | chr1:9773580-9774910 REVERSE LENGTH=299
TRINITY_DN68028_c0_g1_i2	10.0162	5.40182e-08	AT1G28130.1	0	AT1G28130.1 | Symbols: GH3.17 | Auxin-responsive GH3 family protein | chr1:9825431-9827883 FORWARD LENGTH=609
TRINITY_DN5933_c1_g1_i7	-2.86071	0.00213505	AT1G28140.1	1.88e-102	AT1G28140.1 | Symbols: | unknown protein; FUNCTIONS IN: molecular_function unknown; INVOLVED IN: biological_process unknown; LOCATED IN: chloroplast; EXPRESSED IN: 22 plant structures; EXPRESSED DURING: 13 growth stages; CONTAINS InterPro DOMAIN/s: Protein of unknown function DUF2301, transmembrane (InterPro:IPR019275); Has 140 Blast hits to 140 proteins in 72 species: Archae - 0; Bacteria - 86; …
TRINITY_DN11357_c0_g1_i10	7.28089	4.08312e-08	AT1G28230.1	1.19e-92	AT1G28230.1 | Symbols: PUP1, ATPUP1 | purine permease 1 | chr1:9862200-9864554 REVERSE LENGTH=356
TRINITY_DN1527_c0_g1_i23	2.6658	0.0345481	AT1G28240.1	0	AT1G28240.1 | Symbols: | Protein of unknown function (DUF616) | chr1:9868521-9871798 REVERSE LENGTH=581
TRINITY_DN41871_c0_g1_i2	7.03714	0.0264277	AT1G28390.1	1.74e-111	AT1G28390.1 | Symbols: | Protein kinase superfamily protein | chr1:9966814-9968226 REVERSE LENGTH=470
TRINITY_DN19261_c0_g1_i4	3.67001	0.0347221	AT1G29000.1	4.13e-21	AT1G29000.1 | Symbols: | Heavy metal transport/detoxification superfamily protein | chr1:10113018-10114340 FORWARD LENGTH=287
TRINITY_DN2594_c0_g1_i16	2.76591	0.00501063	AT1G29170.2	1.49e-15	AT1G29170.2 | Symbols: WAVE2 | SCAR family protein | chr1:10190720-10194900 REVERSE LENGTH=973
TRINITY_DN256_c2_g1_i5	-2.34344	0.0196735	AT1G29330.1	1.52e-121	AT1G29330.1 | Symbols: ATERD2, AERD2, ERD2 | ER lumen protein retaining receptor family protein | chr1:10258580-10260906 REVERSE LENGTH=215
TRINITY_DN923_c1_g2_i29	10.2171	1.71687e-08	AT1G29400.2	0	AT1G29400.2 | Symbols: AML5, ML5 | MEI2-like protein 5 | chr1:10290393-10293696 REVERSE LENGTH=800
TRINITY_DN75582_c0_g1_i1	4.27096	0.000127823	AT1G29630.2	0	AT1G29630.2 | Symbols: | 5'-3' exonuclease family protein | chr1:10349587-10353538 FORWARD LENGTH=735
TRINITY_DN15991_c0_g1_i8	11.2841	4.61765e-11	AT1G29660.1	4.4e-176	AT1G29660.1 | Symbols: | GDSL-like Lipase/Acylhydrolase superfamily protein | chr1:10371955-10373624 FORWARD LENGTH=364
TRINITY_DN5060_c1_g1_i4	-2.93488	0.00181807	AT1G29700.1	6.15e-143	AT1G29700.1 | Symbols: | Metallo-hydrolase/oxidoreductase superfamily protein | chr1:10385196-10386906 REVERSE LENGTH=350
TRINITY_DN13086_c0_g1_i1	-6.13886	2.1626e-08	AT1G29720.1	3.52e-19	AT1G29720.1 | Symbols: | Leucine-rich repeat transmembrane protein kinase | chr1:10393894-10399771 REVERSE LENGTH=1019
TRINITY_DN8737_c0_g1_i6	2.49675	0.0109175	AT1G29790.2	6.2e-128	AT1G29790.2 | Symbols: | S-adenosyl-L-methionine-dependent methyltransferases superfamily protein | chr1:10430025-10431161 FORWARD LENGTH=378
TRINITY_DN4417_c0_g1_i13	-2.28	0.0237792	AT1G29930.1	6.88e-168	AT1G29930.1 | Symbols: CAB1, AB140, CAB140, LHCB1.3 | chlorophyll A/B binding protein 1 | chr1:10478071-10478874 FORWARD LENGTH=267
TRINITY_DN3207_c4_g1_i3	4.05647	6.15577e-06	AT1G29980.1	0	AT1G29980.1 | Symbols: | Protein of unknown function, DUF642 | chr1:10503411-10505994 REVERSE LENGTH=407
TRINITY_DN16680_c0_g1_i2	6.88034	3.62075e-07	AT1G30040.1	4.27e-119	AT1G30040.1 | Symbols: ATGA2OX2, GA2OX2 | gibberellin 2-oxidase | chr1:10537769-10539570 FORWARD LENGTH=341
TRINITY_DN6579_c1_g1_i1	-2.8305	0.0111166	AT1G30190.1	2.84e-06	AT1G30190.1 | Symbols: | unknown protein; BEST Arabidopsis thaliana protein match is: unknown protein (TAIR:AT2G34610.1); Has 56 Blast hits to 56 proteins in 13 species: Archae - 0; Bacteria - 0; Metazoa - 0; Fungi - 0; Plants - 44; Viruses - 0; Other Eukaryotes - 12 (source: NCBI BLink). | chr1:10618966-10619802 FORWARD LENGTH=278
TRINITY_DN8088_c0_g1_i1	-2.19151	0.0338866	AT1G30380.1	2.26e-47	AT1G30380.1 | Symbols: PSAK | photosystem I subunit K | chr1:10722325-10723013 FORWARD LENGTH=130
TRINITY_DN1939_c0_g1_i2	4.45394	0.000466677	AT1G30440.1	0	AT1G30440.1 | Symbols: | Phototropic-responsive NPH3 family protein | chr1:10759475-10762199 FORWARD LENGTH=665
TRINITY_DN23174_c0_g1_i2	7.073	1.48966e-10	AT1G30490.1	1.16e-65	AT1G30490.1 | Symbols: PHV, ATHB9 | Homeobox-leucine zipper family protein / lipid-binding START domain-containing protein | chr1:10796328-10800744 REVERSE LENGTH=841
TRINITY_DN41334_c2_g1_i1	2.8528	0.00672311	AT1G30515.1	0.27	AT1G30515.1 | Symbols: | unknown protein; FUNCTIONS IN: molecular_function unknown; INVOLVED IN: biological_process unknown; LOCATED IN: endomembrane system; EXPRESSED IN: 16 plant structures; EXPRESSED DURING: 6 growth stages; BEST Arabidopsis thaliana protein match is: unknown protein (TAIR:AT4G21740.1); Has 20 Blast hits to 20 proteins in 4 species: Archae - 0; Bacteria - 0; Metazoa - 0; Fungi…
TRINITY_DN13416_c0_g1_i5	-2.78742	0.0285776	AT1G30650.1	1.61e-73	AT1G30650.1 | Symbols: WRKY14, ATWRKY14, AR411 | WRKY DNA-binding protein 14 | chr1:10868612-10870973 FORWARD LENGTH=430
TRINITY_DN179_c0_g1_i2	6.19144	1.93992e-10	AT1G30690.2	1.03e-170	AT1G30690.2 | Symbols: | Sec14p-like phosphatidylinositol transfer family protein | chr1:10888284-10890085 FORWARD LENGTH=540
TRINITY_DN25343_c0_g2_i5	-3.81063	9.03706e-05	AT1G30870.1	9.79e-109	AT1G30870.1 | Symbols: | Peroxidase superfamily protein | chr1:10991535-10992885 FORWARD LENGTH=349
TRINITY_DN2075_c1_g1_i5	12.2407	1.72181e-13	AT1G31310.1	1.17e-48	AT1G31310.1 | Symbols: | hydroxyproline-rich glycoprotein family protein | chr1:11198565-11200025 REVERSE LENGTH=383
TRINITY_DN961_c1_g1_i1	2.37639	0.0189712	AT1G31650.1	0	AT1G31650.1 | Symbols: ATROPGEF14, ROPGEF14 | RHO guanyl-nucleotide exchange factor 14 | chr1:11326474-11329767 REVERSE LENGTH=576
TRINITY_DN10571_c0_g1_i28	8.03163	0.000674075	AT1G31770.1	0	AT1G31770.1 | Symbols: ABCG14 | ATP-binding cassette 14 | chr1:11375252-11377644 REVERSE LENGTH=648
TRINITY_DN3416_c1_g1_i1	3.59312	0.000467849	AT1G31800.1	0	AT1G31800.1 | Symbols: CYP97A3, LUT5 | cytochrome P450, family 97, subfamily A, polypeptide 3 | chr1:11396440-11399470 FORWARD LENGTH=595
TRINITY_DN16678_c1_g2_i2	6.45068	3.22881e-06	AT1G31830.1	0	AT1G31830.1 | Symbols: | Amino acid permease family protein | chr1:11418875-11420362 REVERSE LENGTH=495
TRINITY_DN8349_c1_g1_i2	8.03163	0.000674075	AT1G31880.1	3.57e-113	AT1G31880.1 | Symbols: NLM9, BRX | DZC (Disease resistance/zinc finger/chromosome condensation-like region) domain containing protein | chr1:11447804-11450053 FORWARD LENGTH=344
TRINITY_DN3021_c0_g1_i7	-3.87119	1.51976e-05	AT1G32060.1	0	AT1G32060.1 | Symbols: PRK | phosphoribulokinase | chr1:11532668-11534406 FORWARD LENGTH=395
TRINITY_DN27171_c0_g1_i3	-2.99173	0.00163713	AT1G32070.3	2.31e-88	AT1G32070.3 | Symbols: ATNSI, NSI | nuclear shuttle interacting | chr1:11534851-11536289 REVERSE LENGTH=257
TRINITY_DN808_c6_g1_i2	-3.76072	2.96227e-05	AT1G32080.1	0	AT1G32080.1 | Symbols: | membrane protein, putative | chr1:11537572-11539756 REVERSE LENGTH=512
TRINITY_DN5908_c0_g1_i7	4.63701	2.84887e-06	AT1G32090.1	0	AT1G32090.1 | Symbols: | early-responsive to dehydration stress protein (ERD4) | chr1:11540244-11544041 REVERSE LENGTH=806
TRINITY_DN9081_c0_g1_i1	9.48755	8.41218e-07	AT1G32170.1	1.8e-154	AT1G32170.1 | Symbols: XTR4, XTH30 | xyloglucan endotransglucosylase/hydrolase 30 | chr1:11575434-11577776 FORWARD LENGTH=343
TRINITY_DN8469_c0_g1_i3	-4.83741	8.68029e-08	AT1G32470.1	2.22e-86	AT1G32470.1 | Symbols: | Single hybrid motif superfamily protein | chr1:11739479-11740246 REVERSE LENGTH=166
TRINITY_DN15944_c0_g1_i1	-2.71874	0.00795904	AT1G32520.1	6.93e-110	AT1G32520.1 | Symbols: | unknown protein; FUNCTIONS IN: molecular_function unknown; INVOLVED IN: biological_process unknown; LOCATED IN: chloroplast; EXPRESSED IN: 24 plant structures; EXPRESSED DURING: 15 growth stages; Has 143 Blast hits to 142 proteins in 34 species: Archae - 0; Bacteria - 0; Metazoa - 39; Fungi - 0; Plants - 56; Viruses - 0; Other Eukaryotes - 48 (source: NCBI BLink). | chr1:…
TRINITY_DN9956_c0_g1_i39	-4.3259	0.00255476	AT1G32540.3	1.06e-58	AT1G32540.3 | Symbols: LOL1 | lsd one like 1 | chr1:11768043-11769591 FORWARD LENGTH=154
TRINITY_DN2533_c0_g2_i3	-2.61413	0.00814957	AT1G32550.1	1.44e-80	AT1G32550.1 | Symbols: FdC1 | 2Fe-2S ferredoxin-like superfamily protein | chr1:11771969-11774117 REVERSE LENGTH=181
TRINITY_DN4352_c2_g1_i3	-2.49807	0.0123367	AT1G32700.1	2.06e-82	AT1G32700.1 | Symbols: | PLATZ transcription factor family protein | chr1:11827588-11829444 FORWARD LENGTH=213
TRINITY_DN3701_c0_g1_i15	11.1195	1.15635e-10	AT1G32770.1	3.25e-96	AT1G32770.1 | Symbols: ANAC012, SND1, NST3, NAC012 | NAC domain containing protein 12 | chr1:11865343-11866950 REVERSE LENGTH=358
TRINITY_DN4384_c0_g2_i2	-2.77585	0.00570203	AT1G32780.1	2.29e-176	AT1G32780.1 | Symbols: | GroES-like zinc-binding dehydrogenase family protein | chr1:11869977-11872595 REVERSE LENGTH=394
TRINITY_DN2217_c0_g1_i1	6.94476	0.0346117	AT1G32860.1	8.08e-161	AT1G32860.1 | Symbols: | Glycosyl hydrolase superfamily protein | chr1:11907308-11908803 REVERSE LENGTH=426
TRINITY_DN5690_c0_g2_i2	3.51969	0.00109482	AT1G32910.1	0	AT1G32910.1 | Symbols: | HXXXD-type acyl-transferase family protein | chr1:11925426-11926908 FORWARD LENGTH=464
TRINITY_DN4444_c0_g1_i7	-2.3286	0.0215286	AT1G32920.1	0.000499	AT1G32920.1 | Symbols: | unknown protein; FUNCTIONS IN: molecular_function unknown; INVOLVED IN: response to wounding; LOCATED IN: endomembrane system; EXPRESSED IN: 23 plant structures; EXPRESSED DURING: 13 growth stages; BEST Arabidopsis thaliana protein match is: unknown protein (TAIR:AT1G32928.1); Has 42 Blast hits to 42 proteins in 8 species: Archae - 0; Bacteria - 0; Metazoa - 0; Fungi - 0;…
TRINITY_DN13999_c0_g1_i9	9.29519	2.37436e-06	AT1G32930.1	0	AT1G32930.1 | Symbols: | Galactosyltransferase family protein | chr1:11931980-11934399 REVERSE LENGTH=399
TRINITY_DN1068_c0_g1_i4	-3.22313	0.000560822	AT1G32940.1	0	AT1G32940.1 | Symbols: ATSBT3.5, SBT3.5 | Subtilase family protein | chr1:11937634-11940856 FORWARD LENGTH=774
TRINITY_DN10144_c0_g1_i36	-3.14071	0.000717692	AT1G32950.1	0	AT1G32950.1 | Symbols: | Subtilase family protein | chr1:11941438-11944599 FORWARD LENGTH=773
TRINITY_DN311_c7_g1_i7	5.17881	1.30423e-06	AT1G32960.1	0	AT1G32960.1 | Symbols: ATSBT3.3, SBT3.3 | Subtilase family protein | chr1:11945351-11948429 FORWARD LENGTH=777
TRINITY_DN10144_c0_g1_i14	-8.19959	1.88084e-10	AT1G32970.1	2.86e-124	AT1G32970.1 | Symbols: | Subtilisin-like serine endopeptidase family protein | chr1:11948721-11951982 REVERSE LENGTH=734
TRINITY_DN34711_c0_g1_i3	2.846	0.0158764	AT1G32980.1	1.65e-46	AT1G32980.1 | Symbols: | Subtilisin-like serine endopeptidase family protein | chr1:11954278-11954850 REVERSE LENGTH=190
TRINITY_DN7898_c0_g1_i10	-2.27545	0.0265025	AT1G33110.1	0	AT1G33110.1 | Symbols: | MATE efflux family protein | chr1:12005084-12008618 FORWARD LENGTH=494
TRINITY_DN2882_c0_g1_i9	4.25607	2.40897e-06	AT1G33170.1	0	AT1G33170.1 | Symbols: | S-adenosyl-L-methionine-dependent methyltransferases superfamily protein | chr1:12027262-12030397 FORWARD LENGTH=639
TRINITY_DN7980_c0_g2_i2	-7.45991	9.84681e-14	AT1G33220.1	6.33e-17	AT1G33220.1 | Symbols: | Glycosyl hydrolase superfamily protein | chr1:12044872-12045879 FORWARD LENGTH=335
TRINITY_DN10629_c0_g1_i1	5.09319	0.00158468	AT1G33250.1	0	AT1G33250.1 | Symbols: | Protein of unknown function (DUF604) | chr1:12057524-12059346 REVERSE LENGTH=548
TRINITY_DN5884_c0_g1_i3	4.80338	1.63839e-05	AT1G33440.1	0	AT1G33440.1 | Symbols: | Major facilitator superfamily protein | chr1:12127712-12130327 REVERSE LENGTH=601
TRINITY_DN5280_c0_g1_i1	2.37548	0.0228193	AT1G33480.1	1.47e-47	AT1G33480.1 | Symbols: | RING/U-box superfamily protein | chr1:12148758-12150121 REVERSE LENGTH=261
TRINITY_DN20387_c0_g1_i1	-4.18223	0.0337437	AT1G33720.1	3.06e-128	AT1G33720.1 | Symbols: CYP76C6 | cytochrome P450, family 76, subfamily C, polypeptide 6 | chr1:12220957-12223981 REVERSE LENGTH=511
TRINITY_DN3077_c2_g1_i1	4.04336	1.32631e-05	AT1G33730.1	3.92e-88	AT1G33730.1 | Symbols: CYP76C5 | cytochrome P450, family 76, subfamily C, polypeptide 5 | chr1:12227279-12228460 FORWARD LENGTH=368
TRINITY_DN5221_c0_g2_i1	8.27869	0.000245818	AT1G33760.1	8.86e-30	AT1G33760.1 | Symbols: | Integrase-type DNA-binding superfamily protein | chr1:12237944-12238498 FORWARD LENGTH=184
TRINITY_DN13229_c0_g1_i7	-7.30543	0.00968964	AT1G33811.1	8.98e-160	AT1G33811.1 | Symbols: | GDSL-like Lipase/Acylhydrolase superfamily protein | chr1:12267918-12269690 FORWARD LENGTH=370
TRINITY_DN10534_c0_g1_i2	-2.96442	0.00146853	AT1G34000.1	3.32e-43	AT1G34000.1 | Symbols: OHP2 | one-helix protein 2 | chr1:12358151-12358902 REVERSE LENGTH=172
TRINITY_DN10849_c0_g1_i9	4.28887	4.18873e-05	AT1G34355.1	5.24e-74	AT1G34355.1 | Symbols: ATPS1, PS1 | forkhead-associated (FHA) domain-containing protein | chr1:12536497-12541730 FORWARD LENGTH=1477
TRINITY_DN7096_c0_g2_i1	-3.30132	0.0180811	AT1G34380.2	6.03e-123	AT1G34380.2 | Symbols: | 5'-3' exonuclease family protein | chr1:12552839-12554299 REVERSE LENGTH=347
TRINITY_DN22659_c0_g1_i1	4.66914	3.86734e-06	AT1G34580.1	0	AT1G34580.1 | Symbols: | Major facilitator superfamily protein | chr1:12660631-12663553 FORWARD LENGTH=506
TRINITY_DN11300_c0_g1_i2	8.98316	1.06549e-05	AT1G34670.1	8.06e-112	AT1G34670.1 | Symbols: AtMYB93, MYB93 | myb domain protein 93 | chr1:12709128-12710423 FORWARD LENGTH=365
TRINITY_DN2144_c3_g2_i1	4.29531	0.000184318	AT1G35150.1	1.1e-53	AT1G35150.1 | Symbols: | General transcription factor 2-related zinc finger protein | chr1:12864158-12866238 REVERSE LENGTH=459
TRINITY_DN7755_c0_g1_i5	-2.44105	0.0204029	AT1G35180.1	2.33e-96	AT1G35180.1 | Symbols: | TRAM, LAG1 and CLN8 (TLC) lipid-sensing domain containing protein | chr1:12877230-12878644 REVERSE LENGTH=231
TRINITY_DN8620_c0_g2_i1	-3.48216	0.000159984	AT1G35210.1	1.61e-08	AT1G35210.1 | Symbols: | unknown protein; FUNCTIONS IN: molecular_function unknown; INVOLVED IN: biological_process unknown; LOCATED IN: chloroplast; EXPRESSED IN: 14 plant structures; EXPRESSED DURING: 9 growth stages; CONTAINS InterPro DOMAIN/s: Protein of unknown function DUF740 (InterPro:IPR008004); BEST Arabidopsis thaliana protein match is: unknown protein (TAIR:AT1G22470.1); Has 83 Blast h…
TRINITY_DN2726_c0_g1_i1	-4.48518	9.98349e-07	AT1G35420.1	1.28e-101	AT1G35420.1 | Symbols: | alpha/beta-Hydrolases superfamily protein | chr1:13026320-13027463 FORWARD LENGTH=310
TRINITY_DN302_c3_g1_i8	2.91496	0.00178282	AT1G35710.1	0	AT1G35710.1 | Symbols: | Protein kinase family protein with leucine-rich repeat domain | chr1:13220940-13224386 FORWARD LENGTH=1120
TRINITY_DN9246_c1_g1_i6	2.85319	0.00244004	AT1G35830.1	3.6e-13	AT1G35830.1 | Symbols: | VQ motif-containing protein | chr1:13321214-13322122 REVERSE LENGTH=302
TRINITY_DN36134_c2_g1_i3	7.42684	0.00762783	AT1G36272.1	5.2	AT1G36272.1 | Symbols: | unknown protein; Has 30201 Blast hits to 17322 proteins in 780 species: Archae - 12; Bacteria - 1396; Metazoa - 17338; Fungi - 3422; Plants - 5037; Viruses - 0; Other Eukaryotes - 2996 (source: NCBI BLink). | chr1:13635336-13635521 REVERSE LENGTH=61
TRINITY_DN14502_c0_g1_i3	-3.38853	0.000527169	AT1G36940.1	2.31e-07	AT1G36940.1 | Symbols: | unknown protein; Has 21 Blast hits to 21 proteins in 8 species: Archae - 0; Bacteria - 0; Metazoa - 0; Fungi - 0; Plants - 21; Viruses - 0; Other Eukaryotes - 0 (source: NCBI BLink). | chr1:14004158-14004706 FORWARD LENGTH=182
TRINITY_DN11610_c0_g1_i5	8.03163	0.000674075	AT1G38065.1	5.1e-138	AT1G38065.1 | Symbols: | O-fucosyltransferase family protein | chr1:14289906-14292060 REVERSE LENGTH=470
TRINITY_DN11610_c0_g1_i9	10.0935	3.56133e-08	AT1G38131.1	0	AT1G38131.1 | Symbols: | O-fucosyltransferase family protein | chr1:14293392-14296020 REVERSE LENGTH=589
TRINITY_DN11570_c0_g1_i1	2.20811	0.0456643	AT1G42550.1	0	AT1G42550.1 | Symbols: PMI1 | plastid movement impaired1 | chr1:15977131-15979734 FORWARD LENGTH=843
TRINITY_DN2138_c2_g1_i6	-3.44924	0.000126361	AT1G42970.1	0	AT1G42970.1 | Symbols: GAPB | glyceraldehyde-3-phosphate dehydrogenase B subunit | chr1:16127552-16129584 FORWARD LENGTH=447
TRINITY_DN69438_c0_g1_i3	7.83978	0.00171368	AT1G43170.8	2.98e-175	AT1G43170.8 | Symbols: RP1 | ribosomal protein 1 | chr1:16266992-16268631 FORWARD LENGTH=389
TRINITY_DN22351_c0_g2_i1	6.84606	0.0456643	AT1G43600.1	8.4	AT1G43600.1 | Symbols: | Haloacid dehalogenase-like hydrolase (HAD) superfamily protein | chr1:16415357-16416022 FORWARD LENGTH=221
TRINITY_DN2202_c0_g1_i3	-4.09807	5.40961e-06	AT1G43670.1	3.12e-176	AT1G43670.1 | Symbols: | Inositol monophosphatase family protein | chr1:16468184-16470347 FORWARD LENGTH=341
TRINITY_DN12217_c0_g1_i1	5.50387	4.13762e-08	AT1G44110.1	4.13e-166	AT1G44110.1 | Symbols: CYCA1;1 | Cyclin A1;1 | chr1:16775035-16777182 REVERSE LENGTH=460
TRINITY_DN1245_c3_g2_i1	-4.16566	1.63196e-05	AT1G44350.1	1.73e-89	AT1G44350.1 | Symbols: ILL6 | IAA-leucine resistant (ILR)-like gene 6 | chr1:16834749-16838201 REVERSE LENGTH=464
TRINITY_DN118_c1_g2_i3	4.22079	2.11979e-05	AT1G44760.1	1.81e-67	AT1G44760.1 | Symbols: | Adenine nucleotide alpha hydrolases-like superfamily protein | chr1:16896894-16898427 REVERSE LENGTH=213
TRINITY_DN17746_c0_g1_i6	8.27869	0.000245818	AT1G44800.1	1.28e-82	AT1G44800.1 | Symbols: | nodulin MtN21 /EamA-like transporter family protein | chr1:16914342-16916858 REVERSE LENGTH=370
TRINITY_DN1253_c0_g1_i5	-2.42976	0.0144455	AT1G44920.1	1.02e-87	AT1G44920.1 | Symbols: | unknown protein; FUNCTIONS IN: molecular_function unknown; INVOLVED IN: biological_process unknown; LOCATED IN: chloroplast; EXPRESSED IN: 22 plant structures; EXPRESSED DURING: 13 growth stages; CONTAINS InterPro DOMAIN/s: Protein of unknown function DUF3054 (InterPro:IPR021414); Has 246 Blast hits to 246 proteins in 119 species: Archae - 14; Bacteria - 181; Metazoa - 0;…
TRINITY_DN11222_c0_g1_i1	8.702	3.86876e-05	AT1G44970.1	3.47e-172	AT1G44970.1 | Symbols: | Peroxidase superfamily protein | chr1:17002237-17003563 FORWARD LENGTH=346
TRINITY_DN1283_c0_g1_i60	-2.58123	0.00789989	AT1G45160.2	0	AT1G45160.2 | Symbols: | Protein kinase superfamily protein | chr1:17083814-17090277 REVERSE LENGTH=1067
TRINITY_DN2806_c2_g1_i2	3.47257	0.000130079	AT1G45207.2	1.7e-107	AT1G45207.2 | Symbols: | Remorin family protein | chr1:17130703-17133548 REVERSE LENGTH=555
TRINITY_DN824_c0_g1_i10	4.7305	3.59982e-07	AT1G45688.1	8.74e-89	AT1G45688.1 | Symbols: | unknown protein; FUNCTIONS IN: molecular_function unknown; INVOLVED IN: biological_process unknown; LOCATED IN: plasma membrane; EXPRESSED IN: 22 plant structures; EXPRESSED DURING: 13 growth stages; BEST Arabidopsis thaliana protein match is: unknown protein (TAIR:AT5G42860.1); Has 258 Blast hits to 242 proteins in 39 species: Archae - 0; Bacteria - 11; Metazoa - 10; Fun…
TRINITY_DN11990_c0_g1_i2	6.44218	2.2442e-09	AT1G46264.1	3.73e-98	AT1G46264.1 | Symbols: AT-HSFB4, HSFB4, SCZ | heat shock transcription factor B4 | chr1:17224904-17226183 FORWARD LENGTH=348
TRINITY_DN407_c5_g1_i1	10.612	2.064e-09	AT1G46480.1	4.88e-68	AT1G46480.1 | Symbols: WOX4 | WUSCHEL related homeobox 4 | chr1:17236903-17237953 REVERSE LENGTH=251
TRINITY_DN761_c0_g1_i13	2.93824	0.00282839	AT1G47270.1	8.28e-152	AT1G47270.1 | Symbols: AtTLP6, TLP6 | tubby like protein 6 | chr1:17326828-17328564 FORWARD LENGTH=413
TRINITY_DN2406_c0_g1_i13	2.2613	0.0312979	AT1G47530.1	0	AT1G47530.1 | Symbols: | MATE efflux family protein | chr1:17451724-17454110 FORWARD LENGTH=484
TRINITY_DN1917_c2_g2_i1	8.51375	8.65704e-13	AT1G47670.1	0	AT1G47670.1 | Symbols: | Transmembrane amino acid transporter family protein | chr1:17536834-17539486 REVERSE LENGTH=519
TRINITY_DN1154_c0_g1_i5	-4.64448	2.60801e-07	AT1G47890.1	4.53e-131	AT1G47890.1 | Symbols: AtRLP7, RLP7 | receptor like protein 7 | chr1:17643976-17647035 FORWARD LENGTH=1019
TRINITY_DN5181_c0_g1_i3	10.2465	1.47103e-08	AT1G48100.1	0	AT1G48100.1 | Symbols: | Pectin lyase-like superfamily protein | chr1:17766921-17769625 FORWARD LENGTH=475
TRINITY_DN3243_c0_g1_i52	-2.33423	0.0288401	AT1G48260.1	4.6e-148	AT1G48260.1 | Symbols: CIPK17, SnRK3.21 | CBL-interacting protein kinase 17 | chr1:17814226-17817226 REVERSE LENGTH=432
TRINITY_DN4882_c1_g1_i5	3.80497	4.77628e-05	AT1G48280.1	1.51e-100	AT1G48280.1 | Symbols: | hydroxyproline-rich glycoprotein family protein | chr1:17835196-17837553 FORWARD LENGTH=558
TRINITY_DN122387_c0_g1_i2	6.57101	5.84676e-08	AT1G48405.1	2.33e-24	AT1G48405.1 | Symbols: | Kinase interacting (KIP1-like) family protein | chr1:17884645-17885614 REVERSE LENGTH=297
TRINITY_DN7635_c0_g4_i1	5.7136	2.77195e-09	AT1G48480.1	0	AT1G48480.1 | Symbols: RKL1 | receptor-like kinase 1 | chr1:17918475-17920743 FORWARD LENGTH=655
TRINITY_DN2980_c1_g1_i9	-2.9685	0.00991829	AT1G48500.3	7.71e-18	AT1G48500.3 | Symbols: JAZ4, TIFY6A | jasmonate-zim-domain protein 4 | chr1:17932994-17934255 FORWARD LENGTH=247
TRINITY_DN16760_c0_g1_i4	-4.78692	0.00491762	AT1G48910.1	1.38e-148	AT1G48910.1 | Symbols: YUC10 | Flavin-containing monooxygenase family protein | chr1:18091681-18093774 FORWARD LENGTH=383
TRINITY_DN3654_c0_g2_i2	2.82374	0.00581201	AT1G49000.1	4.44e-16	AT1G49000.1 | Symbols: | unknown protein; FUNCTIONS IN: molecular_function unknown; INVOLVED IN: biological_process unknown; LOCATED IN: chloroplast; EXPRESSED IN: stem; BEST Arabidopsis thaliana protein match is: unknown protein (TAIR:AT3G18560.1); Has 105 Blast hits to 105 proteins in 13 species: Archae - 0; Bacteria - 0; Metazoa - 0; Fungi - 0; Plants - 105; Viruses - 0; Other Eukaryotes - 0 (…
TRINITY_DN5445_c0_g1_i18	-2.50499	0.0119122	AT1G49015.1	0.56	AT1G49015.1 | Symbols: | DPP6 N-terminal domain-like protein | chr1:18134528-18135312 FORWARD LENGTH=227
TRINITY_DN14864_c0_g1_i14	4.62756	2.16254e-05	AT1G49030.1	9.49e-52	AT1G49030.1 | Symbols: | PLAC8 family protein | chr1:18136794-18137846 FORWARD LENGTH=224
TRINITY_DN1533_c2_g1_i7	-4.86566	1.05433e-06	AT1G49300.2	7e-86	AT1G49300.2 | Symbols: ATRAB7, ATRABG3E, RABG3E | RAB GTPase homolog G3E | chr1:18234842-18236968 FORWARD LENGTH=206
TRINITY_DN4976_c0_g1_i5	2.62281	0.0396902	AT1G49470.1	2.26e-80	AT1G49470.1 | Symbols: | Family of unknown function (DUF716) | chr1:18310554-18311462 FORWARD LENGTH=302
TRINITY_DN15258_c0_g2_i4	2.84167	0.0240334	AT1G49740.1	1.47e-176	AT1G49740.1 | Symbols: | PLC-like phosphodiesterases superfamily protein | chr1:18407728-18409468 FORWARD LENGTH=359
TRINITY_DN23393_c0_g1_i1	8.38798	0.000155493	AT1G49760.2	3.76e-167	AT1G49760.2 | Symbols: PAB8 | poly(A) binding protein 8 | chr1:18416740-18419753 FORWARD LENGTH=671
TRINITY_DN9429_c0_g1_i2	8.2005	8.53333e-14	AT1G49770.1	0.000134	AT1G49770.1 | Symbols: RGE1, ZOU | basic helix-loop-helix (bHLH) DNA-binding superfamily protein | chr1:18424578-18426531 FORWARD LENGTH=308
TRINITY_DN59224_c0_g1_i13	6.84606	0.0456643	AT1G49870.1	1.53e-106	AT1G49870.1 | Symbols: | unknown protein; LOCATED IN: chloroplast; EXPRESSED IN: 10 plant structures; EXPRESSED DURING: F mature embryo stage, petal differentiation and expansion stage, E expanded cotyledon stage, D bilateral stage; Has 6518 Blast hits to 5022 proteins in 522 species: Archae - 49; Bacteria - 635; Metazoa - 3264; Fungi - 379; Plants - 242; Viruses - 9; Other Eukaryotes - 1940 (sou…
TRINITY_DN2721_c0_g4_i2	2.37084	0.0261317	AT1G49890.1	6.81e-135	AT1G49890.1 | Symbols: QWRF2 | Family of unknown function (DUF566) | chr1:18470282-18473463 FORWARD LENGTH=659
TRINITY_DN3356_c0_g1_i8	-2.51173	0.00949861	AT1G49970.1	4.27e-158	AT1G49970.1 | Symbols: CLPR1, NCLPP5, SVR2 | CLP protease proteolytic subunit 1 | chr1:18501936-18504462 REVERSE LENGTH=387
TRINITY_DN9845_c0_g1_i3	-2.67693	0.0149985	AT1G49975.1	1.39e-14	AT1G49975.1 | Symbols: | INVOLVED IN: photosynthesis; LOCATED IN: photosystem I, chloroplast, thylakoid membrane; EXPRESSED IN: 20 plant structures; EXPRESSED DURING: 13 growth stages; CONTAINS InterPro DOMAIN/s: Photosystem I reaction centre subunit N (InterPro:IPR008796); Has 34 Blast hits to 34 proteins in 14 species: Archae - 0; Bacteria - 0; Metazoa - 0; Fungi - 0; Plants - 34; Viruses - 0; …
TRINITY_DN4503_c0_g1_i10	6.49163	1.71824e-09	AT1G50010.1	0	AT1G50010.1 | Symbols: TUA2 | tubulin alpha-2 chain | chr1:18517737-18519729 FORWARD LENGTH=450
TRINITY_DN5342_c1_g1_i4	-2.24222	0.0287476	AT1G50020.1	1.37e-54	AT1G50020.1 | Symbols: | unknown protein; FUNCTIONS IN: molecular_function unknown; INVOLVED IN: biological_process unknown; LOCATED IN: chloroplast thylakoid membrane, chloroplast; EXPRESSED IN: 24 plant structures; EXPRESSED DURING: 15 growth stages; Has 72 Blast hits to 72 proteins in 27 species: Archae - 0; Bacteria - 0; Metazoa - 0; Fungi - 0; Plants - 72; Viruses - 0; Other Eukaryotes - 0 (…
TRINITY_DN7276_c0_g1_i1	3.92215	2.4554e-05	AT1G50240.2	0	AT1G50240.2 | Symbols: FU | Protein kinase family protein with ARM repeat domain | chr1:18607063-18614094 FORWARD LENGTH=1322
TRINITY_DN4887_c0_g1_i2	-2.78114	0.00336362	AT1G50320.1	3.84e-48	AT1G50320.1 | Symbols: ATHX, ATX, THX | thioredoxin X | chr1:18638606-18639464 REVERSE LENGTH=182
TRINITY_DN705_c1_g1_i52	2.54556	0.0150755	AT1G50590.1	3.6e-129	AT1G50590.1 | Symbols: | RmlC-like cupins superfamily protein | chr1:18732378-18734053 REVERSE LENGTH=310
TRINITY_DN4738_c0_g1_i5	-3.2943	0.000836433	AT1G50732.1	0.002	AT1G50732.1 | Symbols: | unknown protein. | chr1:18802781-18803263 FORWARD LENGTH=118
TRINITY_DN7921_c0_g1_i11	4.16503	0.00158835	AT1G51090.1	4.93e-11	AT1G51090.1 | Symbols: | Heavy metal transport/detoxification superfamily protein | chr1:18932985-18933747 FORWARD LENGTH=171
TRINITY_DN61714_c0_g1_i15	-4.71482	4.1041e-07	AT1G51110.1	2.95e-144	AT1G51110.1 | Symbols: | Plastid-lipid associated protein PAP / fibrillin family protein | chr1:18935380-18937484 FORWARD LENGTH=409
TRINITY_DN9079_c0_g1_i1	7.73335	0.00255476	AT1G51190.1	1.27e-56	AT1G51190.1 | Symbols: PLT2 | Integrase-type DNA-binding superfamily protein | chr1:18977517-18980305 FORWARD LENGTH=568
TRINITY_DN13559_c0_g1_i1	4.62236	1.06549e-05	AT1G51405.1	3.04e-79	AT1G51405.1 | Symbols: | myosin-related | chr1:19057780-19059582 FORWARD LENGTH=487
TRINITY_DN11786_c0_g1_i1	-6.79476	0.0456643	AT1G51460.1	4.72e-09	AT1G51460.1 | Symbols: | ABC-2 type transporter family protein | chr1:19077132-19081335 REVERSE LENGTH=678
TRINITY_DN7800_c1_g1_i1	8.81069	2.35105e-05	AT1G51660.1	1	AT1G51660.1 | Symbols: ATMKK4, MKK4, ATMEK4 | mitogen-activated protein kinase kinase 4 | chr1:19154575-19155675 FORWARD LENGTH=366
TRINITY_DN42672_c0_g2_i1	7.20584	0.0158132	AT1G51700.1	1.6e-35	AT1G51700.1 | Symbols: ADOF1, DOF1 | DOF zinc finger protein 1 | chr1:19174266-19174850 FORWARD LENGTH=194
TRINITY_DN13196_c0_g1_i9	5.7193	5.15e-06	AT1G51745.1	3.15e-58	AT1G51745.1 | Symbols: | Tudor/PWWP/MBT superfamily protein | chr1:19192055-19194375 FORWARD LENGTH=563
TRINITY_DN25025_c0_g1_i3	-8.81046	2.35105e-05	AT1G51805.1	4e-41	AT1G51805.1 | Symbols: | Leucine-rich repeat protein kinase family protein | chr1:19221187-19225590 REVERSE LENGTH=884
TRINITY_DN39_c1_g1_i5	-6.51052	6.74558e-11	AT1G51810.1	8.97e-120	AT1G51810.1 | Symbols: | Leucine-rich repeat protein kinase family protein | chr1:19227119-19230584 REVERSE LENGTH=744
TRINITY_DN7892_c1_g1_i9	-5.97353	2.63574e-05	AT1G51820.1	4.71e-62	AT1G51820.1 | Symbols: | Leucine-rich repeat protein kinase family protein | chr1:19237407-19241883 REVERSE LENGTH=885
TRINITY_DN22718_c0_g1_i5	-6.81993	6.04386e-11	AT1G51830.1	2.14e-71	AT1G51830.1 | Symbols: | Leucine-rich repeat protein kinase family protein | chr1:19243025-19246010 REVERSE LENGTH=693
TRINITY_DN7777_c0_g1_i1	9.33213	1.97195e-06	AT1G51990.2	1.09e-38	AT1G51990.2 | Symbols: | O-methyltransferase family protein | chr1:19330949-19332667 FORWARD LENGTH=363
TRINITY_DN951_c1_g1_i5	-2.58511	0.00931353	AT1G52080.1	1.55e-79	AT1G52080.1 | Symbols: AR791 | actin binding protein family | chr1:19369788-19371862 FORWARD LENGTH=573
TRINITY_DN25065_c0_g2_i1	-3.5936	0.0015728	AT1G52190.1	0	AT1G52190.1 | Symbols: | Major facilitator superfamily protein | chr1:19434671-19438673 FORWARD LENGTH=607
TRINITY_DN3970_c0_g1_i2	-2.5577	0.00864473	AT1G52220.1	4.5e-43	AT1G52220.1 | Symbols: | FUNCTIONS IN: molecular_function unknown; INVOLVED IN: biological_process unknown; LOCATED IN: chloroplast thylakoid membrane, chloroplast; EXPRESSED IN: 23 plant structures; EXPRESSED DURING: 13 growth stages; BEST Arabidopsis thaliana protein match is: photosystem I P subunit (TAIR:AT2G46820.2); Has 291 Blast hits to 291 proteins in 50 species: Archae - 0; Bacteria - 90…
TRINITY_DN31873_c0_g1_i2	-3.1123	0.000827555	AT1G52230.1	1.71e-26	AT1G52230.1 | Symbols: PSAH2, PSAH-2, PSI-H | photosystem I subunit H2 | chr1:19454902-19455508 FORWARD LENGTH=145
TRINITY_DN6542_c2_g2_i1	6.79418	9.38607e-11	AT1G52320.4	1.61e-174	AT1G52320.4 | Symbols: | unknown protein; FUNCTIONS IN: molecular_function unknown; INVOLVED IN: N-terminal protein myristoylation; LOCATED IN: plasma membrane; EXPRESSED IN: 23 plant structures; EXPRESSED DURING: 14 growth stages; CONTAINS InterPro DOMAIN/s: Protein of unknown function DUF632 (InterPro:IPR006867); BEST Arabidopsis thaliana protein match is: Protein of unknown function (DUF630 an…
TRINITY_DN6748_c3_g1_i1	2.33148	0.0298614	AT1G52340.1	8.91e-114	AT1G52340.1 | Symbols: ABA2, SIS4, GIN1, SDR1, ISI4, SRE1, ATABA2, ATSDR1 | NAD(P)-binding Rossmann-fold superfamily protein | chr1:19489997-19491527 REVERSE LENGTH=285
TRINITY_DN2800_c1_g1_i1	-5.30874	0.000575623	AT1G52510.1	0	AT1G52510.1 | Symbols: | alpha/beta-Hydrolases superfamily protein | chr1:19563039-19565260 REVERSE LENGTH=380
TRINITY_DN6306_c0_g1_i13	-9.36886	1.51596e-06	AT1G52660.1	3.85e-39	AT1G52660.1 | Symbols: | P-loop containing nucleoside triphosphate hydrolases superfamily protein | chr1:19613475-19614796 FORWARD LENGTH=379
TRINITY_DN10044_c0_g1_i1	2.51545	0.00968964	AT1G52760.1	0	AT1G52760.1 | Symbols: LysoPL2 | lysophospholipase 2 | chr1:19651378-19652576 FORWARD LENGTH=332
TRINITY_DN4431_c3_g1_i15	3.27332	0.00273194	AT1G52980.1	0	AT1G52980.1 | Symbols: | GTP-binding family protein | chr1:19737493-19740201 FORWARD LENGTH=576
TRINITY_DN22548_c1_g1_i1	6.39444	2.98079e-09	AT1G53140.1	0	AT1G53140.1 | Symbols: DRP5A | Dynamin related protein 5A | chr1:19799271-19802441 FORWARD LENGTH=817
TRINITY_DN185248_c0_g1_i1	7.67703	0.00314885	AT1G53270.1	0	AT1G53270.1 | Symbols: | ABC-2 type transporter family protein | chr1:19862878-19864650 FORWARD LENGTH=590
TRINITY_DN647_c0_g1_i10	2.14855	0.0450756	AT1G53300.1	0	AT1G53300.1 | Symbols: TTL1 | tetratricopetide-repeat thioredoxin-like 1 | chr1:19879726-19882375 FORWARD LENGTH=699
TRINITY_DN5503_c0_g1_i8	3.97254	1.2791e-05	AT1G53380.3	6.99e-123	AT1G53380.3 | Symbols: | Plant protein of unknown function (DUF641) | chr1:19913341-19914702 REVERSE LENGTH=453
TRINITY_DN506_c1_g1_i1	6.59489	1.57173e-06	AT1G53420.1	2.93e-96	AT1G53420.1 | Symbols: | Leucine-rich repeat transmembrane protein kinase | chr1:19926626-19931494 REVERSE LENGTH=953
TRINITY_DN8375_c0_g1_i1	2.24836	0.030573	AT1G53520.1	1.56e-91	AT1G53520.1 | Symbols: | Chalcone-flavanone isomerase family protein | chr1:19976485-19977915 REVERSE LENGTH=287
TRINITY_DN29028_c0_g1_i2	-2.1107	0.0461661	AT1G53670.1	5.81e-85	AT1G53670.1 | Symbols: MSRB1, ATMSRB1 | methionine sulfoxide reductase B 1 | chr1:20036687-20038074 FORWARD LENGTH=202
TRINITY_DN1095_c0_g1_i2	7.77488	2.35882e-14	AT1G53830.1	0	AT1G53830.1 | Symbols: ATPME2, PME2 | pectin methylesterase 2 | chr1:20098562-20100745 FORWARD LENGTH=587
TRINITY_DN16146_c0_g1_i8	2.49289	0.0113567	AT1G53840.1	2.71e-167	AT1G53840.1 | Symbols: ATPME1, PME1 | pectin methylesterase 1 | chr1:20101533-20103458 FORWARD LENGTH=586
TRINITY_DN101585_c0_g1_i2	4.34642	0.0268395	AT1G53860.1	1.03e-107	AT1G53860.1 | Symbols: | Remorin family protein | chr1:20107165-20109458 REVERSE LENGTH=442
TRINITY_DN17323_c0_g2_i5	-2.47758	0.0255658	AT1G53920.1	5.95e-105	AT1G53920.1 | Symbols: GLIP5 | GDSL-motif lipase 5 | chr1:20137725-20139637 FORWARD LENGTH=385
TRINITY_DN1017_c1_g1_i29	3.58617	0.000133502	AT1G54200.1	1.76e-44	AT1G54200.1 | Symbols: | unknown protein; BEST Arabidopsis thaliana protein match is: unknown protein (TAIR:AT3G13980.1); Has 1084 Blast hits to 581 proteins in 136 species: Archae - 0; Bacteria - 72; Metazoa - 212; Fungi - 78; Plants - 102; Viruses - 0; Other Eukaryotes - 620 (source: NCBI BLink). | chr1:20235855-20236955 FORWARD LENGTH=366
TRINITY_DN25063_c0_g1_i4	2.70245	0.00531594	AT1G54320.1	7.33e-173	AT1G54320.1 | Symbols: | LEM3 (ligand-effect modulator 3) family protein / CDC50 family protein | chr1:20275732-20277793 REVERSE LENGTH=349
TRINITY_DN8922_c0_g2_i1	5.51924	1.37175e-05	AT1G54385.2	2.12e-161	AT1G54385.2 | Symbols: | ARM repeat superfamily protein | chr1:20301289-20303048 REVERSE LENGTH=560
TRINITY_DN81480_c0_g1_i1	4.27969	0.0337437	AT1G54400.1	1.49e-18	AT1G54400.1 | Symbols: | HSP20-like chaperones superfamily protein | chr1:20307667-20308768 FORWARD LENGTH=183
TRINITY_DN37224_c0_g3_i2	-4.31272	0.0219919	AT1G54470.2	5.69e-34	AT1G54470.2 | Symbols: RPP27 | RNI-like superfamily protein | chr1:20344738-20349032 FORWARD LENGTH=957
TRINITY_DN13884_c0_g1_i4	-3.81278	4.38437e-05	AT1G54500.1	1.7e-54	AT1G54500.1 | Symbols: | Rubredoxin-like superfamily protein | chr1:20357084-20357671 REVERSE LENGTH=195
TRINITY_DN11831_c0_g1_i1	3.8885	0.000381819	AT1G54540.1	3.7e-63	AT1G54540.1 | Symbols: | Late embryogenesis abundant (LEA) hydroxyproline-rich glycoprotein family | chr1:20367702-20368421 REVERSE LENGTH=239
TRINITY_DN4204_c0_g1_i5	-2.41382	0.0146169	AT1G54575.1	2.7	AT1G54575.1 | Symbols: | unknown protein; Has 35333 Blast hits to 34131 proteins in 2444 species: Archae - 798; Bacteria - 22429; Metazoa - 974; Fungi - 991; Plants - 531; Viruses - 0; Other Eukaryotes - 9610 (source: NCBI BLink). | chr1:20387106-20387414 FORWARD LENGTH=102
TRINITY_DN852_c5_g2_i1	-3.51236	9.90717e-05	AT1G54780.1	1.11e-127	AT1G54780.1 | Symbols: TLP18.3 | thylakoid lumen 18.3 kDa protein | chr1:20439533-20440953 FORWARD LENGTH=285
TRINITY_DN48319_c0_g1_i2	5.34241	0.000575623	AT1G54790.1	0	AT1G54790.1 | Symbols: | GDSL-like Lipase/Acylhydrolase superfamily protein | chr1:20441124-20443997 REVERSE LENGTH=382
TRINITY_DN12891_c0_g1_i6	3.48959	0.000164888	AT1G54820.1	2.65e-133	AT1G54820.1 | Symbols: | Protein kinase superfamily protein | chr1:20447370-20450761 FORWARD LENGTH=458
TRINITY_DN15877_c0_g1_i2	7.06145	3.73435e-09	AT1G54940.1	1.3e-168	AT1G54940.1 | Symbols: PGSIP4 | plant glycogenin-like starch initiation protein 4 | chr1:20481690-20484541 FORWARD LENGTH=557
TRINITY_DN48033_c0_g1_i4	4.83886	0.00414876	AT1G55180.1	0	AT1G55180.1 | Symbols: PLDEPSILON, PLDALPHA4 | phospholipase D alpha 4 | chr1:20585057-20587629 REVERSE LENGTH=762
TRINITY_DN2831_c1_g1_i2	4.69403	0.000657304	AT1G55207.1	4.2	AT1G55207.1 | Symbols: | unknown protein; LOCATED IN: endomembrane system. | chr1:20596091-20596324 REVERSE LENGTH=77
TRINITY_DN3563_c0_g1_i2	7.06308	2.86682e-13	AT1G55290.1	1.87e-21	AT1G55290.1 | Symbols: | 2-oxoglutarate (2OG) and Fe(II)-dependent oxygenase superfamily protein | chr1:20626208-20627397 REVERSE LENGTH=361
TRINITY_DN175_c0_g1_i8	4.72822	2.0254e-07	AT1G55360.1	0	AT1G55360.1 | Symbols: | Protein of Unknown Function (DUF239) | chr1:20666526-20668502 REVERSE LENGTH=422
TRINITY_DN9028_c0_g1_i2	-3.17836	0.000507749	AT1G55480.1	7.41e-144	AT1G55480.1 | Symbols: ZKT | protein containing PDZ domain, a K-box domain, and a TPR region | chr1:20713822-20715351 FORWARD LENGTH=335
TRINITY_DN3304_c0_g1_i21	13.4938	1.28847e-16	AT1G55550.1	1.17e-130	AT1G55550.1 | Symbols: | P-loop containing nucleoside triphosphate hydrolases superfamily protein | chr1:20748915-20752862 FORWARD LENGTH=859
TRINITY_DN30818_c0_g3_i1	-7.88735	0.00117125	AT1G55615.1	4.8	AT1G55615.1 | Symbols: | unknown protein; Has 30201 Blast hits to 17322 proteins in 780 species: Archae - 12; Bacteria - 1396; Metazoa - 17338; Fungi - 3422; Plants - 5037; Viruses - 0; Other Eukaryotes - 2996 (source: NCBI BLink). | chr1:20785574-20785771 REVERSE LENGTH=65
TRINITY_DN91607_c0_g1_i2	-6.89343	0.0346117	AT1G55730.2	3.46e-87	AT1G55730.2 | Symbols: ATCAX5, CAX5 | cation exchanger 5 | chr1:20831387-20833941 REVERSE LENGTH=441
TRINITY_DN8223_c0_g1_i10	4.39587	2.45055e-06	AT1G55850.1	0	AT1G55850.1 | Symbols: ATCSLE1, CSLE1 | cellulose synthase like E1 | chr1:20876752-20879414 FORWARD LENGTH=729
TRINITY_DN16167_c0_g1_i2	5.55485	0.000231561	AT1G56010.2	1.83e-91	AT1G56010.2 | Symbols: NAC1, ANAC022 | NAC domain containing protein 1 | chr1:20946852-20949144 REVERSE LENGTH=324
TRINITY_DN734_c5_g2_i8	-2.21933	0.0396111	AT1G56090.1	4.22e-60	AT1G56090.1 | Symbols: | Tetratricopeptide repeat (TPR)-like superfamily protein | chr1:20977989-20979185 REVERSE LENGTH=272
TRINITY_DN1387_c3_g2_i3	3.04329	0.0039041	AT1G56120.1	8.88e-91	AT1G56120.1 | Symbols: | Leucine-rich repeat transmembrane protein kinase | chr1:20987288-20993072 REVERSE LENGTH=1047
TRINITY_DN5700_c0_g3_i5	4.08214	0.000304789	AT1G56140.1	0	AT1G56140.1 | Symbols: | Leucine-rich repeat transmembrane protein kinase | chr1:21001708-21007725 REVERSE LENGTH=1033
TRINITY_DN495_c0_g1_i44	-3.07358	0.00215743	AT1G56145.1	0	AT1G56145.1 | Symbols: | Leucine-rich repeat transmembrane protein kinase | chr1:21008225-21013934 REVERSE LENGTH=1012
TRINITY_DN22700_c0_g1_i1	4.28292	7.87292e-06	AT1G56150.1	5.6e-42	AT1G56150.1 | Symbols: | SAUR-like auxin-responsive protein family | chr1:21017432-21017764 FORWARD LENGTH=110
TRINITY_DN915_c0_g1_i2	-2.36492	0.0170069	AT1G56190.1	0	AT1G56190.1 | Symbols: | Phosphoglycerate kinase family protein | chr1:21028403-21030454 FORWARD LENGTH=478
TRINITY_DN467_c0_g1_i3	-2.26793	0.026342	AT1G56300.1	8.91e-49	AT1G56300.1 | Symbols: | Chaperone DnaJ-domain superfamily protein | chr1:21079022-21080168 REVERSE LENGTH=156
TRINITY_DN12964_c0_g1_i2	3.44855	0.000492371	AT1G56310.1	0	AT1G56310.1 | Symbols: | Polynucleotidyl transferase, ribonuclease H-like superfamily protein | chr1:21082863-21085564 FORWARD LENGTH=589
TRINITY_DN4873_c0_g1_i12	-2.33659	0.0292404	AT1G56500.1	0	AT1G56500.1 | Symbols: | haloacid dehalogenase-like hydrolase family protein | chr1:21159775-21167092 FORWARD LENGTH=1055
TRINITY_DN1969_c4_g4_i4	-3.77863	2.44198e-05	AT1G56560.1	0	AT1G56560.1 | Symbols: | Plant neutral invertase family protein | chr1:21192593-21194948 FORWARD LENGTH=616
TRINITY_DN4645_c1_g1_i21	-5.34047	7.76657e-08	AT1G56630.1	1.68e-12	AT1G56630.1 | Symbols: | alpha/beta-Hydrolases superfamily protein | chr1:21223593-21226943 REVERSE LENGTH=485
TRINITY_DN876_c0_g1_i11	2.58441	0.00760632	AT1G56720.3	0	AT1G56720.3 | Symbols: | Protein kinase superfamily protein | chr1:21263630-21265559 REVERSE LENGTH=492
TRINITY_DN13363_c0_g1_i3	-3.46183	0.000135876	AT1G57610.2	8.58e-43	AT1G57610.2 | Symbols: | Protein of unknown function (DUF607) | chr1:21337449-21338412 REVERSE LENGTH=293
TRINITY_DN9316_c0_g1_i15	-7.03717	4.74179e-10	AT1G57770.1	0	AT1G57770.1 | Symbols: | FAD/NAD(P)-binding oxidoreductase family protein | chr1:21395254-21398135 FORWARD LENGTH=574
TRINITY_DN147_c0_g1_i1	3.19224	0.000864075	AT1G57820.1	0	AT1G57820.1 | Symbols: VIM1, ORTH2 | Zinc finger (C3HC4-type RING finger) family protein | chr1:21414342-21417902 REVERSE LENGTH=645
TRINITY_DN8204_c0_g1_i15	9.02887	8.54772e-06	AT1G58060.1	0	AT1G58060.1 | Symbols: | RNA helicase family protein | chr1:21489480-21501775 REVERSE LENGTH=1459
TRINITY_DN13216_c1_g1_i1	8.81069	2.35105e-05	AT1G58070.1	3.72e-13	AT1G58070.1 | Symbols: | unknown protein; Has 286 Blast hits to 266 proteins in 81 species: Archae - 2; Bacteria - 25; Metazoa - 90; Fungi - 19; Plants - 78; Viruses - 4; Other Eukaryotes - 68 (source: NCBI BLink). | chr1:21502968-21503822 FORWARD LENGTH=284
TRINITY_DN10222_c0_g2_i2	9.09484	6.242e-06	AT1G58110.2	1.06e-68	AT1G58110.2 | Symbols: | Basic-leucine zipper (bZIP) transcription factor family protein | chr1:21515919-21517374 REVERSE LENGTH=374
TRINITY_DN434_c0_g1_i1	4.6955	5.54785e-07	AT1G58120.1	2.65e-58	AT1G58120.1 | Symbols: | BEST Arabidopsis thaliana protein match is: methyltransferases (TAIR:AT5G01710.1); Has 93 Blast hits to 93 proteins in 15 species: Archae - 0; Bacteria - 0; Metazoa - 1; Fungi - 0; Plants - 92; Viruses - 0; Other Eukaryotes - 0 (source: NCBI BLink). | chr1:21520962-21522224 FORWARD LENGTH=420
TRINITY_DN5348_c0_g1_i8	5.00985	0.000162549	AT1G58170.1	5.51e-68	AT1G58170.1 | Symbols: | Disease resistance-responsive (dirigent-like protein) family protein | chr1:21536188-21536745 FORWARD LENGTH=185
TRINITY_DN257_c0_g1_i11	-2.15915	0.0449798	AT1G58190.1	1.48e-140	AT1G58190.1 | Symbols: AtRLP9, RLP9 | receptor like protein 9 | chr1:21540720-21544330 FORWARD LENGTH=932
TRINITY_DN424_c1_g1_i3	-6.64584	4.34084e-09	AT1G58200.2	0	AT1G58200.2 | Symbols: MSL3 | MSCS-like 3 | chr1:21548370-21552488 REVERSE LENGTH=678
TRINITY_DN1137_c1_g1_i8	-3.02265	0.00106716	AT1G58280.4	1.28e-131	AT1G58280.4 | Symbols: | Phosphoglycerate mutase family protein | chr1:21620497-21622267 REVERSE LENGTH=302
TRINITY_DN7765_c0_g1_i6	-3.04867	0.00451705	AT1G58340.1	0	AT1G58340.1 | Symbols: ZF14 | MATE efflux family protein | chr1:21653162-21655117 FORWARD LENGTH=532
TRINITY_DN271_c0_g4_i2	2.79725	0.00355151	AT1G58370.1	0	AT1G58370.1 | Symbols: RXF12, ATXYN1 | glycosyl hydrolase family 10 protein / carbohydrate-binding domain-containing protein | chr1:21684751-21688209 FORWARD LENGTH=917
TRINITY_DN17100_c0_g1_i9	4.36101	3.86e-05	AT1G59540.1	0	AT1G59540.1 | Symbols: ZCF125 | P-loop containing nucleoside triphosphate hydrolases superfamily protein | chr1:21874083-21879382 FORWARD LENGTH=823
TRINITY_DN479_c1_g1_i20	-3.41652	0.000155493	AT1G59650.1	0	AT1G59650.1 | Symbols: CW14 | Protein of unknown function (DUF1336) | chr1:21920099-21922670 FORWARD LENGTH=492
TRINITY_DN5884_c0_g1_i2	4.89372	1.10008e-07	AT1G59740.1	0	AT1G59740.1 | Symbols: | Major facilitator superfamily protein | chr1:21968227-21972312 FORWARD LENGTH=591
TRINITY_DN47969_c0_g1_i3	5.99275	2.17304e-07	AT1G59870.1	0	AT1G59870.1 | Symbols: PEN3, PDR8, ATPDR8, ABCG36, ATABCG36 | ABC-2 and Plant PDR ABC-type transporter family protein | chr1:22034661-22039844 FORWARD LENGTH=1469
TRINITY_DN23777_c0_g1_i1	7.42684	0.00762783	AT1G59940.1	2.9e-43	AT1G59940.1 | Symbols: ARR3 | response regulator 3 | chr1:22065894-22066895 REVERSE LENGTH=231
TRINITY_DN6448_c0_g1_i4	-2.75277	0.00369001	AT1G60000.1	5.12e-92	AT1G60000.1 | Symbols: | RNA-binding (RRM/RBD/RNP motifs) family protein | chr1:22093678-22094540 REVERSE LENGTH=258
TRINITY_DN2551_c0_g1_i8	14.4928	3.69102e-19	AT1G60060.1	3.17e-148	AT1G60060.1 | Symbols: | Serine/threonine-protein kinase WNK (With No Lysine)-related | chr1:22139282-22141585 FORWARD LENGTH=386
TRINITY_DN12450_c0_g1_i3	6.84606	0.0456643	AT1G60360.1	1.72e-42	AT1G60360.1 | Symbols: | RING/U-box superfamily protein | chr1:22242748-22243731 REVERSE LENGTH=327
TRINITY_DN4983_c0_g1_i5	5.20288	1.30602e-05	AT1G60390.1	6.52e-18	AT1G60390.1 | Symbols: PG1 | polygalacturonase 1 | chr1:22247611-22249556 REVERSE LENGTH=624
TRINITY_DN63_c4_g1_i4	-8.04024	7.27997e-16	AT1G60470.1	6.84e-167	AT1G60470.1 | Symbols: AtGolS4, GolS4 | galactinol synthase 4 | chr1:22279181-22280454 REVERSE LENGTH=334
TRINITY_DN66_c1_g1_i8	3.10291	0.000754033	AT1G60500.1	0	AT1G60500.1 | Symbols: DRP4C | Dynamin related protein 4C | chr1:22291582-22293822 FORWARD LENGTH=669
TRINITY_DN1714_c0_g1_i10	10.8407	5.72378e-10	AT1G60590.1	0	AT1G60590.1 | Symbols: | Pectin lyase-like superfamily protein | chr1:22314426-22316867 REVERSE LENGTH=540
TRINITY_DN20998_c0_g1_i2	3.73217	0.000269101	AT1G60730.1	7.59e-136	AT1G60730.1 | Symbols: | NAD(P)-linked oxidoreductase superfamily protein | chr1:22358327-22360082 REVERSE LENGTH=345
TRINITY_DN7607_c0_g1_i28	-2.56458	0.0230709	AT1G60790.1	2.72e-135	AT1G60790.1 | Symbols: TBL2 | Plant protein of unknown function (DUF828) | chr1:22380193-22382216 REVERSE LENGTH=541
TRINITY_DN5187_c0_g1_i8	3.39924	0.000289642	AT1G60800.1	0	AT1G60800.1 | Symbols: NIK3 | NSP-interacting kinase 3 | chr1:22383601-22386931 REVERSE LENGTH=632
TRINITY_DN18181_c0_g1_i5	4.01056	7.8145e-05	AT1G61070.1	2.03e-19	AT1G61070.1 | Symbols: LCR66, PDF2.4 | low-molecular-weight cysteine-rich 66 | chr1:22492020-22492470 REVERSE LENGTH=76
TRINITY_DN694_c0_g1_i21	3.93769	5.03688e-05	AT1G61110.1	1.87e-82	AT1G61110.1 | Symbols: anac025, NAC025 | NAC domain containing protein 25 | chr1:22516730-22518055 FORWARD LENGTH=323
TRINITY_DN5112_c0_g2_i3	3.06162	0.00343357	AT1G61120.1	0	AT1G61120.1 | Symbols: TPS04, GES, TPS4 | terpene synthase 04 | chr1:22523689-22528598 FORWARD LENGTH=877
TRINITY_DN10078_c0_g1_i1	5.10665	3.09786e-07	AT1G61170.1	0.004	AT1G61170.1 | Symbols: | unknown protein; FUNCTIONS IN: molecular_function unknown; INVOLVED IN: N-terminal protein myristoylation; LOCATED IN: cellular_component unknown; EXPRESSED IN: 19 plant structures; EXPRESSED DURING: 12 growth stages; BEST Arabidopsis thaliana protein match is: unknown protein (TAIR:AT1G11125.1); Has 54 Blast hits to 54 proteins in 15 species: Archae - 0; Bacteria - 0; Me…
TRINITY_DN852_c8_g1_i29	-4.09051	1.05483e-05	AT1G61240.4	6.9e-161	AT1G61240.4 | Symbols: | Protein of unknown function (DUF707) | chr1:22582537-22585050 FORWARD LENGTH=425
TRINITY_DN6787_c1_g1_i1	-6.26427	2.32958e-07	AT1G61270.1	0.000896	AT1G61270.1 | Symbols: | Transmembrane amino acid transporter family protein | chr1:22599665-22602140 REVERSE LENGTH=451
TRINITY_DN14557_c0_g1_i1	-2.87957	0.00575674	AT1G61310.1	1.08e-33	AT1G61310.1 | Symbols: | LRR and NB-ARC domains-containing disease resistance protein | chr1:22613166-22615943 REVERSE LENGTH=925
TRINITY_DN12092_c0_g1_i10	3.49953	0.0196196	AT1G61340.1	4.55e-22	AT1G61340.1 | Symbols: | F-box family protein | chr1:22628526-22629741 FORWARD LENGTH=185
TRINITY_DN13508_c0_g1_i4	-8.33638	0.000209655	AT1G61370.1	3.54e-59	AT1G61370.1 | Symbols: | S-locus lectin protein kinase family protein | chr1:22642096-22645147 REVERSE LENGTH=814
TRINITY_DN54338_c0_g1_i4	-2.37255	0.0163666	AT1G61520.3	3.89e-141	AT1G61520.3 | Symbols: LHCA3 | photosystem I light harvesting complex gene 3 | chr1:22700152-22701149 FORWARD LENGTH=273
TRINITY_DN3860_c1_g1_i1	2.96076	0.00172233	AT1G61580.1	0	AT1G61580.1 | Symbols: RPL3B, ARP2 | R-protein L3 B | chr1:22720833-22722402 REVERSE LENGTH=390
TRINITY_DN2505_c1_g1_i9	-6.02799	9.09855e-09	AT1G61680.1	1.19e-144	AT1G61680.1 | Symbols: TPS14, ATTPS14 | terpene synthase 14 | chr1:22772455-22774687 REVERSE LENGTH=569
TRINITY_DN1181_c1_g1_i4	2.84065	0.00224244	AT1G61720.1	8.87e-140	AT1G61720.1 | Symbols: BAN | NAD(P)-binding Rossmann-fold superfamily protein | chr1:22791326-22792757 REVERSE LENGTH=340
TRINITY_DN4581_c0_g1_i8	-5.61889	6.74921e-06	AT1G61750.1	3.14e-26	AT1G61750.1 | Symbols: | Receptor-like protein kinase-related family protein | chr1:22804613-22806318 REVERSE LENGTH=341
TRINITY_DN10273_c0_g1_i1	7.73335	0.00255476	AT1G61790.1	1.83e-131	AT1G61790.1 | Symbols: | Oligosaccharyltransferase complex/magnesium transporter family protein | chr1:22814390-22815430 FORWARD LENGTH=346
TRINITY_DN22239_c1_g1_i4	7.35687	0.00968964	AT1G61820.1	0	AT1G61820.1 | Symbols: BGLU46 | beta glucosidase 46 | chr1:22835452-22838444 FORWARD LENGTH=516
TRINITY_DN16957_c1_g1_i2	3.92315	0.000122701	AT1G62050.1	2.29e-160	AT1G62050.1 | Symbols: | Ankyrin repeat family protein | chr1:22936323-22938874 REVERSE LENGTH=624
TRINITY_DN10499_c0_g1_i15	-4.81946	0.000300503	AT1G62250.1	6.57e-102	AT1G62250.1 | Symbols: | unknown protein; LOCATED IN: chloroplast; EXPRESSED IN: 23 plant structures; EXPRESSED DURING: 15 growth stages; Has 30 Blast hits to 30 proteins in 13 species: Archae - 0; Bacteria - 0; Metazoa - 0; Fungi - 0; Plants - 30; Viruses - 0; Other Eukaryotes - 0 (source: NCBI BLink). | chr1:22995615-22997003 REVERSE LENGTH=267
TRINITY_DN1667_c4_g1_i2	7.54517	9.2693e-09	AT1G62440.1	5.21e-164	AT1G62440.1 | Symbols: LRX2 | leucine-rich repeat/extensin 2 | chr1:23111818-23115293 FORWARD LENGTH=826
TRINITY_DN1310_c3_g1_i1	3.82576	2.0827e-05	AT1G62660.1	0	AT1G62660.1 | Symbols: | Glycosyl hydrolases family 32 protein | chr1:23199949-23203515 FORWARD LENGTH=648
TRINITY_DN2705_c1_g1_i1	-8.10887	0.000567336	AT1G62680.1	3.53e-54	AT1G62680.1 | Symbols: | Pentatricopeptide repeat (PPR) superfamily protein | chr1:23208247-23209893 REVERSE LENGTH=548
TRINITY_DN2837_c2_g1_i3	-2.95396	0.00137316	AT1G62750.1	0	AT1G62750.1 | Symbols: ATSCO1, ATSCO1/CPEF-G, SCO1 | Translation elongation factor EFG/EF2 protein | chr1:23233622-23236321 REVERSE LENGTH=783
TRINITY_DN702_c0_g1_i7	-2.93606	0.00172346	AT1G62780.1	4.13e-81	AT1G62780.1 | Symbols: | unknown protein; FUNCTIONS IN: molecular_function unknown; INVOLVED IN: biological_process unknown; LOCATED IN: chloroplast, chloroplast stroma; EXPRESSED IN: 22 plant structures; EXPRESSED DURING: 14 growth stages; Has 94 Blast hits to 94 proteins in 35 species: Archae - 6; Bacteria - 10; Metazoa - 21; Fungi - 2; Plants - 48; Viruses - 0; Other Eukaryotes - 7 (source: NC…
TRINITY_DN1508_c1_g1_i28	-2.4001	0.0204029	AT1G62850.3	1.61e-87	AT1G62850.3 | Symbols: | Class I peptide chain release factor | chr1:23272608-23274211 REVERSE LENGTH=236
TRINITY_DN516_c4_g1_i1	5.58527	8.99584e-08	AT1G63100.1	0	AT1G63100.1 | Symbols: | GRAS family transcription factor | chr1:23399391-23401367 REVERSE LENGTH=658
TRINITY_DN2658_c3_g1_i11	-2.8173	0.00254394	AT1G63120.1	3.1e-106	AT1G63120.1 | Symbols: ATRBL2, RBL2 | RHOMBOID-like 2 | chr1:23409054-23410725 REVERSE LENGTH=317
TRINITY_DN6926_c0_g1_i5	2.44487	0.0144031	AT1G63300.1	0	AT1G63300.1 | Symbols: | Myosin heavy chain-related protein | chr1:23482193-23486067 FORWARD LENGTH=1029
TRINITY_DN180443_c0_g1_i1	4.07223	0.000119586	AT1G63310.1	3.41e-13	AT1G63310.1 | Symbols: | unknown protein; BEST Arabidopsis thaliana protein match is: unknown protein (TAIR:AT2G20362.1); Has 78 Blast hits to 77 proteins in 11 species: Archae - 0; Bacteria - 0; Metazoa - 0; Fungi - 0; Plants - 78; Viruses - 0; Other Eukaryotes - 0 (source: NCBI BLink). | chr1:23486580-23487044 REVERSE LENGTH=154
TRINITY_DN1803_c0_g1_i12	3.04042	0.00123303	AT1G63430.2	0	AT1G63430.2 | Symbols: | Leucine-rich repeat protein kinase family protein | chr1:23522896-23526451 FORWARD LENGTH=688
TRINITY_DN794_c0_g3_i3	2.66638	0.00638792	AT1G63640.1	0	AT1G63640.1 | Symbols: | P-loop nucleoside triphosphate hydrolases superfamily protein with CH (Calponin Homology) domain | chr1:23589234-23595139 REVERSE LENGTH=1071
TRINITY_DN3834_c0_g1_i3	9.11618	5.63608e-06	AT1G63910.1	2.78e-96	AT1G63910.1 | Symbols: AtMYB103, MYB103 | myb domain protein 103 | chr1:23719968-23721625 REVERSE LENGTH=370
TRINITY_DN1096_c0_g1_i2	-2.1651	0.0373032	AT1G63970.1	4.71e-105	AT1G63970.1 | Symbols: ISPF, MECPS | isoprenoid F | chr1:23738923-23740336 REVERSE LENGTH=231
TRINITY_DN5674_c0_g1_i13	-2.65749	0.00711734	AT1G64150.1	6e-84	AT1G64150.1 | Symbols: | Uncharacterized protein family (UPF0016) | chr1:23809047-23812579 REVERSE LENGTH=370
TRINITY_DN256_c11_g1_i1	2.39093	0.017928	AT1G64160.1	2.4e-60	AT1G64160.1 | Symbols: | Disease resistance-responsive (dirigent-like protein) family protein | chr1:23814063-23814611 FORWARD LENGTH=182
TRINITY_DN4888_c0_g1_i7	-3.7	0.000164678	AT1G64355.1	2.42e-62	AT1G64355.1 | Symbols: | unknown protein; FUNCTIONS IN: molecular_function unknown; INVOLVED IN: biological_process unknown; LOCATED IN: chloroplast; EXPRESSED IN: 23 plant structures; EXPRESSED DURING: 13 growth stages; CONTAINS InterPro DOMAIN/s: Protein of unknown function DUF3593 (InterPro:IPR021995); Has 301 Blast hits to 301 proteins in 96 species: Archae - 0; Bacteria - 143; Metazoa - 0; F…
TRINITY_DN22267_c0_g1_i2	4.51328	1.06984e-05	AT1G64640.1	5.64e-46	AT1G64640.1 | Symbols: ENODL8, AtENODL8 | early nodulin-like protein 8 | chr1:24022482-24023151 REVERSE LENGTH=191
TRINITY_DN780_c4_g2_i1	2.57999	0.00703026	AT1G64660.1	0	AT1G64660.1 | Symbols: ATMGL, MGL | methionine gamma-lyase | chr1:24028977-24030537 FORWARD LENGTH=441
TRINITY_DN14479_c1_g1_i1	4.05365	0.00110806	AT1G64690.1	3.67e-08	AT1G64690.1 | Symbols: BLT | branchless trichome | chr1:24038069-24038890 FORWARD LENGTH=273
TRINITY_DN1795_c0_g1_i3	-4.0448	6.242e-06	AT1G64720.1	8.38e-161	AT1G64720.1 | Symbols: CP5 | Polyketide cyclase/dehydrase and lipid transport superfamily protein | chr1:24046887-24048537 REVERSE LENGTH=385
TRINITY_DN51065_c0_g4_i1	2.74281	0.0036849	AT1G64760.2	0	AT1G64760.2 | Symbols: | O-Glycosyl hydrolases family 17 protein | chr1:24054220-24056194 REVERSE LENGTH=481
TRINITY_DN1090_c2_g1_i3	-3.92997	0.000181613	AT1G64770.1	1.17e-127	AT1G64770.1 | Symbols: NDF2, NDH45 | NDH-dependent cyclic electron flow 1 | chr1:24057549-24059415 FORWARD LENGTH=348
TRINITY_DN5_c0_g3_i1	-3.46264	0.000170487	AT1G64860.1	0	AT1G64860.1 | Symbols: SIGA, SIG1, SIG2, SIGB, RPOD1 | sigma factor A | chr1:24098497-24100746 FORWARD LENGTH=502
TRINITY_DN747_c0_g2_i1	2.85402	0.0047173	AT1G64950.1	8.04e-158	AT1G64950.1 | Symbols: CYP89A5 | cytochrome P450, family 89, subfamily A, polypeptide 5 | chr1:24127587-24129119 FORWARD LENGTH=510
TRINITY_DN23449_c0_g1_i11	3.09468	0.00285494	AT1G64960.1	0	AT1G64960.1 | Symbols: | ARM repeat superfamily protein | chr1:24129918-24134049 FORWARD LENGTH=1203
TRINITY_DN5287_c1_g1_i15	-3.34621	0.000213636	AT1G64970.1	1.65e-144	AT1G64970.1 | Symbols: G-TMT, TMT1, VTE4 | gamma-tocopherol methyltransferase | chr1:24134337-24135993 REVERSE LENGTH=348
TRINITY_DN3264_c0_g1_i2	2.42484	0.0146131	AT1G65010.1	1e-126	AT1G65010.1 | Symbols: | Plant protein of unknown function (DUF827) | chr1:24149543-24154024 FORWARD LENGTH=1345
TRINITY_DN63_c0_g1_i19	3.99496	8.66229e-06	AT1G65060.1	0	AT1G65060.1 | Symbols: 4CL3 | 4-coumarate:CoA ligase 3 | chr1:24167385-24171457 REVERSE LENGTH=561
TRINITY_DN16253_c0_g1_i4	-3.04088	0.00319286	AT1G65190.1	6.32e-11	AT1G65190.1 | Symbols: | Protein kinase superfamily protein | chr1:24216028-24217218 REVERSE LENGTH=396
TRINITY_DN2015_c0_g2_i6	-3.40356	0.00329795	AT1G65230.1	8.18e-126	AT1G65230.1 | Symbols: | Uncharacterized conserved protein (DUF2358) | chr1:24229167-24230764 FORWARD LENGTH=286
TRINITY_DN3016_c0_g2_i9	-3.13635	0.000749212	AT1G65260.1	6.33e-155	AT1G65260.1 | Symbols: PTAC4, VIPP1 | plastid transcriptionally active 4 | chr1:24236329-24240428 FORWARD LENGTH=330
TRINITY_DN3174_c0_g2_i1	4.81649	2.90734e-06	AT1G65295.1	1.11e-34	AT1G65295.1 | Symbols: | unknown protein; LOCATED IN: endomembrane system; EXPRESSED IN: 22 plant structures; EXPRESSED DURING: 13 growth stages; BEST Arabidopsis thaliana protein match is: unknown protein (TAIR:AT5G01015.1); Has 90 Blast hits to 90 proteins in 15 species: Archae - 0; Bacteria - 0; Metazoa - 0; Fungi - 0; Plants - 90; Viruses - 0; Other Eukaryotes - 0 (source: NCBI BLink). | chr1…
TRINITY_DN18696_c0_g1_i1	5.84655	1.48179e-07	AT1G65470.1	1e-171	AT1G65470.1 | Symbols: FAS1, NFB2 | chromatin assembly factor-1 (FASCIATA1) (FAS1) | chr1:24319906-24323879 REVERSE LENGTH=815
TRINITY_DN14774_c0_g1_i1	-8.47028	0.000115477	AT1G65480.1	1.81e-87	AT1G65480.1 | Symbols: FT | PEBP (phosphatidylethanolamine-binding protein) family protein | chr1:24331510-24333689 FORWARD LENGTH=175
TRINITY_DN4564_c0_g2_i1	2.37282	0.0190652	AT1G65590.1	0	AT1G65590.1 | Symbols: HEXO3, ATHEX1 | beta-hexosaminidase 3 | chr1:24385996-24390989 FORWARD LENGTH=535
TRINITY_DN6207_c0_g1_i3	9.59783	4.78033e-07	AT1G65620.4	9.42e-71	AT1G65620.4 | Symbols: AS2 | Lateral organ boundaries (LOB) domain family protein | chr1:24400146-24400745 FORWARD LENGTH=199
TRINITY_DN2374_c1_g1_i6	-4.20378	3.10099e-06	AT1G65790.1	2.49e-134	AT1G65790.1 | Symbols: ARK1, RK1 | receptor kinase 1 | chr1:24468932-24472329 FORWARD LENGTH=843
TRINITY_DN2374_c1_g1_i4	-2.25533	0.0350998	AT1G65800.1	1.26e-130	AT1G65800.1 | Symbols: ARK2, RK2 | receptor kinase 2 | chr1:24473166-24476523 FORWARD LENGTH=847
TRINITY_DN2318_c0_g4_i2	9.09484	6.242e-06	AT1G65820.1	1.43e-61	AT1G65820.1 | Symbols: | microsomal glutathione s-transferase, putative | chr1:24485213-24486682 FORWARD LENGTH=146
TRINITY_DN37167_c0_g1_i10	6.68054	4.06981e-11	AT1G65900.1	3.33e-159	AT1G65900.1 | Symbols: | unknown protein; FUNCTIONS IN: molecular_function unknown; INVOLVED IN: biological_process unknown; LOCATED IN: endomembrane system; EXPRESSED IN: 21 plant structures; EXPRESSED DURING: 13 growth stages; Has 306 Blast hits to 306 proteins in 119 species: Archae - 19; Bacteria - 238; Metazoa - 0; Fungi - 0; Plants - 34; Viruses - 0; Other Eukaryotes - 15 (source: NCBI BLin…
TRINITY_DN7293_c0_g1_i1	4.75051	1.18953e-05	AT1G65910.1	1.54e-126	AT1G65910.1 | Symbols: anac028, NAC028 | NAC domain containing protein 28 | chr1:24520933-24524108 REVERSE LENGTH=631
TRINITY_DN2816_c0_g2_i2	4.20014	8.45586e-05	AT1G65920.1	0	AT1G65920.1 | Symbols: | Regulator of chromosome condensation (RCC1) family with FYVE zinc finger domain | chr1:24525267-24529204 REVERSE LENGTH=1006
TRINITY_DN13368_c0_g1_i1	5.5828	0.000205023	AT1G66120.1	0	AT1G66120.1 | Symbols: | AMP-dependent synthetase and ligase family protein | chr1:24612640-24614690 FORWARD LENGTH=572
TRINITY_DN15864_c0_g1_i1	4.95628	5.06282e-07	AT1G66150.1	0	AT1G66150.1 | Symbols: TMK1 | transmembrane kinase 1 | chr1:24631503-24634415 FORWARD LENGTH=942
TRINITY_DN42796_c0_g1_i3	-3.2926	0.00200404	AT1G66210.1	1.31e-37	AT1G66210.1 | Symbols: | Subtilisin-like serine endopeptidase family protein | chr1:24665735-24668650 REVERSE LENGTH=759
TRINITY_DN335_c0_g1_i2	-2.44651	0.0127109	AT1G66330.2	1.01e-132	AT1G66330.2 | Symbols: | senescence-associated family protein | chr1:24729880-24732144 REVERSE LENGTH=417
TRINITY_DN425_c1_g1_i15	7.49357	0.00605919	AT1G66520.1	3.05e-165	AT1G66520.1 | Symbols: pde194 | formyltransferase, putative | chr1:24816330-24818693 REVERSE LENGTH=355
TRINITY_DN3116_c0_g1_i7	-4.02169	9.72586e-06	AT1G66910.1	1.03e-104	AT1G66910.1 | Symbols: | Protein kinase superfamily protein | chr1:24961634-24963941 REVERSE LENGTH=666
TRINITY_DN3116_c0_g1_i4	-3.79195	3.91332e-05	AT1G66920.2	1.6e-106	AT1G66920.2 | Symbols: | Protein kinase superfamily protein | chr1:24965410-24967432 REVERSE LENGTH=617
TRINITY_DN3144_c5_g1_i6	-4.33464	3.20956e-06	AT1G66930.1	2.15e-86	AT1G66930.1 | Symbols: | Protein kinase superfamily protein | chr1:24970523-24973069 FORWARD LENGTH=674
TRINITY_DN13419_c0_g1_i2	9.5516	6.04339e-07	AT1G66950.1	0	AT1G66950.1 | Symbols: PDR11, ATPDR11 | pleiotropic drug resistance 11 | chr1:24978239-24984461 FORWARD LENGTH=1454
TRINITY_DN3144_c5_g1_i11	-4.64854	1.06659e-06	AT1G67000.1	5.61e-86	AT1G67000.1 | Symbols: | Protein kinase superfamily protein | chr1:25004217-25007604 REVERSE LENGTH=892
TRINITY_DN101424_c0_g1_i1	6.94476	0.0346117	AT1G67030.1	2.79e-15	AT1G67030.1 | Symbols: ZFP6 | zinc finger protein 6 | chr1:25016644-25017237 FORWARD LENGTH=197
TRINITY_DN10415_c0_g1_i1	7.25506	4.70557e-08	AT1G67035.2	4.84e-15	AT1G67035.2 | Symbols: | unknown protein; FUNCTIONS IN: molecular_function unknown; INVOLVED IN: biological_process unknown; LOCATED IN: cellular_component unknown; BEST Arabidopsis thaliana protein match is: unknown protein (TAIR:AT5G38300.1). | chr1:25018173-25018862 FORWARD LENGTH=229
TRINITY_DN78_c1_g1_i18	2.62864	0.0208212	AT1G67080.1	5.48e-80	AT1G67080.1 | Symbols: ABA4 | abscisic acid (aba)-deficient 4 | chr1:25045405-25046681 REVERSE LENGTH=220
TRINITY_DN8971_c3_g1_i4	-4.69419	0.0059148	AT1G67090.1	4.5e-60	AT1G67090.1 | Symbols: RBCS1A | ribulose bisphosphate carboxylase small chain 1A | chr1:25048465-25049249 REVERSE LENGTH=180
TRINITY_DN22422_c2_g1_i1	5.49728	0.000297795	AT1G67180.1	1.81e-103	AT1G67180.1 | Symbols: | zinc finger (C3HC4-type RING finger) family protein / BRCT domain-containing protein | chr1:25130099-25132169 FORWARD LENGTH=453
TRINITY_DN1891_c0_g1_i1	-7.23191	0.0122718	AT1G67300.1	0	AT1G67300.1 | Symbols: | Major facilitator superfamily protein | chr1:25193832-25196751 REVERSE LENGTH=493
TRINITY_DN53936_c0_g1_i2	2.7965	0.00672311	AT1G67320.2	0	AT1G67320.2 | Symbols: | DNA primase, large subunit family | chr1:25205520-25208966 REVERSE LENGTH=454
TRINITY_DN8612_c0_g1_i7	4.34488	9.02514e-05	AT1G67370.1	0	AT1G67370.1 | Symbols: ASY1, ATASY1 | DNA-binding HORMA family protein | chr1:25239347-25243713 REVERSE LENGTH=596
TRINITY_DN129611_c0_g1_i2	7.89019	0.00141115	AT1G67400.1	8.06e-126	AT1G67400.1 | Symbols: | ELMO/CED-12 family protein | chr1:25248099-25250664 REVERSE LENGTH=281
TRINITY_DN3267_c1_g2_i1	5.68976	8.32189e-08	AT1G67510.1	0	AT1G67510.1 | Symbols: | Leucine-rich repeat protein kinase family protein | chr1:25297477-25300184 REVERSE LENGTH=719
TRINITY_DN7876_c0_g1_i5	-2.39278	0.0158132	AT1G67530.2	2.43e-116	AT1G67530.2 | Symbols: | ARM repeat superfamily protein | chr1:25308229-25311081 FORWARD LENGTH=782
TRINITY_DN5890_c0_g2_i2	11.5696	8.60044e-12	AT1G67590.1	6.27e-89	AT1G67590.1 | Symbols: | Remorin family protein | chr1:25333137-25334472 REVERSE LENGTH=347
TRINITY_DN793_c6_g2_i1	-2.85909	0.00240333	AT1G67700.2	1.12e-109	AT1G67700.2 | Symbols: | unknown protein; FUNCTIONS IN: molecular_function unknown; INVOLVED IN: biological_process unknown; LOCATED IN: chloroplast, chloroplast envelope; EXPRESSED IN: 22 plant structures; EXPRESSED DURING: 13 growth stages; Has 49 Blast hits to 49 proteins in 20 species: Archae - 0; Bacteria - 0; Metazoa - 0; Fungi - 0; Plants - 44; Viruses - 0; Other Eukaryotes - 5 (source: NC…
TRINITY_DN8625_c0_g1_i5	2.80175	0.00447412	AT1G67710.1	4.33e-110	AT1G67710.1 | Symbols: ARR11 | response regulator 11 | chr1:25376994-25378905 REVERSE LENGTH=521
TRINITY_DN43214_c0_g1_i4	5.28691	4.46134e-05	AT1G67820.1	2.48e-100	AT1G67820.1 | Symbols: | Protein phosphatase 2C family protein | chr1:25429882-25431484 FORWARD LENGTH=445
TRINITY_DN1549_c0_g1_i1	2.44395	0.0158132	AT1G67940.1	4.56e-111	AT1G67940.1 | Symbols: ATNAP3, AtSTAR1, NAP3 | non-intrinsic ABC protein 3 | chr1:25477805-25478667 FORWARD LENGTH=263
TRINITY_DN3126_c0_g1_i58	-3.90431	1.37888e-05	AT1G68010.1	0	AT1G68010.1 | Symbols: HPR, ATHPR1 | hydroxypyruvate reductase | chr1:25493418-25495720 FORWARD LENGTH=386
TRINITY_DN4927_c6_g1_i1	-6.79476	0.0456643	AT1G68238.1	0.75	AT1G68238.1 | Symbols: | unknown protein; FUNCTIONS IN: molecular_function unknown; INVOLVED IN: biological_process unknown; LOCATED IN: endomembrane system; Has 30201 Blast hits to 17322 proteins in 780 species: Archae - 12; Bacteria - 1396; Metazoa - 17338; Fungi - 3422; Plants - 5037; Viruses - 0; Other Eukaryotes - 2996 (source: NCBI BLink). | chr1:25574481-25574678 FORWARD LENGTH=65
TRINITY_DN2021_c9_g1_i1	4.58452	1.28917e-05	AT1G68330.1	5.01e-35	AT1G68330.1 | Symbols: | unknown protein; BEST Arabidopsis thaliana protein match is: unknown protein (TAIR:AT1G48780.1); Has 155 Blast hits to 147 proteins in 23 species: Archae - 0; Bacteria - 0; Metazoa - 19; Fungi - 3; Plants - 126; Viruses - 0; Other Eukaryotes - 7 (source: NCBI BLink). | chr1:25611242-25612048 FORWARD LENGTH=268
TRINITY_DN1244_c0_g1_i5	4.95212	7.4832e-06	AT1G68360.1	5.23e-39	AT1G68360.1 | Symbols: | C2H2 and C2HC zinc fingers superfamily protein | chr1:25621678-25622412 REVERSE LENGTH=244
TRINITY_DN14064_c0_g1_i5	2.33276	0.0492446	AT1G68390.1	3.33e-134	AT1G68390.1 | Symbols: | Core-2/I-branching beta-1,6-N-acetylglucosaminyltransferase family protein | chr1:25642838-25645484 FORWARD LENGTH=408
TRINITY_DN27116_c0_g1_i3	3.27094	0.0474924	AT1G68460.1	3.52e-96	AT1G68460.1 | Symbols: ATIPT1, IPT1 | isopentenyltransferase 1 | chr1:25668976-25670049 REVERSE LENGTH=357
TRINITY_DN15225_c0_g1_i1	-2.71087	0.00494779	AT1G68470.1	2.99e-180	AT1G68470.1 | Symbols: | Exostosin family protein | chr1:25676545-25678267 REVERSE LENGTH=455
TRINITY_DN57668_c0_g1_i1	7.83978	0.00171368	AT1G68480.1	1.83e-26	AT1G68480.1 | Symbols: JAG | C2H2 and C2HC zinc fingers superfamily protein | chr1:25684543-25685932 REVERSE LENGTH=253
TRINITY_DN23602_c0_g1_i48	3.61611	0.000464912	AT1G68540.1	3.67e-164	AT1G68540.1 | Symbols: | NAD(P)-binding Rossmann-fold superfamily protein | chr1:25720066-25721282 FORWARD LENGTH=321
TRINITY_DN4207_c0_g2_i22	-2.33492	0.0195347	AT1G68580.2	2.71e-129	AT1G68580.2 | Symbols: | agenet domain-containing protein / bromo-adjacent homology (BAH) domain-containing protein | chr1:25752869-25755631 FORWARD LENGTH=648
TRINITY_DN1513_c1_g1_i27	-2.27464	0.0480157	AT1G68650.1	9.76e-64	AT1G68650.1 | Symbols: | Uncharacterized protein family (UPF0016) | chr1:25775825-25777683 FORWARD LENGTH=228
TRINITY_DN19741_c0_g1_i19	-2.41948	0.0289505	AT1G68740.1	0	AT1G68740.1 | Symbols: PHO1;H1 | EXS (ERD1/XPR1/SYG1) family protein | chr1:25812735-25816574 REVERSE LENGTH=784
TRINITY_DN11009_c2_g1_i5	5.96902	3.51588e-05	AT1G68810.1	9.48e-72	AT1G68810.1 | Symbols: | basic helix-loop-helix (bHLH) DNA-binding superfamily protein | chr1:25861289-25862882 FORWARD LENGTH=368
TRINITY_DN2008_c0_g1_i1	5.76895	2.23986e-07	AT1G68850.1	1.04e-165	AT1G68850.1 | Symbols: | Peroxidase superfamily protein | chr1:25883806-25885177 REVERSE LENGTH=336
TRINITY_DN5469_c0_g1_i2	-2.49912	0.0118932	AT1G68940.1	0	AT1G68940.1 | Symbols: | Armadillo/beta-catenin-like repeat family protein | chr1:25922001-25925374 REVERSE LENGTH=1033
TRINITY_DN12080_c0_g1_i6	2.58066	0.00826467	AT1G69230.2	1.16e-28	AT1G69230.2 | Symbols: SP1L2 | SPIRAL1-like2 | chr1:26026543-26027085 REVERSE LENGTH=110
TRINITY_DN4189_c0_g1_i17	2.39489	0.0168506	AT1G69420.1	1.16e-131	AT1G69420.1 | Symbols: | DHHC-type zinc finger family protein | chr1:26093690-26096736 FORWARD LENGTH=596
TRINITY_DN4592_c0_g2_i1	12.4755	4.61135e-14	AT1G69530.2	2.57e-140	AT1G69530.2 | Symbols: ATEXPA1, EXP1, AT-EXP1, ATEXP1, ATHEXP ALPHA 1.2, EXPA1 | expansin A1 | chr1:26142034-26143051 FORWARD LENGTH=250
TRINITY_DN1544_c2_g1_i1	6.84606	0.0456643	AT1G69630.1	0.000223	AT1G69630.1 | Symbols: | F-box/RNI-like superfamily protein | chr1:26191640-26193174 REVERSE LENGTH=451
TRINITY_DN35922_c0_g1_i1	8.20095	0.000341607	AT1G69650.1	0.85	AT1G69650.1 | Symbols: | TRAF-like family protein | chr1:26197498-26198821 REVERSE LENGTH=294
TRINITY_DN3725_c0_g1_i9	-3.63193	0.011162	AT1G69730.1	1.7e-47	AT1G69730.1 | Symbols: | Wall-associated kinase family protein | chr1:26228703-26231339 REVERSE LENGTH=792
TRINITY_DN4223_c0_g1_i4	-2.40752	0.0198453	AT1G69740.2	0	AT1G69740.2 | Symbols: HEMB1 | Aldolase superfamily protein | chr1:26232197-26234713 FORWARD LENGTH=430
TRINITY_DN20711_c0_g1_i6	4.58619	0.0122718	AT1G69770.1	0	AT1G69770.1 | Symbols: CMT3 | chromomethylase 3 | chr1:26248496-26253519 REVERSE LENGTH=839
TRINITY_DN1775_c0_g1_i4	8.24311	5.59843e-13	AT1G69780.1	1.65e-101	AT1G69780.1 | Symbols: ATHB13 | Homeobox-leucine zipper protein family | chr1:26259166-26260465 FORWARD LENGTH=294
TRINITY_DN14135_c0_g1_i11	-2.90212	0.00332109	AT1G69800.1	2.39e-116	AT1G69800.1 | Symbols: | Cystathionine beta-synthase (CBS) protein | chr1:26274416-26276105 REVERSE LENGTH=447
TRINITY_DN3158_c0_g1_i38	-2.50263	0.0120858	AT1G69840.7	1.84e-102	AT1G69840.7 | Symbols: | SPFH/Band 7/PHB domain-containing membrane-associated protein family | chr1:26293932-26295150 REVERSE LENGTH=286
TRINITY_DN2132_c3_g1_i5	-2.36405	0.0273904	AT1G69850.1	0	AT1G69850.1 | Symbols: ATNRT1:2, NTL1, NRT1:2 | nitrate transporter 1:2 | chr1:26296945-26300407 REVERSE LENGTH=585
TRINITY_DN653_c5_g1_i1	-3.08129	0.00175437	AT1G69935.1	1.31e-32	AT1G69935.1 | Symbols: SHW1 | short hypocotyl in white light1 | chr1:26342072-26343082 REVERSE LENGTH=192
TRINITY_DN24939_c0_g2_i1	9.0062	9.49737e-06	AT1G69970.2	1.17e-07	AT1G69970.2 | Symbols: CLE26 | CLAVATA3/ESR-RELATED 26 | chr1:26353079-26354256 REVERSE LENGTH=102
TRINITY_DN8772_c0_g1_i1	-7.07258	0.0204029	AT1G70080.1	2.71e-57	AT1G70080.1 | Symbols: | Terpenoid cyclases/Protein prenyltransferases superfamily protein | chr1:26394669-26397565 REVERSE LENGTH=611
TRINITY_DN414_c0_g1_i1	-5.14322	0.00117125	AT1G70130.1	7.06e-33	AT1G70130.1 | Symbols: | Concanavalin A-like lectin protein kinase family protein | chr1:26409743-26411801 REVERSE LENGTH=656
TRINITY_DN3870_c0_g1_i4	2.74615	0.00502324	AT1G70210.1	2.72e-95	AT1G70210.1 | Symbols: CYCD1;1, ATCYCD1;1 | CYCLIN D1;1 | chr1:26440015-26441980 FORWARD LENGTH=339
TRINITY_DN3738_c0_g2_i4	6.24004	3.42406e-07	AT1G70280.2	3.84e-159	AT1G70280.2 | Symbols: | NHL domain-containing protein | chr1:26466086-26468471 REVERSE LENGTH=509
TRINITY_DN63457_c0_g1_i10	6.12921	1.65837e-05	AT1G70340.1	4.87e-55	AT1G70340.1 | Symbols: | Plant protein of unknown function (DUF936) | chr1:26504567-26506389 REVERSE LENGTH=510
TRINITY_DN4983_c1_g1_i9	7.59365	7.15406e-12	AT1G70370.2	2.39e-171	AT1G70370.2 | Symbols: PG2 | polygalacturonase 2 | chr1:26513003-26514998 REVERSE LENGTH=626
TRINITY_DN49216_c0_g1_i5	-2.62513	0.0319557	AT1G70410.1	1.81e-32	AT1G70410.1 | Symbols: ATBCA4, BCA4, CA4 | beta carbonic anhydrase 4 | chr1:26534167-26536505 REVERSE LENGTH=258
TRINITY_DN10860_c0_g1_i21	9.67174	3.27539e-07	AT1G70460.1	0	AT1G70460.1 | Symbols: RHS10 | root hair specific 10 | chr1:26556155-26558994 FORWARD LENGTH=710
TRINITY_DN12606_c0_g1_i5	-3.41066	0.000152093	AT1G70580.4	0	AT1G70580.4 | Symbols: AOAT2, GGT2 | alanine-2-oxoglutarate aminotransferase 2 | chr1:26613222-26615845 FORWARD LENGTH=481
TRINITY_DN9087_c0_g1_i15	7.42684	0.00762783	AT1G70670.1	2.35e-89	AT1G70670.1 | Symbols: | Caleosin-related family protein | chr1:26644830-26645970 FORWARD LENGTH=195
TRINITY_DN3826_c0_g1_i3	7.23809	5.68716e-11	AT1G70710.1	0	AT1G70710.1 | Symbols: ATGH9B1, CEL1, GH9B1 | glycosyl hydrolase 9B1 | chr1:26659356-26662962 REVERSE LENGTH=492
TRINITY_DN5223_c0_g1_i2	3.07679	0.000993922	AT1G70750.1	4.97e-55	AT1G70750.1 | Symbols: | Protein of unknown function, DUF593 | chr1:26680728-26683147 REVERSE LENGTH=749
TRINITY_DN5099_c1_g1_i8	-3.37238	0.00141007	AT1G70760.1	9.61e-46	AT1G70760.1 | Symbols: CRR23 | inorganic carbon transport protein-related | chr1:26687267-26688201 FORWARD LENGTH=191
TRINITY_DN3749_c0_g1_i5	-3.57862	7.4172e-05	AT1G70820.1	0	AT1G70820.1 | Symbols: | phosphoglucomutase, putative / glucose phosphomutase, putative | chr1:26705594-26708034 FORWARD LENGTH=615
TRINITY_DN15429_c1_g1_i2	4.54894	1.12972e-05	AT1G70895.2	0.000234	AT1G70895.2 | Symbols: CLE17 | CLAVATA3/ESR-RELATED 17 | chr1:26728170-26728469 FORWARD LENGTH=99
TRINITY_DN227_c0_g1_i2	-3.06739	0.00146785	AT1G70900.1	3.36e-66	AT1G70900.1 | Symbols: | unknown protein; BEST Arabidopsis thaliana protein match is: unknown protein (TAIR:AT1G23110.4); Has 57 Blast hits to 57 proteins in 14 species: Archae - 0; Bacteria - 0; Metazoa - 0; Fungi - 0; Plants - 57; Viruses - 0; Other Eukaryotes - 0 (source: NCBI BLink). | chr1:26732456-26733637 FORWARD LENGTH=244
TRINITY_DN16152_c0_g1_i9	-2.93645	0.00799605	AT1G71000.1	1.62e-38	AT1G71000.1 | Symbols: | Chaperone DnaJ-domain superfamily protein | chr1:26769336-26770111 REVERSE LENGTH=165
TRINITY_DN3732_c0_g1_i5	2.31958	0.0306389	AT1G71020.1	0	AT1G71020.1 | Symbols: | ARM repeat superfamily protein | chr1:26790825-26793105 REVERSE LENGTH=628
TRINITY_DN19253_c0_g2_i8	4.47128	0.0180811	AT1G71140.1	3.54e-162	AT1G71140.1 | Symbols: | MATE efflux family protein | chr1:26824762-26826748 FORWARD LENGTH=485
TRINITY_DN29776_c0_g1_i1	7.28988	1.51401e-10	AT1G71380.1	0	AT1G71380.1 | Symbols: ATGH9B3, ATCEL3, CEL3 | cellulase 3 | chr1:26899989-26901749 REVERSE LENGTH=484
TRINITY_DN16471_c1_g1_i8	-7.71757	6.76319e-11	AT1G71400.1	9.64e-39	AT1G71400.1 | Symbols: AtRLP12, RLP12 | receptor like protein 12 | chr1:26909905-26912448 FORWARD LENGTH=847
TRINITY_DN8703_c0_g1_i7	-2.69491	0.00511177	AT1G71480.1	9.84e-76	AT1G71480.1 | Symbols: | Nuclear transport factor 2 (NTF2) family protein | chr1:26932079-26933086 FORWARD LENGTH=216
TRINITY_DN1978_c0_g1_i8	-3.50245	0.000348215	AT1G71500.1	2.93e-96	AT1G71500.1 | Symbols: | Rieske (2Fe-2S) domain-containing protein | chr1:26936084-26937331 FORWARD LENGTH=287
TRINITY_DN381_c4_g1_i2	10.4195	5.83976e-09	AT1G71692.1	3.88e-58	AT1G71692.1 | Symbols: AGL12, XAL1 | AGAMOUS-like 12 | chr1:26952903-26954939 REVERSE LENGTH=211
TRINITY_DN2376_c8_g1_i1	2.20557	0.0346117	AT1G71770.2	0	AT1G71770.2 | Symbols: PAB5 | poly(A)-binding protein 5 | chr1:26990777-26993489 REVERSE LENGTH=682
TRINITY_DN6110_c0_g1_i8	-3.17786	0.000674075	AT1G71810.1	0	AT1G71810.1 | Symbols: | Protein kinase superfamily protein | chr1:27002602-27007964 REVERSE LENGTH=692
TRINITY_DN1840_c5_g1_i1	5.29526	7.13936e-07	AT1G71870.1	7.04e-168	AT1G71870.1 | Symbols: | MATE efflux family protein | chr1:27032456-27034895 REVERSE LENGTH=510
TRINITY_DN28423_c0_g1_i30	2.91463	0.0219913	AT1G72190.1	9.44e-135	AT1G72190.1 | Symbols: | D-isomer specific 2-hydroxyacid dehydrogenase family protein | chr1:27167458-27169696 REVERSE LENGTH=373
TRINITY_DN1941_c0_g1_i4	11.3486	3.10982e-11	AT1G72210.1	5.71e-80	AT1G72210.1 | Symbols: | basic helix-loop-helix (bHLH) DNA-binding superfamily protein | chr1:27180066-27182268 FORWARD LENGTH=320
TRINITY_DN26173_c0_g1_i5	11.1612	9.16094e-11	AT1G72230.1	8.08e-36	AT1G72230.1 | Symbols: | Cupredoxin superfamily protein | chr1:27188287-27189093 FORWARD LENGTH=181
TRINITY_DN19252_c0_g1_i20	5.67156	1.71121e-07	AT1G72250.2	0	AT1G72250.2 | Symbols: | Di-glucose binding protein with Kinesin motor domain | chr1:27192902-27198118 FORWARD LENGTH=1203
TRINITY_DN3374_c0_g1_i1	2.9695	0.00229977	AT1G72270.2	5.13e-70	AT1G72270.2 | Symbols: | LOCATED IN: mitochondrion; EXPRESSED IN: shoot apex, embryo, flower, seed; EXPRESSED DURING: petal differentiation and expansion stage, E expanded cotyledon stage, D bilateral stage; BEST Arabidopsis thaliana protein match is: PIF / Ping-Pong family of plant transposases (TAIR:AT3G55350.1). | chr1:27209890-27211122 REVERSE LENGTH=410
TRINITY_DN1134_c0_g1_i1	9.99331	6.09286e-08	AT1G72430.1	1.21e-17	AT1G72430.1 | Symbols: | SAUR-like auxin-responsive protein family | chr1:27265150-27265509 REVERSE LENGTH=119
TRINITY_DN6112_c0_g1_i7	-3.46287	0.000438354	AT1G72450.1	2.41e-07	AT1G72450.1 | Symbols: JAZ6, TIFY11B | jasmonate-zim-domain protein 6 | chr1:27274336-27276136 REVERSE LENGTH=269
TRINITY_DN6307_c0_g1_i3	2.46189	0.0122718	AT1G72480.1	0	AT1G72480.1 | Symbols: | Lung seven transmembrane receptor family protein | chr1:27286304-27288339 REVERSE LENGTH=509
TRINITY_DN1630_c0_g1_i11	-2.69516	0.00603564	AT1G72500.1	1.74e-73	AT1G72500.1 | Symbols: | LOCATED IN: plasma membrane; EXPRESSED IN: 23 plant structures; EXPRESSED DURING: 13 growth stages; CONTAINS InterPro DOMAIN/s: von Willebrand factor, type A (InterPro:IPR002035); BEST Arabidopsis thaliana protein match is: inter-alpha-trypsin inhibitor heavy chain-related (TAIR:AT1G19110.1); Has 1407 Blast hits to 1406 proteins in 307 species: Archae - 6; Bacteria - 522;…
TRINITY_DN6490_c0_g2_i2	-3.948	1.02394e-05	AT1G72520.1	0	AT1G72520.1 | Symbols: LOX4 | PLAT/LH2 domain-containing lipoxygenase family protein | chr1:27308611-27312589 FORWARD LENGTH=926
TRINITY_DN8757_c3_g1_i3	7.28333	0.0122718	AT1G72570.1	5.4e-128	AT1G72570.1 | Symbols: | Integrase-type DNA-binding superfamily protein | chr1:27331381-27333698 FORWARD LENGTH=415
TRINITY_DN160729_c0_g1_i1	-6.98578	0.0264277	AT1G72610.1	1.86e-13	AT1G72610.1 | Symbols: GLP1, ATGER1, GER1 | germin-like protein 1 | chr1:27339302-27339928 REVERSE LENGTH=208
TRINITY_DN10991_c1_g1_i6	2.474	0.0222442	AT1G72620.1	9.36e-64	AT1G72620.1 | Symbols: | alpha/beta-Hydrolases superfamily protein | chr1:27341079-27342401 FORWARD LENGTH=335
TRINITY_DN1150_c0_g1_i58	-3.17017	0.0119252	AT1G72640.1	1.02e-109	AT1G72640.1 | Symbols: | NAD(P)-binding Rossmann-fold superfamily protein | chr1:27346409-27348147 REVERSE LENGTH=312
TRINITY_DN954_c0_g2_i1	4.1219	0.000441739	AT1G72790.1	1.64e-15	AT1G72790.1 | Symbols: | hydroxyproline-rich glycoprotein family protein | chr1:27394848-27396533 FORWARD LENGTH=561
TRINITY_DN4034_c0_g1_i14	-4.32981	5.22728e-06	AT1G72830.1	1.86e-35	AT1G72830.1 | Symbols: HAP2C, ATHAP2C, NF-YA3 | nuclear factor Y, subunit A3 | chr1:27405699-27407088 REVERSE LENGTH=340
TRINITY_DN30808_c0_g1_i1	7.89019	0.00141115	AT1G73050.1	0	AT1G73050.1 | Symbols: | Glucose-methanol-choline (GMC) oxidoreductase family protein | chr1:27476565-27478534 REVERSE LENGTH=552
TRINITY_DN22660_c0_g1_i2	7.83978	0.00171368	AT1G73140.1	0	AT1G73140.1 | Symbols: TBL31 | Plant protein of unknown function (DUF828) | chr1:27502133-27503743 REVERSE LENGTH=413
TRINITY_DN5859_c0_g1_i2	-3.44848	0.000149734	AT1G73260.1	1.29e-13	AT1G73260.1 | Symbols: ATKTI1, KTI1 | kunitz trypsin inhibitor 1 | chr1:27547410-27548057 REVERSE LENGTH=215
TRINITY_DN14284_c0_g2_i12	9.83505	1.40974e-07	AT1G73300.1	3.65e-148	AT1G73300.1 | Symbols: scpl2 | serine carboxypeptidase-like 2 | chr1:27559673-27562048 REVERSE LENGTH=441
TRINITY_DN8747_c0_g2_i2	4.51465	3.93848e-05	AT1G73370.1	0	AT1G73370.1 | Symbols: SUS6, ATSUS6 | sucrose synthase 6 | chr1:27584533-27588326 REVERSE LENGTH=942
TRINITY_DN1728_c1_g1_i18	-2.51291	0.00993107	AT1G73440.1	3.52e-38	AT1G73440.1 | Symbols: | calmodulin-related | chr1:27611418-27612182 FORWARD LENGTH=254
TRINITY_DN47447_c0_g1_i2	-2.37936	0.016017	AT1G73500.1	1.57e-133	AT1G73500.1 | Symbols: ATMKK9, MKK9 | MAP kinase kinase 9 | chr1:27639419-27640351 REVERSE LENGTH=310
TRINITY_DN14_c0_g1_i4	-3.9611	0.000207109	AT1G73540.1	3.54e-16	AT1G73540.1 | Symbols: atnudt21, NUDT21 | nudix hydrolase homolog 21 | chr1:27645880-27646571 REVERSE LENGTH=198
TRINITY_DN6490_c0_g3_i1	8.05454	1.69473e-12	AT1G73590.1	0	AT1G73590.1 | Symbols: PIN1, ATPIN1 | Auxin efflux carrier family protein | chr1:27659772-27662876 FORWARD LENGTH=622
TRINITY_DN465_c1_g1_i7	14.4598	4.32281e-19	AT1G73600.1	0	AT1G73600.1 | Symbols: | S-adenosyl-L-methionine-dependent methyltransferases superfamily protein | chr1:27670825-27673400 FORWARD LENGTH=490
TRINITY_DN1147_c4_g1_i1	7.89482	9.9919e-14	AT1G73620.1	4.44e-114	AT1G73620.1 | Symbols: | Pathogenesis-related thaumatin superfamily protein | chr1:27681432-27682954 FORWARD LENGTH=264
TRINITY_DN9084_c0_g2_i1	6.06996	9.68331e-09	AT1G73750.1	1.04e-05	AT1G73750.1 | Symbols: | Uncharacterised conserved protein UCP031088, alpha/beta hydrolase | chr1:27736659-27738887 FORWARD LENGTH=452
TRINITY_DN12549_c0_g1_i50	-2.34736	0.0203106	AT1G73805.1	7.15e-131	AT1G73805.1 | Symbols: | Calmodulin binding protein-like | chr1:27745761-27749178 REVERSE LENGTH=451
TRINITY_DN4975_c4_g1_i3	-2.78507	0.00317227	AT1G73885.1	1.53e-36	AT1G73885.1 | Symbols: | unknown protein; FUNCTIONS IN: molecular_function unknown; INVOLVED IN: biological_process unknown; LOCATED IN: chloroplast thylakoid membrane, chloroplast; Has 37 Blast hits to 37 proteins in 13 species: Archae - 0; Bacteria - 0; Metazoa - 0; Fungi - 0; Plants - 37; Viruses - 0; Other Eukaryotes - 0 (source: NCBI BLink). | chr1:27786864-27787708 FORWARD LENGTH=192
TRINITY_DN12068_c0_g1_i31	-2.11782	0.0441532	AT1G73920.1	0	AT1G73920.1 | Symbols: | alpha/beta-Hydrolases superfamily protein | chr1:27791194-27794698 FORWARD LENGTH=704
TRINITY_DN30314_c0_g1_i1	-2.34711	0.0202011	AT1G73990.1	0	AT1G73990.1 | Symbols: SPPA, SPPA1 | signal peptide peptidase | chr1:27824465-27828807 FORWARD LENGTH=677
TRINITY_DN85_c9_g1_i1	3.52154	0.00152767	AT1G74010.1	0.5	AT1G74010.1 | Symbols: | Calcium-dependent phosphotriesterase superfamily protein | chr1:27832432-27834017 REVERSE LENGTH=325
TRINITY_DN611_c0_g1_i1	2.79558	0.0111004	AT1G74030.1	0	AT1G74030.1 | Symbols: ENO1 | enolase 1 | chr1:27839465-27841901 REVERSE LENGTH=477
TRINITY_DN915_c0_g2_i1	4.27727	2.91326e-06	AT1G74160.1	1.87e-178	AT1G74160.1 | Symbols: | unknown protein; BEST Arabidopsis thaliana protein match is: unknown protein (TAIR:AT1G18620.1); Has 3407 Blast hits to 2217 proteins in 314 species: Archae - 0; Bacteria - 264; Metazoa - 1296; Fungi - 318; Plants - 346; Viruses - 34; Other Eukaryotes - 1149 (source: NCBI BLink). | chr1:27887164-27891151 FORWARD LENGTH=1025
TRINITY_DN22440_c0_g1_i6	-5.54504	1.80166e-06	AT1G74180.1	2.77e-58	AT1G74180.1 | Symbols: AtRLP14, RLP14 | receptor like protein 14 | chr1:27897197-27900908 REVERSE LENGTH=976
TRINITY_DN8880_c2_g1_i5	2.69844	0.00741688	AT1G74190.1	4e-173	AT1G74190.1 | Symbols: AtRLP15, RLP15 | receptor like protein 15 | chr1:27902590-27906158 REVERSE LENGTH=965
TRINITY_DN567_c1_g1_i3	-2.71879	0.0039041	AT1G74320.1	3.64e-171	AT1G74320.1 | Symbols: | Protein kinase superfamily protein | chr1:27941192-27942903 FORWARD LENGTH=350
TRINITY_DN3551_c0_g1_i7	-3.88417	2.71877e-05	AT1G74458.1	0.002	AT1G74458.1 | Symbols: | unknown protein; LOCATED IN: endomembrane system; Has 9 Blast hits to 9 proteins in 4 species: Archae - 0; Bacteria - 0; Metazoa - 0; Fungi - 0; Plants - 9; Viruses - 0; Other Eukaryotes - 0 (source: NCBI BLink). | chr1:27987071-27987551 FORWARD LENGTH=94
TRINITY_DN1601_c2_g3_i2	5.35978	9.04728e-07	AT1G74460.1	2.02e-167	AT1G74460.1 | Symbols: | GDSL-like Lipase/Acylhydrolase superfamily protein | chr1:27988150-27989765 REVERSE LENGTH=366
TRINITY_DN2101_c1_g1_i10	-3.74532	7.39526e-05	AT1G74650.1	1.53e-49	AT1G74650.1 | Symbols: ATY13, ATMYB31, MYB31 | myb domain protein 31 | chr1:28041493-28042773 FORWARD LENGTH=330
TRINITY_DN50257_c0_g1_i2	6.84606	0.0456643	AT1G74660.1	2.42e-27	AT1G74660.1 | Symbols: MIF1 | mini zinc finger 1 | chr1:28047742-28048050 REVERSE LENGTH=102
TRINITY_DN20213_c1_g1_i4	8.23705	1.97243e-10	AT1G74670.1	8.73e-32	AT1G74670.1 | Symbols: | Gibberellin-regulated family protein | chr1:28053378-28053893 FORWARD LENGTH=101
TRINITY_DN10822_c0_g2_i3	2.57408	0.0226809	AT1G74720.1	0	AT1G74720.1 | Symbols: QKY | C2 calcium/lipid-binding plant phosphoribosyltransferase family protein | chr1:28075173-28078418 FORWARD LENGTH=1081
TRINITY_DN6724_c2_g1_i1	3.27297	0.000545287	AT1G74790.1	0	AT1G74790.1 | Symbols: | catalytics | chr1:28098912-28101673 FORWARD LENGTH=695
TRINITY_DN7666_c1_g1_i17	-2.61958	0.00737284	AT1G74880.1	6.14e-49	AT1G74880.1 | Symbols: NDH-O | NAD(P)H:plastoquinone dehydrogenase complex subunit O | chr1:28130112-28131020 REVERSE LENGTH=158
TRINITY_DN3717_c0_g1_i3	-3.28956	0.00027441	AT1G74940.1	4.79e-21	AT1G74940.1 | Symbols: | Protein of unknown function (DUF581) | chr1:28146284-28147065 FORWARD LENGTH=222
TRINITY_DN3776_c3_g1_i2	-3.10364	0.000669585	AT1G74950.1	7.34e-44	AT1G74950.1 | Symbols: JAZ2, TIFY10B | TIFY domain/Divergent CCT motif family protein | chr1:28148919-28150258 REVERSE LENGTH=249
TRINITY_DN7168_c1_g1_i1	7.03714	0.0264277	AT1G75030.1	1.46e-108	AT1G75030.1 | Symbols: ATLP-3, TLP-3 | thaumatin-like protein 3 | chr1:28174418-28175255 FORWARD LENGTH=246
TRINITY_DN2502_c0_g1_i21	4.3593	0.00255476	AT1G75060.1	1.26e-68	AT1G75060.1 | Symbols: | unknown protein; BEST Arabidopsis thaliana protein match is: unknown protein (TAIR:AT1G19330.2); Has 104 Blast hits to 104 proteins in 22 species: Archae - 0; Bacteria - 0; Metazoa - 0; Fungi - 0; Plants - 104; Viruses - 0; Other Eukaryotes - 0 (source: NCBI BLink). | chr1:28181481-28183285 REVERSE LENGTH=242
TRINITY_DN3146_c3_g1_i7	3.11181	0.00110116	AT1G75090.1	1.32e-97	AT1G75090.1 | Symbols: | DNA glycosylase superfamily protein | chr1:28187647-28189612 REVERSE LENGTH=329
TRINITY_DN10722_c0_g1_i2	-2.39571	0.0168345	AT1G75100.1	4.07e-35	AT1G75100.1 | Symbols: JAC1 | J-domain protein required for chloroplast accumulation response 1 | chr1:28191108-28193769 REVERSE LENGTH=651
TRINITY_DN35051_c0_g1_i6	3.31885	0.00255786	AT1G75150.1	9.84e-43	AT1G75150.1 | Symbols: | unknown protein; Has 38228 Blast hits to 24529 proteins in 1168 species: Archae - 169; Bacteria - 4103; Metazoa - 14594; Fungi - 5866; Plants - 1861; Viruses - 317; Other Eukaryotes - 11318 (source: NCBI BLink). | chr1:28204709-28208512 REVERSE LENGTH=784
TRINITY_DN5426_c0_g1_i19	3.66225	8.08086e-05	AT1G75170.2	4.75e-141	AT1G75170.2 | Symbols: | Sec14p-like phosphatidylinositol transfer family protein | chr1:28214405-28215686 FORWARD LENGTH=296
TRINITY_DN55530_c0_g2_i1	-4.83281	9.43445e-08	AT1G75250.2	9.13e-27	AT1G75250.2 | Symbols: ATRL6, RSM3, RL6 | RAD-like 6 | chr1:28244463-28245453 REVERSE LENGTH=97
TRINITY_DN11749_c0_g1_i1	4.13866	0.000235042	AT1G75260.1	1.74e-33	AT1G75260.1 | Symbols: | oxidoreductases, acting on NADH or NADPH | chr1:28247854-28249395 FORWARD LENGTH=513
TRINITY_DN28775_c1_g1_i1	8.35246	0.000180157	AT1G75280.1	2.64e-138	AT1G75280.1 | Symbols: | NmrA-like negative transcriptional regulator family protein | chr1:28252030-28253355 FORWARD LENGTH=310
TRINITY_DN3497_c0_g1_i5	9.25017	2.83979e-17	AT1G75290.1	5.55e-85	AT1G75290.1 | Symbols: | NAD(P)-binding Rossmann-fold superfamily protein | chr1:28253890-28255173 FORWARD LENGTH=318
TRINITY_DN19458_c2_g1_i1	2.13715	0.043115	AT1G75390.1	1.93e-40	AT1G75390.1 | Symbols: AtbZIP44, bZIP44 | basic leucine-zipper 44 | chr1:28292224-28292745 FORWARD LENGTH=173
TRINITY_DN551_c8_g1_i2	10.9517	3.03896e-10	AT1G75540.1	4.22e-60	AT1G75540.1 | Symbols: STH2 | salt tolerance homolog2 | chr1:28366059-28367398 FORWARD LENGTH=331
TRINITY_DN50663_c0_g1_i1	6.94476	0.0346117	AT1G75550.1	7.17e-09	AT1G75550.1 | Symbols: | glycine-rich protein | chr1:28369437-28369940 REVERSE LENGTH=167
TRINITY_DN10730_c0_g1_i1	5.73888	8.36986e-07	AT1G75590.1	3.53e-44	AT1G75590.1 | Symbols: | SAUR-like auxin-responsive protein family | chr1:28383250-28383714 REVERSE LENGTH=154
TRINITY_DN327_c0_g2_i1	4.2198	0.000110516	AT1G75620.1	0	AT1G75620.1 | Symbols: | glyoxal oxidase-related protein | chr1:28394951-28396594 REVERSE LENGTH=547
TRINITY_DN10557_c0_g1_i18	4.36392	0.000685119	AT1G75680.1	7.03e-116	AT1G75680.1 | Symbols: AtGH9B7, GH9B7 | glycosyl hydrolase 9B7 | chr1:28417215-28419231 REVERSE LENGTH=525
TRINITY_DN43490_c0_g1_i16	-2.32414	0.0241161	AT1G75690.1	3.16e-44	AT1G75690.1 | Symbols: | DnaJ/Hsp40 cysteine-rich domain superfamily protein | chr1:28422273-28423170 REVERSE LENGTH=154
TRINITY_DN2477_c0_g1_i3	7.04357	2.23054e-11	AT1G75780.1	0	AT1G75780.1 | Symbols: TUB1 | tubulin beta-1 chain | chr1:28451378-28453602 REVERSE LENGTH=447
TRINITY_DN1737_c1_g2_i2	-9.00792	1.6778e-12	AT1G75900.1	2.56e-134	AT1G75900.1 | Symbols: | GDSL-like Lipase/Acylhydrolase superfamily protein | chr1:28499179-28500943 FORWARD LENGTH=364
TRINITY_DN104254_c0_g1_i1	-3.50254	9.89753e-05	AT1G76080.1	4.07e-133	AT1G76080.1 | Symbols: ATCDSP32, CDSP32 | chloroplastic drought-induced stress protein of 32 kD | chr1:28548063-28549348 REVERSE LENGTH=302
TRINITY_DN20866_c0_g1_i1	3.5498	0.00136503	AT1G76180.2	0.028	AT1G76180.2 | Symbols: ERD14 | Dehydrin family protein | chr1:28587013-28587657 REVERSE LENGTH=185
TRINITY_DN17561_c0_g2_i3	5.32248	3.79698e-05	AT1G76310.1	3.17e-173	AT1G76310.1 | Symbols: CYCB2;4 | CYCLIN B2;4 | chr1:28628046-28630199 REVERSE LENGTH=431
TRINITY_DN2920_c0_g1_i10	-3.59409	8.91081e-05	AT1G76450.1	1.23e-82	AT1G76450.1 | Symbols: | Photosystem II reaction center PsbP family protein | chr1:28684618-28686109 FORWARD LENGTH=247
TRINITY_DN2034_c3_g2_i1	-3.0117	0.00156909	AT1G76470.1	1.13e-34	AT1G76470.1 | Symbols: | NAD(P)-binding Rossmann-fold superfamily protein | chr1:28689955-28691405 REVERSE LENGTH=325
TRINITY_DN2803_c2_g2_i2	2.40816	0.0149073	AT1G76490.1	0	AT1G76490.1 | Symbols: HMG1, HMGR1, AtHMGR1 | hydroxy methylglutaryl CoA reductase 1 | chr1:28695801-28698206 FORWARD LENGTH=642
TRINITY_DN5454_c1_g1_i16	-3.33781	0.000373842	AT1G76570.1	5.59e-167	AT1G76570.1 | Symbols: | Chlorophyll A-B binding family protein | chr1:28729132-28730754 FORWARD LENGTH=327
TRINITY_DN841_c0_g1_i1	-3.79464	5.13802e-05	AT1G76680.1	4.56e-74	AT1G76680.1 | Symbols: OPR1, ATOPR1 | 12-oxophytodienoate reductase 1 | chr1:28776982-28778271 FORWARD LENGTH=372
TRINITY_DN83473_c1_g1_i2	7.03714	0.0264277	AT1G76750.1	9.24e-31	AT1G76750.1 | Symbols: | Protein of unknown function (DUF1278) | chr1:28811107-28811583 FORWARD LENGTH=158
TRINITY_DN14077_c0_g1_i6	3.45662	0.0224064	AT1G76980.2	1.29e-22	AT1G76980.2 | Symbols: | FUNCTIONS IN: molecular_function unknown; INVOLVED IN: biological_process unknown; LOCATED IN: cellular_component unknown; BEST Arabidopsis thaliana protein match is: embryo defective 2170 (TAIR:AT1G21390.1); Has 61 Blast hits to 61 proteins in 18 species: Archae - 0; Bacteria - 8; Metazoa - 8; Fungi - 2; Plants - 40; Viruses - 3; Other Eukaryotes - 0 (source: NCBI BLink)…
TRINITY_DN6847_c0_g1_i7	12.1583	2.68078e-13	AT1G77110.1	0	AT1G77110.1 | Symbols: PIN6 | Auxin efflux carrier family protein | chr1:28970855-28974408 FORWARD LENGTH=570
TRINITY_DN24004_c0_g1_i16	8.88714	1.65837e-05	AT1G77130.1	0	AT1G77130.1 | Symbols: PGSIP2, GUX3 | plant glycogenin-like starch initiation protein 2 | chr1:28979066-28981228 REVERSE LENGTH=618
TRINITY_DN2797_c0_g1_i21	-3.86803	0.0151431	AT1G77220.1	0	AT1G77220.1 | Symbols: | Protein of unknown function (DUF300) | chr1:29013232-29015530 FORWARD LENGTH=484
TRINITY_DN1844_c0_g1_i35	2.59803	0.0109997	AT1G77280.1	0	AT1G77280.1 | Symbols: | Protein kinase protein with adenine nucleotide alpha hydrolases-like domain | chr1:29031468-29035882 REVERSE LENGTH=794
TRINITY_DN2018_c0_g1_i1	7.67703	0.00314885	AT1G77360.1	0	AT1G77360.1 | Symbols: | Tetratricopeptide repeat (TPR)-like superfamily protein | chr1:29071983-29073536 REVERSE LENGTH=517
TRINITY_DN537_c3_g1_i13	-2.73835	0.00401448	AT1G77450.1	2.9e-42	AT1G77450.1 | Symbols: anac032, NAC032 | NAC domain containing protein 32 | chr1:29100029-29100981 FORWARD LENGTH=253
TRINITY_DN3554_c0_g1_i40	6.84606	0.0456643	AT1G77620.1	5.09e-132	AT1G77620.1 | Symbols: | P-loop containing nucleoside triphosphate hydrolases superfamily protein | chr1:29167934-29172867 REVERSE LENGTH=1151
TRINITY_DN30750_c0_g1_i1	6.14804	1.5155e-05	AT1G77700.1	7.53e-117	AT1G77700.1 | Symbols: | Pathogenesis-related thaumatin superfamily protein | chr1:29204747-29206217 FORWARD LENGTH=356
TRINITY_DN412_c0_g5_i1	2.73064	0.00394643	AT1G77760.1	0	AT1G77760.1 | Symbols: NIA1, GNR1, NR1 | nitrate reductase 1 | chr1:29236005-29239367 REVERSE LENGTH=917
TRINITY_DN266281_c0_g1_i1	-4.80543	4.03151e-07	AT1G77780.1	2.11e-24	AT1G77780.1 | Symbols: | Glycosyl hydrolase superfamily protein | chr1:29248437-29249528 REVERSE LENGTH=363
TRINITY_DN1174_c0_g1_i14	4.75019	2.1108e-05	AT1G77810.2	0	AT1G77810.2 | Symbols: | Galactosyltransferase family protein | chr1:29260899-29263001 REVERSE LENGTH=384
TRINITY_DN12584_c1_g1_i1	5.43731	0.000388119	AT1G77815.1	6.4	AT1G77815.1 | Symbols: | BEST Arabidopsis thaliana protein match is: Polynucleotidyl transferase, ribonuclease H-like superfamily protein (TAIR:AT1G27870.1); Has 74 Blast hits to 74 proteins in 2 species: Archae - 0; Bacteria - 0; Metazoa - 0; Fungi - 0; Plants - 74; Viruses - 0; Other Eukaryotes - 0 (source: NCBI BLink). | chr1:29263348-29263650 REVERSE LENGTH=100
TRINITY_DN46219_c0_g1_i4	7.73335	0.00255476	AT1G78000.2	0	AT1G78000.2 | Symbols: SULTR1;2, SEL1 | sulfate transporter 1;2 | chr1:29329889-29332877 FORWARD LENGTH=653
TRINITY_DN13117_c0_g1_i3	4.25778	2.40002e-06	AT1G78060.1	0	AT1G78060.1 | Symbols: | Glycosyl hydrolase family protein | chr1:29349796-29352868 REVERSE LENGTH=767
TRINITY_DN1971_c5_g1_i1	4.46522	1.12512e-05	AT1G78110.1	2.18e-70	AT1G78110.1 | Symbols: | unknown protein; FUNCTIONS IN: molecular_function unknown; INVOLVED IN: biological_process unknown; LOCATED IN: plasma membrane; EXPRESSED IN: 17 plant structures; EXPRESSED DURING: 7 growth stages; BEST Arabidopsis thaliana protein match is: unknown protein (TAIR:AT1G22230.1); Has 5452 Blast hits to 3541 proteins in 289 species: Archae - 4; Bacteria - 165; Metazoa - 1756…
TRINITY_DN5689_c1_g1_i9	-3.39293	0.000209655	AT1G78140.1	1.93e-132	AT1G78140.1 | Symbols: | S-adenosyl-L-methionine-dependent methyltransferases superfamily protein | chr1:29401937-29403878 REVERSE LENGTH=355
TRINITY_DN226_c0_g1_i1	2.54726	0.0135648	AT1G78160.1	2.21e-147	AT1G78160.1 | Symbols: APUM7, PUM7 | pumilio 7 | chr1:29407900-29410184 FORWARD LENGTH=650
TRINITY_DN6073_c0_g1_i12	2.57516	0.00837444	AT1G78230.1	1.08e-142	AT1G78230.1 | Symbols: | Outer arm dynein light chain 1 protein | chr1:29430226-29432516 FORWARD LENGTH=681
TRINITY_DN2239_c0_g1_i6	-3.8942	5.4447e-05	AT1G78300.1	1.52e-154	AT1G78300.1 | Symbols: GRF2, 14-3-3OMEGA, GF14 OMEGA | general regulatory factor 2 | chr1:29461883-29463052 FORWARD LENGTH=259
TRINITY_DN3308_c0_g1_i1	-3.18087	0.000603851	AT1G78370.1	1.15e-92	AT1G78370.1 | Symbols: ATGSTU20, GSTU20 | glutathione S-transferase TAU 20 | chr1:29484428-29485204 REVERSE LENGTH=217
TRINITY_DN6786_c1_g2_i1	5.95566	8.23226e-08	AT1G78390.1	0	AT1G78390.1 | Symbols: NCED9, ATNCED9 | nine-cis-epoxycarotenoid dioxygenase 9 | chr1:29490895-29492868 REVERSE LENGTH=657
TRINITY_DN17229_c0_g2_i1	-2.70057	0.00486773	AT1G78410.1	1.57e-07	AT1G78410.1 | Symbols: | VQ motif-containing protein | chr1:29502728-29503054 FORWARD LENGTH=108
TRINITY_DN1096_c3_g1_i1	3.92985	1.83349e-05	AT1G78430.1	2.96e-41	AT1G78430.1 | Symbols: RIP2 | ROP interactive partner 2 | chr1:29509605-29510679 FORWARD LENGTH=324
TRINITY_DN16831_c0_g1_i14	-2.7865	0.00351229	AT1G78510.2	1.04e-179	AT1G78510.2 | Symbols: SPS1 | solanesyl diphosphate synthase 1 | chr1:29535410-29537042 REVERSE LENGTH=367
TRINITY_DN8432_c0_g1_i7	-2.98596	0.00937348	AT1G78520.1	7.74e-31	AT1G78520.1 | Symbols: | Carbohydrate-binding X8 domain superfamily protein | chr1:29537976-29538656 REVERSE LENGTH=115
TRINITY_DN8844_c0_g3_i7	4.62884	1.43944e-05	AT1G78530.1	2.98e-167	AT1G78530.1 | Symbols: | Protein kinase superfamily protein | chr1:29539274-29540681 REVERSE LENGTH=355
TRINITY_DN774_c0_g1_i2	-3.35329	0.000267666	AT1G78550.1	3.99e-69	AT1G78550.1 | Symbols: | 2-oxoglutarate (2OG) and Fe(II)-dependent oxygenase superfamily protein | chr1:29545031-29546360 REVERSE LENGTH=356
TRINITY_DN27492_c0_g1_i11	2.90533	0.00342937	AT1G78560.1	6.56e-150	AT1G78560.1 | Symbols: | Sodium Bile acid symporter family | chr1:29546846-29548764 REVERSE LENGTH=401
TRINITY_DN3006_c0_g1_i36	4.11315	1.9748e-05	AT1G78610.1	0	AT1G78610.1 | Symbols: MSL6 | mechanosensitive channel of small conductance-like 6 | chr1:29569226-29572126 REVERSE LENGTH=856
TRINITY_DN5054_c0_g1_i3	-2.42715	0.014855	AT1G78780.2	9.22e-110	AT1G78780.2 | Symbols: | pathogenesis-related family protein | chr1:29621447-29622431 REVERSE LENGTH=238
TRINITY_DN9173_c0_g1_i3	7.73335	0.00255476	AT1G78820.1	3.66e-51	AT1G78820.1 | Symbols: | D-mannose binding lectin protein with Apple-like carbohydrate-binding domain | chr1:29634401-29635768 REVERSE LENGTH=455
TRINITY_DN9173_c0_g1_i10	9.42489	3.66851e-17	AT1G78830.1	2.78e-135	AT1G78830.1 | Symbols: | Curculin-like (mannose-binding) lectin family protein | chr1:29637141-29638508 REVERSE LENGTH=455
TRINITY_DN750_c1_g1_i25	3.08116	0.00145389	AT1G78880.1	1.85e-97	AT1G78880.1 | Symbols: | Ubiquitin-specific protease family C19-related protein | chr1:29653068-29654819 REVERSE LENGTH=468
TRINITY_DN165_c1_g1_i12	-2.99942	0.00130174	AT1G78915.1	1.22e-107	AT1G78915.1 | Symbols: | Tetratricopeptide repeat (TPR)-like superfamily protein | chr1:29667729-29671081 REVERSE LENGTH=385
TRINITY_DN43529_c0_g1_i1	-4.49522	3.21099e-05	AT1G78995.1	5.52e-38	AT1G78995.1 | Symbols: | unknown protein; Has 30201 Blast hits to 17322 proteins in 780 species: Archae - 12; Bacteria - 1396; Metazoa - 17338; Fungi - 3422; Plants - 5037; Viruses - 0; Other Eukaryotes - 2996 (source: NCBI BLink). | chr1:29715433-29716079 REVERSE LENGTH=159
TRINITY_DN2544_c0_g1_i2	-3.50614	9.36291e-05	AT1G79040.1	1.33e-48	AT1G79040.1 | Symbols: PSBR | photosystem II subunit R | chr1:29736085-29736781 FORWARD LENGTH=140
TRINITY_DN25273_c0_g1_i1	7.42684	0.00762783	AT1G79250.2	0	AT1G79250.2 | Symbols: AGC1.7 | AGC kinase 1.7 | chr1:29810336-29812186 REVERSE LENGTH=555
TRINITY_DN8032_c0_g1_i2	3.73156	0.000172854	AT1G79420.1	1.9e-155	AT1G79420.1 | Symbols: | Protein of unknown function (DUF620) | chr1:29871537-29874166 FORWARD LENGTH=417
TRINITY_DN3655_c0_g1_i9	-2.16905	0.0469011	AT1G79450.1	3.49e-77	AT1G79450.1 | Symbols: ALIS5 | ALA-interacting subunit 5 | chr1:29887831-29889904 FORWARD LENGTH=350
TRINITY_DN18034_c0_g1_i3	10.1872	2.01919e-08	AT1G79460.1	0	AT1G79460.1 | Symbols: GA2, KS, ATKS, ATKS1, KS1 | Terpenoid cyclases/Protein prenyltransferases superfamily protein | chr1:29890568-29894436 FORWARD LENGTH=785
TRINITY_DN1021_c0_g2_i1	-2.32486	0.020774	AT1G79510.2	2.47e-106	AT1G79510.2 | Symbols: | Uncharacterized conserved protein (DUF2358) | chr1:29908271-29909175 REVERSE LENGTH=275
TRINITY_DN3793_c0_g1_i2	5.3508	1.36655e-08	AT1G79530.1	0	AT1G79530.1 | Symbols: GAPCP-1 | glyceraldehyde-3-phosphate dehydrogenase of plastid 1 | chr1:29916232-29919088 REVERSE LENGTH=422
TRINITY_DN365_c0_g1_i61	10.1254	3.00047e-08	AT1G79620.1	0	AT1G79620.1 | Symbols: | Leucine-rich repeat protein kinase family protein | chr1:29957633-29962174 REVERSE LENGTH=971
TRINITY_DN16_c0_g1_i4	-2.95335	0.0378919	AT1G79640.1	0	AT1G79640.1 | Symbols: | Protein kinase superfamily protein | chr1:29966913-29971387 REVERSE LENGTH=687
TRINITY_DN25184_c0_g1_i1	7.56104	3.49163e-12	AT1G79720.1	3.26e-161	AT1G79720.1 | Symbols: | Eukaryotic aspartyl protease family protein | chr1:29997259-29998951 REVERSE LENGTH=484
TRINITY_DN9327_c0_g2_i6	5.06305	3.92829e-07	AT1G79750.1	0	AT1G79750.1 | Symbols: ATNADP-ME4, NADP-ME4 | NADP-malic enzyme 4 | chr1:30007655-30011179 REVERSE LENGTH=646
TRINITY_DN5018_c0_g1_i1	-4.12846	0.000129515	AT1G79770.1	1.2e-41	AT1G79770.1 | Symbols: | Protein of unknown function (DUF1677) | chr1:30014371-30014874 FORWARD LENGTH=167
TRINITY_DN5150_c0_g1_i2	3.85721	2.24713e-05	AT1G80050.1	2.14e-96	AT1G80050.1 | Symbols: APT2, ATAPT2, PHT1.1 | adenine phosphoribosyl transferase 2 | chr1:30111708-30113261 REVERSE LENGTH=192
TRINITY_DN4048_c0_g1_i4	2.90401	0.00721294	AT1G80110.1	2.76e-66	AT1G80110.1 | Symbols: ATPP2-B11, PP2-B11 | phloem protein 2-B11 | chr1:30135466-30136767 FORWARD LENGTH=257
TRINITY_DN37389_c0_g1_i2	4.20972	0.041406	AT1G80190.1	2.53e-81	AT1G80190.1 | Symbols: PSF1 | partner of SLD five 1 | chr1:30159476-30161115 FORWARD LENGTH=201
TRINITY_DN27928_c0_g1_i2	8.38798	0.000155493	AT1G80370.1	2.5e-156	AT1G80370.1 | Symbols: CYCA2;4 | Cyclin A2;4 | chr1:30214694-30216861 FORWARD LENGTH=461
TRINITY_DN331_c0_g2_i3	-2.65222	0.0057082	AT1G80380.2	0	AT1G80380.2 | Symbols: | P-loop containing nucleoside triphosphate hydrolases superfamily protein | chr1:30217332-30219784 FORWARD LENGTH=456
TRINITY_DN2977_c0_g1_i1	2.43125	0.0159433	AT1G80530.1	0	AT1G80530.1 | Symbols: | Major facilitator superfamily protein | chr1:30278224-30280247 REVERSE LENGTH=561
TRINITY_DN7038_c0_g1_i44	-2.35534	0.0176366	AT1G80660.2	0	AT1G80660.2 | Symbols: HA9 | H(+)-ATPase 9 | chr1:30316227-30319948 REVERSE LENGTH=945
TRINITY_DN23970_c0_g1_i29	3.64455	0.00089885	AT1G80710.1	8.9e-144	AT1G80710.1 | Symbols: DRS1 | DROUGHT SENSITIVE 1 | chr1:30333499-30335796 REVERSE LENGTH=516
TRINITY_DN1652_c0_g1_i1	-4.17058	3.05977e-06	AT1G80840.1	2.81e-65	AT1G80840.1 | Symbols: WRKY40, ATWRKY40 | WRKY DNA-binding protein 40 | chr1:30383834-30385356 FORWARD LENGTH=302
TRINITY_DN197959_c0_g1_i1	3.76873	0.00754672	AT1G80860.1	2.97e-58	AT1G80860.1 | Symbols: ATPLMT, PLMT | phospholipid N-methyltransferase | chr1:30388432-30389284 REVERSE LENGTH=164
TRINITY_DN242643_c0_g1_i1	3.73694	7.41524e-05	AT1G80870.1	0	AT1G80870.1 | Symbols: | Protein kinase superfamily protein | chr1:30392133-30394211 FORWARD LENGTH=692
TRINITY_DN139_c2_g1_i1	4.82128	8.36686e-06	AT2G01080.1	3.77e-70	AT2G01080.1 | Symbols: | Late embryogenesis abundant (LEA) hydroxyproline-rich glycoprotein family | chr2:78038-79176 FORWARD LENGTH=231
TRINITY_DN1346_c6_g1_i2	-2.22259	0.0309024	AT2G01110.1	2.11e-128	AT2G01110.1 | Symbols: APG2, UNE3, PGA2, TATC | Sec-independent periplasmic protein translocase | chr2:83786-85088 REVERSE LENGTH=340
TRINITY_DN918_c3_g1_i1	2.50279	0.0113452	AT2G01210.1	0	AT2G01210.1 | Symbols: | Leucine-rich repeat protein kinase family protein | chr2:119509-121734 REVERSE LENGTH=716
TRINITY_DN2604_c19_g2_i3	-2.95145	0.00141115	AT2G01320.3	0	AT2G01320.3 | Symbols: | ABC-2 type transporter family protein | chr2:154487-158063 REVERSE LENGTH=728
TRINITY_DN7178_c0_g1_i1	3.31589	0.000503152	AT2G01340.1	3.01e-48	AT2G01340.1 | Symbols: At17.1 | Encodes a protein whose expression is responsive to nematode infection. | chr2:164014-165068 FORWARD LENGTH=215
TRINITY_DN306_c5_g1_i1	7.55735	0.00487003	AT2G01370.1	0.16	AT2G01370.1 | Symbols: | DNA-binding storekeeper protein-related transcriptional regulator | chr2:168791-169549 REVERSE LENGTH=252
TRINITY_DN332_c0_g2_i1	4.15882	0.000697745	AT2G01430.1	2.59e-65	AT2G01430.1 | Symbols: ATHB17, ATHB-17, HB17 | homeobox-leucine zipper protein 17 | chr2:187798-190369 REVERSE LENGTH=275
TRINITY_DN1463_c0_g1_i3	-3.80724	3.17483e-05	AT2G01590.1	3.78e-13	AT2G01590.1 | Symbols: CRR3 | chlororespiratory reduction 3 | chr2:266675-267379 FORWARD LENGTH=174
TRINITY_DN898_c0_g1_i11	3.80587	0.000212844	AT2G01630.1	0	AT2G01630.1 | Symbols: | O-Glycosyl hydrolases family 17 protein | chr2:279541-281955 REVERSE LENGTH=501
TRINITY_DN11691_c0_g1_i13	4.77367	2.62319e-07	AT2G01660.1	1.98e-83	AT2G01660.1 | Symbols: PDLP6 | plasmodesmata-located protein 6 | chr2:290973-292496 REVERSE LENGTH=288
TRINITY_DN6665_c0_g1_i6	-4.09065	0.000235042	AT2G01755.1	4.62e-32	AT2G01755.1 | Symbols: | unknown protein; FUNCTIONS IN: molecular_function unknown; INVOLVED IN: biological_process unknown; LOCATED IN: chloroplast; Has 120 Blast hits to 120 proteins in 52 species: Archae - 0; Bacteria - 80; Metazoa - 0; Fungi - 0; Plants - 24; Viruses - 0; Other Eukaryotes - 16 (source: NCBI BLink). | chr2:332249-332770 REVERSE LENGTH=173
TRINITY_DN13082_c0_g1_i1	4.35403	3.29107e-06	AT2G01770.1	4.65e-90	AT2G01770.1 | Symbols: VIT1, ATVIT1 | vacuolar iron transporter 1 | chr2:334775-336425 REVERSE LENGTH=250
TRINITY_DN2031_c2_g1_i1	3.43688	0.000155493	AT2G01830.1	0	AT2G01830.1 | Symbols: WOL, CRE1, WOL1, AHK4, ATCRE1 | CHASE domain containing histidine kinase protein | chr2:363332-367429 REVERSE LENGTH=1057
TRINITY_DN1915_c0_g1_i26	-2.23897	0.0276363	AT2G01850.1	6.04e-147	AT2G01850.1 | Symbols: EXGT-A3, XTH27, ATXTH27 | endoxyloglucan transferase A3 | chr2:385374-387138 FORWARD LENGTH=333
TRINITY_DN4025_c0_g1_i1	-3.7442	3.28679e-05	AT2G01870.1	6.92e-14	AT2G01870.1 | Symbols: | unknown protein; FUNCTIONS IN: molecular_function unknown; INVOLVED IN: biological_process unknown; LOCATED IN: chloroplast thylakoid membrane, chloroplast; EXPRESSED IN: 22 plant structures; EXPRESSED DURING: 13 growth stages; Has 11 Blast hits to 11 proteins in 5 species: Archae - 0; Bacteria - 0; Metazoa - 0; Fungi - 0; Plants - 11; Viruses - 0; Other Eukaryotes - 0 (s…
TRINITY_DN3004_c0_g1_i32	7.67703	0.00314885	AT2G01918.1	8.23e-13	AT2G01918.1 | Symbols: PQL3 | PsbQ-like 3 | chr2:424254-425678 REVERSE LENGTH=187
TRINITY_DN7489_c0_g1_i1	2.3973	0.0291949	AT2G01930.2	1.05e-83	AT2G01930.2 | Symbols: BPC1, BBR, ATBPC1 | basic pentacysteine1 | chr2:427358-428209 REVERSE LENGTH=283
TRINITY_DN469_c3_g1_i17	-3.31425	0.00672311	AT2G02070.1	1.7e-111	AT2G02070.1 | Symbols: AtIDD5, IDD5 | indeterminate(ID)-domain 5 | chr2:505523-509154 FORWARD LENGTH=602
TRINITY_DN469_c3_g1_i8	-4.48217	1.00934e-06	AT2G02080.1	6.63e-108	AT2G02080.1 | Symbols: AtIDD4, IDD4 | indeterminate(ID)-domain 4 | chr2:518328-521170 REVERSE LENGTH=516
TRINITY_DN4048_c0_g1_i23	-8.33638	0.000209655	AT2G02240.1	7.89e-75	AT2G02240.1 | Symbols: MEE66 | F-box family protein | chr2:592359-593602 REVERSE LENGTH=320
TRINITY_DN6506_c0_g1_i3	-3.72064	3.36975e-05	AT2G02250.1	1.17e-26	AT2G02250.1 | Symbols: AtPP2-B2, PP2-B2 | phloem protein 2-B2 | chr2:594655-595825 REVERSE LENGTH=310
TRINITY_DN4048_c0_g1_i25	-3.81268	3.44624e-05	AT2G02320.1	1.46e-37	AT2G02320.1 | Symbols: AtPP2-B7, PP2-B7 | phloem protein 2-B7 | chr2:610560-611820 REVERSE LENGTH=307
TRINITY_DN730_c1_g1_i35	-3.68933	0.00399408	AT2G02380.1	5.04e-50	AT2G02380.1 | Symbols: ATGSTZ2, GSTZ2 | glutathione S-transferase (class zeta) 2 | chr2:626878-628569 FORWARD LENGTH=223
TRINITY_DN16707_c0_g1_i11	-3.23992	0.00347298	AT2G02410.3	1.39e-130	AT2G02410.3 | Symbols: | unknown protein; FUNCTIONS IN: molecular_function unknown; INVOLVED IN: biological_process unknown; EXPRESSED IN: 21 plant structures; EXPRESSED DURING: 13 growth stages; CONTAINS InterPro DOMAIN/s: Protein of unknown function DUF901 (InterPro:IPR010298). | chr2:632887-634613 FORWARD LENGTH=260
TRINITY_DN1124_c0_g1_i3	4.83345	5.86452e-07	AT2G02480.1	0	AT2G02480.1 | Symbols: STI | AAA-type ATPase family protein | chr2:661093-665337 FORWARD LENGTH=1218
TRINITY_DN8903_c0_g2_i3	2.30665	0.0326004	AT2G02540.1	5e-66	AT2G02540.1 | Symbols: ATHB21, ZFHD4, HB21, ZHD3 | homeobox protein 21 | chr2:684302-685234 FORWARD LENGTH=310
TRINITY_DN13044_c0_g1_i1	-3.69349	0.000126086	AT2G02950.1	3.32e-21	AT2G02950.1 | Symbols: PKS1 | phytochrome kinase substrate 1 | chr2:855149-856468 REVERSE LENGTH=439
TRINITY_DN5669_c0_g2_i2	3.82626	9.47841e-05	AT2G03090.1	1.84e-133	AT2G03090.1 | Symbols: ATEXPA15, EXP15, ATEXP15, ATHEXP ALPHA 1.3, EXPA15 | expansin A15 | chr2:917361-918554 REVERSE LENGTH=253
TRINITY_DN13145_c0_g1_i18	7.12805	9.34822e-08	AT2G03200.1	5.28e-150	AT2G03200.1 | Symbols: | Eukaryotic aspartyl protease family protein | chr2:966506-967891 REVERSE LENGTH=461
TRINITY_DN15455_c0_g1_i5	-3.17662	0.00641977	AT2G03360.1	2.34e-114	AT2G03360.1 | Symbols: | Glycosyltransferase family 61 protein | chr2:1022287-1024273 REVERSE LENGTH=451
TRINITY_DN78118_c1_g1_i2	4.61871	0.00022055	AT2G03720.1	1.63e-58	AT2G03720.1 | Symbols: MRH6 | Adenine nucleotide alpha hydrolases-like superfamily protein | chr2:1132364-1133225 FORWARD LENGTH=165
TRINITY_DN1379_c0_g1_i7	-2.3219	0.0204631	AT2G04030.1	0	AT2G04030.1 | Symbols: CR88, EMB1956, HSP90.5, Hsp88.1, AtHsp90.5 | Chaperone protein htpG family protein | chr2:1281983-1285909 FORWARD LENGTH=780
TRINITY_DN4921_c0_g1_i2	-5.56305	3.88788e-09	AT2G04039.1	1.46e-48	AT2G04039.1 | Symbols: | unknown protein; FUNCTIONS IN: molecular_function unknown; LOCATED IN: chloroplast; EXPRESSED IN: 21 plant structures; EXPRESSED DURING: 13 growth stages; CONTAINS InterPro DOMAIN/s: Protein of unknown function DUF2996 (InterPro:IPR021374); Has 159 Blast hits to 159 proteins in 52 species: Archae - 0; Bacteria - 76; Metazoa - 0; Fungi - 0; Plants - 38; Viruses - 0; Other …
TRINITY_DN1090_c0_g2_i1	-5.00144	1.52408e-07	AT2G04570.1	6.74e-159	AT2G04570.1 | Symbols: | GDSL-like Lipase/Acylhydrolase superfamily protein | chr2:1594747-1596129 FORWARD LENGTH=350
TRINITY_DN87212_c0_g1_i3	-3.20976	0.000450042	AT2G04700.1	5.43e-74	AT2G04700.1 | Symbols: | ferredoxin thioredoxin reductase catalytic beta chain family protein | chr2:1646961-1648345 FORWARD LENGTH=146
TRINITY_DN39_c3_g1_i2	6.93091	1.13442e-09	AT2G04780.2	1.42e-74	AT2G04780.2 | Symbols: FLA7 | FASCICLIN-like arabinoogalactan 7 | chr2:1677488-1678252 FORWARD LENGTH=254
TRINITY_DN981_c5_g1_i3	10.7818	7.80212e-10	AT2G04850.1	0	AT2G04850.1 | Symbols: | Auxin-responsive family protein | chr2:1704298-1705608 FORWARD LENGTH=404
TRINITY_DN3464_c0_g1_i12	6.92348	8.14678e-09	AT2G05070.1	5.57e-118	AT2G05070.1 | Symbols: LHCB2.2, LHCB2 | photosystem II light harvesting complex gene 2.2 | chr2:1799436-1800329 REVERSE LENGTH=265
TRINITY_DN6115_c0_g1_i10	-2.17897	0.0346117	AT2G05100.1	1.74e-166	AT2G05100.1 | Symbols: LHCB2.1, LHCB2 | photosystem II light harvesting complex gene 2.1 | chr2:1823449-1824331 REVERSE LENGTH=265
TRINITY_DN635_c0_g1_i1	-2.79508	0.00762783	AT2G05260.1	5.33e-109	AT2G05260.1 | Symbols: | alpha/beta-Hydrolases superfamily protein | chr2:1918730-1919893 FORWARD LENGTH=358
TRINITY_DN2160_c0_g1_i7	-2.52926	0.0113546	AT2G05310.1	1.31e-22	AT2G05310.1 | Symbols: | unknown protein; FUNCTIONS IN: molecular_function unknown; INVOLVED IN: biological_process unknown; LOCATED IN: chloroplast; BEST Arabidopsis thaliana protein match is: unknown protein (TAIR:AT4G13500.1); Has 50 Blast hits to 50 proteins in 20 species: Archae - 0; Bacteria - 0; Metazoa - 0; Fungi - 0; Plants - 50; Viruses - 0; Other Eukaryotes - 0 (source: NCBI BLink). | …
TRINITY_DN9456_c0_g2_i1	-3.53602	9.17738e-05	AT2G05620.1	3.19e-51	AT2G05620.1 | Symbols: PGR5 | proton gradient regulation 5 | chr2:2081204-2081687 REVERSE LENGTH=133
TRINITY_DN2705_c1_g1_i7	10.0464	5.07266e-19	AT2G05790.1	0	AT2G05790.1 | Symbols: | O-Glycosyl hydrolases family 17 protein | chr2:2199450-2201293 FORWARD LENGTH=472
TRINITY_DN12687_c0_g1_i1	4.63272	5.61701e-07	AT2G05920.1	0	AT2G05920.1 | Symbols: | Subtilase family protein | chr2:2269831-2272207 REVERSE LENGTH=754
TRINITY_DN5854_c1_g1_i9	-3.04955	0.0137436	AT2G06005.1	6.38e-139	AT2G06005.1 | Symbols: FIP1 | FRIGIDA interacting protein 1 | chr2:2332583-2336022 FORWARD LENGTH=355
TRINITY_DN2927_c0_g1_i5	-2.72291	0.00381732	AT2G06050.3	0	AT2G06050.3 | Symbols: OPR3 | oxophytodienoate-reductase 3 | chr2:2359240-2361971 REVERSE LENGTH=391
TRINITY_DN13966_c0_g1_i3	-3.81415	2.04108e-05	AT2G06960.1	0.15	AT2G06960.1 | Symbols: | 2-oxoglutarate (2OG) and Fe(II)-dependent oxygenase superfamily protein | chr2:2867672-2870352 REVERSE LENGTH=148
TRINITY_DN3357_c0_g1_i38	2.5843	0.00811569	AT2G07050.1	0	AT2G07050.1 | Symbols: CAS1 | cycloartenol synthase 1 | chr2:2924629-2930295 FORWARD LENGTH=759
TRINITY_DN19223_c0_g2_i6	6.7007	9.23107e-07	AT2G07170.1	0	AT2G07170.1 | Symbols: | ARM repeat superfamily protein | chr2:2975565-2978692 FORWARD LENGTH=820
TRINITY_DN8572_c0_g1_i2	7.20584	0.0158132	AT2G07560.1	0	AT2G07560.1 | Symbols: AHA6, HA6 | H(+)-ATPase 6 | chr2:3170394-3173952 REVERSE LENGTH=949
TRINITY_DN16543_c0_g1_i1	3.17193	0.00105267	AT2G07690.1	0	AT2G07690.1 | Symbols: MCM5 | Minichromosome maintenance (MCM2/3/5) family protein | chr2:3523379-3527388 REVERSE LENGTH=727
TRINITY_DN4766_c0_g5_i1	-2.93359	0.0015455	AT2G07706.1	2.98e-08	AT2G07706.1 | Symbols: | unknown protein; BEST Arabidopsis thaliana protein match is: unknown protein (TAIR:ATMG00470.1); Has 35333 Blast hits to 34131 proteins in 2444 species: Archae - 798; Bacteria - 22429; Metazoa - 974; Fungi - 991; Plants - 531; Viruses - 0; Other Eukaryotes - 9610 (source: NCBI BLink). | chr2:3382413-3386049 REVERSE LENGTH=504
TRINITY_DN5330_c0_g1_i3	12.9064	2.51406e-22	AT2G10940.2	1.03e-22	AT2G10940.2 | Symbols: | Bifunctional inhibitor/lipid-transfer protein/seed storage 2S albumin superfamily protein | chr2:4311160-4312035 REVERSE LENGTH=291
TRINITY_DN13652_c0_g1_i2	-3.42743	0.00650376	AT2G11890.1	5.15e-55	AT2G11890.1 | Symbols: | adenylate cyclases | chr2:4802999-4803631 FORWARD LENGTH=210
TRINITY_DN5453_c0_g1_i3	-5.25382	9.64384e-09	AT2G13360.2	0	AT2G13360.2 | Symbols: AGT, AGT1, SGAT | alanine:glyoxylate aminotransferase | chr2:5539417-5540902 REVERSE LENGTH=401
TRINITY_DN16888_c1_g1_i1	8.35246	0.000180157	AT2G13610.1	0	AT2G13610.1 | Symbols: | ABC-2 type transporter family protein | chr2:5673827-5675776 REVERSE LENGTH=649
TRINITY_DN10893_c0_g1_i5	10.0048	5.75554e-08	AT2G13680.1	0	AT2G13680.1 | Symbols: CALS5, GLS2, ATGSL02 | callose synthase 5 | chr2:5695124-5706134 FORWARD LENGTH=1923
TRINITY_DN61112_c0_g1_i2	7.35687	0.00968964	AT2G14620.1	2.75e-159	AT2G14620.1 | Symbols: XTH10 | xyloglucan endotransglucosylase/hydrolase 10 | chr2:6244889-6246010 FORWARD LENGTH=299
TRINITY_DN9300_c0_g1_i1	-4.11021	1.35619e-05	AT2G15020.1	1.03e-114	AT2G15020.1 | Symbols: | unknown protein; BEST Arabidopsis thaliana protein match is: unknown protein (TAIR:AT5G64190.1); Has 72 Blast hits to 72 proteins in 10 species: Archae - 0; Bacteria - 0; Metazoa - 0; Fungi - 0; Plants - 72; Viruses - 0; Other Eukaryotes - 0 (source: NCBI BLink). | chr2:6491706-6493286 REVERSE LENGTH=526
TRINITY_DN39230_c0_g1_i1	3.37816	0.000217306	AT2G15320.1	1.79e-99	AT2G15320.1 | Symbols: | Leucine-rich repeat (LRR) family protein | chr2:6666527-6667675 REVERSE LENGTH=382
TRINITY_DN268232_c0_g1_i1	7.42684	0.00762783	AT2G15340.1	3.3	AT2G15340.1 | Symbols: | glycine-rich protein | chr2:6677339-6677698 FORWARD LENGTH=119
TRINITY_DN9050_c0_g1_i8	3.2412	0.00205512	AT2G16060.1	4.48e-80	AT2G16060.1 | Symbols: GLB1, AHB1, ARATH GLB1, NSHB1, ATGLB1, HB1 | hemoglobin 1 | chr2:6982782-6983522 REVERSE LENGTH=160
TRINITY_DN254_c0_g1_i16	2.94281	0.00152553	AT2G16130.1	0	AT2G16130.1 | Symbols: PMT2, ATPMT2 | polyol/monosaccharide transporter 2 | chr2:7002322-7004043 FORWARD LENGTH=511
TRINITY_DN98125_c0_g1_i1	3.00142	0.00113176	AT2G16230.1	6.28e-148	AT2G16230.1 | Symbols: | O-Glycosyl hydrolases family 17 protein | chr2:7035463-7038326 REVERSE LENGTH=503
TRINITY_DN7580_c0_g1_i1	8.10008	9.70239e-12	AT2G16270.1	2.11e-16	AT2G16270.1 | Symbols: | unknown protein; FUNCTIONS IN: molecular_function unknown; INVOLVED IN: biological_process unknown; LOCATED IN: chloroplast; EXPRESSED IN: 16 plant structures; EXPRESSED DURING: 9 growth stages; BEST Arabidopsis thaliana protein match is: unknown protein (TAIR:AT1G16630.1); Has 1844 Blast hits to 1256 proteins in 271 species: Archae - 6; Bacteria - 283; Metazoa - 434; Fun…
TRINITY_DN33994_c0_g1_i2	8.78427	2.65486e-05	AT2G16390.1	0	AT2G16390.1 | Symbols: DRD1, CHR35, DMS1 | SNF2 domain-containing protein / helicase domain-containing protein | chr2:7097638-7101182 FORWARD LENGTH=888
TRINITY_DN10888_c0_g1_i5	2.86653	0.00424758	AT2G16440.1	0	AT2G16440.1 | Symbols: MCM4 | Minichromosome maintenance (MCM2/3/5) family protein | chr2:7126536-7130665 REVERSE LENGTH=847
TRINITY_DN500_c0_g1_i31	8.43616	1.707e-16	AT2G16850.1	0	AT2G16850.1 | Symbols: PIP3B, PIP2;8 | plasma membrane intrinsic protein 2;8 | chr2:7301647-7303180 FORWARD LENGTH=278
TRINITY_DN5155_c1_g2_i1	5.61353	3.7044e-08	AT2G16980.2	3.33e-118	AT2G16980.2 | Symbols: | Major facilitator superfamily protein | chr2:7376376-7380944 FORWARD LENGTH=461
TRINITY_DN965_c4_g1_i3	2.23083	0.0436373	AT2G17010.1	2.6e-91	AT2G17010.1 | Symbols: | Mechanosensitive ion channel family protein | chr2:7392914-7395970 REVERSE LENGTH=779
TRINITY_DN10511_c0_g1_i31	-2.59837	0.00994101	AT2G17040.1	1.78e-104	AT2G17040.1 | Symbols: anac036, NAC036 | NAC domain containing protein 36 | chr2:7407123-7408120 FORWARD LENGTH=276
TRINITY_DN15038_c1_g1_i2	4.52878	1.47123e-06	AT2G17120.1	8.09e-81	AT2G17120.1 | Symbols: LYM2 | lysm domain GPI-anchored protein 2 precursor | chr2:7459156-7460648 FORWARD LENGTH=350
TRINITY_DN308_c0_g1_i9	3.43046	0.000170274	AT2G17230.1	1.87e-154	AT2G17230.1 | Symbols: EXL5 | EXORDIUM like 5 | chr2:7494892-7495983 REVERSE LENGTH=363
TRINITY_DN13726_c1_g1_i2	-7.30543	0.00968964	AT2G17300.1	1.9	AT2G17300.1 | Symbols: | unknown protein; FUNCTIONS IN: molecular_function unknown; INVOLVED IN: biological_process unknown; LOCATED IN: chloroplast; EXPRESSED IN: 20 plant structures; EXPRESSED DURING: 13 growth stages; BEST Arabidopsis thaliana protein match is: unknown protein (TAIR:AT4G35320.1); Has 42 Blast hits to 42 proteins in 10 species: Archae - 0; Bacteria - 0; Metazoa - 0; Fungi - 0; …
TRINITY_DN350_c0_g1_i43	-3.97001	1.08001e-05	AT2G17430.1	4.64e-124	AT2G17430.1 | Symbols: ATMLO7, MLO7 | Seven transmembrane MLO family protein | chr2:7568018-7570758 FORWARD LENGTH=542
TRINITY_DN52333_c2_g1_i4	-2.30621	0.0292078	AT2G17695.3	1.36e-82	AT2G17695.3 | Symbols: | FUNCTIONS IN: molecular_function unknown; INVOLVED IN: biological_process unknown; CONTAINS InterPro DOMAIN/s: Domain of unknown function DUF1990 (InterPro:IPR018960). | chr2:7684214-7685009 REVERSE LENGTH=205
TRINITY_DN119_c0_g1_i1	9.61292	4.42835e-07	AT2G17770.2	1.68e-19	AT2G17770.2 | Symbols: BZIP27 | basic region/leucine zipper motif 27 | chr2:7723103-7723951 FORWARD LENGTH=195
TRINITY_DN58885_c1_g1_i23	7.93889	0.00117125	AT2G17820.1	0	AT2G17820.1 | Symbols: ATHK1, AHK1, HK1 | histidine kinase 1 | chr2:7743133-7748013 REVERSE LENGTH=1207
TRINITY_DN9479_c0_g1_i1	3.38008	0.000913253	AT2G17880.1	4.18e-33	AT2G17880.1 | Symbols: | Chaperone DnaJ-domain superfamily protein | chr2:7767176-7767658 REVERSE LENGTH=160
TRINITY_DN16177_c1_g2_i1	5.83601	6.58377e-05	AT2G17940.1	6.66e-22	AT2G17940.1 | Symbols: | Plant protein of unknown function (DUF827) | chr2:7802878-7803815 FORWARD LENGTH=208
TRINITY_DN19797_c0_g1_i1	-2.377	0.017933	AT2G17972.1	9.1e-28	AT2G17972.1 | Symbols: | unknown protein; FUNCTIONS IN: molecular_function unknown; INVOLVED IN: biological_process unknown; LOCATED IN: chloroplast thylakoid membrane, chloroplast; EXPRESSED IN: 22 plant structures; EXPRESSED DURING: 14 growth stages; Has 34 Blast hits to 34 proteins in 17 species: Archae - 0; Bacteria - 0; Metazoa - 0; Fungi - 0; Plants - 34; Viruses - 0; Other Eukaryotes - 0 (…
TRINITY_DN73607_c0_g1_i4	6.004	4.11772e-09	AT2G18050.1	8.3e-22	AT2G18050.1 | Symbols: HIS1-3 | histone H1-3 | chr2:7846095-7846670 FORWARD LENGTH=167
TRINITY_DN16800_c0_g2_i7	-3.82241	0.0177989	AT2G18120.1	3.8	AT2G18120.1 | Symbols: SRS4 | SHI-related sequence 4 | chr2:7876722-7877681 REVERSE LENGTH=222
TRINITY_DN53619_c0_g1_i4	10.9337	3.35844e-10	AT2G18150.1	3.36e-14	AT2G18150.1 | Symbols: | Peroxidase superfamily protein | chr2:7892298-7893586 REVERSE LENGTH=338
TRINITY_DN94006_c0_g1_i1	6.94476	0.0346117	AT2G18260.1	9.55e-100	AT2G18260.1 | Symbols: SYP112, ATSYP112 | syntaxin of plants 112 | chr2:7942275-7943192 FORWARD LENGTH=305
TRINITY_DN12768_c0_g3_i2	-6.79476	0.0456643	AT2G18320.1	0.43	AT2G18320.1 | Symbols: | F-box associated ubiquitination effector family protein | chr2:7956220-7957531 FORWARD LENGTH=106
TRINITY_DN3031_c2_g1_i1	4.23923	3.02763e-06	AT2G18370.1	6.21e-24	AT2G18370.1 | Symbols: | Bifunctional inhibitor/lipid-transfer protein/seed storage 2S albumin superfamily protein | chr2:7980687-7981475 FORWARD LENGTH=116
TRINITY_DN20180_c0_g1_i1	3.81004	4.21523e-05	AT2G18420.1	8.19e-18	AT2G18420.1 | Symbols: | Gibberellin-regulated family protein | chr2:7993861-7994334 FORWARD LENGTH=94
TRINITY_DN39242_c0_g1_i1	7.49357	0.00605919	AT2G18480.1	4.27e-36	AT2G18480.1 | Symbols: | Major facilitator superfamily protein | chr2:8009582-8011243 REVERSE LENGTH=508
TRINITY_DN172_c1_g1_i37	-2.70646	0.00421994	AT2G18750.3	0	AT2G18750.3 | Symbols: | Calmodulin-binding protein | chr2:8125827-8128363 FORWARD LENGTH=622
TRINITY_DN22601_c0_g2_i1	3.01632	0.00171368	AT2G18969.1	5.46e-18	AT2G18969.1 | Symbols: | BEST Arabidopsis thaliana protein match is: sequence-specific DNA binding transcription factors;transcription regulators (TAIR:AT4G30180.1); Has 30201 Blast hits to 17322 proteins in 780 species: Archae - 12; Bacteria - 1396; Metazoa - 17338; Fungi - 3422; Plants - 5037; Viruses - 0; Other Eukaryotes - 2996 (source: NCBI BLink). | chr2:8229047-8229574 REVERSE LENGTH=175
TRINITY_DN19533_c0_g1_i2	9.50383	7.73841e-07	AT2G18980.1	3.32e-163	AT2G18980.1 | Symbols: | Peroxidase superfamily protein | chr2:8233419-8235294 REVERSE LENGTH=323
TRINITY_DN10789_c0_g1_i7	4.05543	0.0080142	AT2G19110.1	1.45e-14	AT2G19110.1 | Symbols: HMA4, ATHMA4 | heavy metal atpase 4 | chr2:8279478-8286255 FORWARD LENGTH=1172
TRINITY_DN974_c0_g2_i1	5.46182	6.19845e-09	AT2G19170.1	0	AT2G19170.1 | Symbols: SLP3 | subtilisin-like serine protease 3 | chr2:8314154-8317620 REVERSE LENGTH=815
TRINITY_DN38664_c0_g1_i9	-5.32531	1.4081e-07	AT2G19190.1	5.35e-32	AT2G19190.1 | Symbols: FRK1 | FLG22-induced receptor-like kinase 1 | chr2:8326067-8329893 REVERSE LENGTH=876
TRINITY_DN39_c1_g1_i8	-5.96171	1.92177e-10	AT2G19210.1	0	AT2G19210.1 | Symbols: | Leucine-rich repeat transmembrane protein kinase protein | chr2:8335639-8339307 REVERSE LENGTH=881
TRINITY_DN7951_c0_g1_i7	-2.98471	0.0038382	AT2G19410.1	3.35e-139	AT2G19410.1 | Symbols: | U-box domain-containing protein kinase family protein | chr2:8404901-8409012 REVERSE LENGTH=801
TRINITY_DN51065_c0_g4_i2	3.84543	9.13581e-05	AT2G19440.1	1.75e-168	AT2G19440.1 | Symbols: | O-Glycosyl hydrolases family 17 protein | chr2:8418164-8419806 REVERSE LENGTH=478
TRINITY_DN414_c1_g1_i1	-5.48939	8.85625e-09	AT2G19700.1	4.1	AT2G19700.1 | Symbols: | unknown protein; FUNCTIONS IN: molecular_function unknown; INVOLVED IN: biological_process unknown; LOCATED IN: endomembrane system; Has 5 Blast hits to 5 proteins in 2 species: Archae - 0; Bacteria - 0; Metazoa - 0; Fungi - 0; Plants - 5; Viruses - 0; Other Eukaryotes - 0 (source: NCBI BLink). | chr2:8505193-8505570 REVERSE LENGTH=125
TRINITY_DN2034_c5_g1_i1	4.80259	3.30744e-05	AT2G19770.1	1.33e-74	AT2G19770.1 | Symbols: PRF5 | profilin 5 | chr2:8519885-8521119 REVERSE LENGTH=134
TRINITY_DN1348_c0_g2_i1	3.55432	0.000220114	AT2G19930.1	0	AT2G19930.1 | Symbols: | RNA-dependent RNA polymerase family protein | chr2:8607533-8612441 REVERSE LENGTH=977
TRINITY_DN900_c0_g2_i1	4.18849	4.64946e-06	AT2G20300.1	0	AT2G20300.1 | Symbols: ALE2 | Protein kinase superfamily protein | chr2:8756475-8759845 REVERSE LENGTH=744
TRINITY_DN5885_c0_g1_i2	5.62953	4.85634e-07	AT2G20590.1	1.09e-81	AT2G20590.1 | Symbols: | Reticulon family protein | chr2:8867243-8869166 REVERSE LENGTH=431
TRINITY_DN23491_c0_g1_i1	7.06009	1.33041e-07	AT2G20635.1	0	AT2G20635.1 | Symbols: | ATP binding;protein kinases;protein serine/threonine kinases | chr2:8900410-8903384 FORWARD LENGTH=525
TRINITY_DN825_c0_g1_i3	-7.86026	3.96575e-12	AT2G20810.1	0	AT2G20810.1 | Symbols: GAUT10, LGT4 | galacturonosyltransferase 10 | chr2:8957927-8959610 FORWARD LENGTH=536
TRINITY_DN826_c1_g1_i1	-2.55696	0.00777513	AT2G20890.1	5.37e-130	AT2G20890.1 | Symbols: PSB29, THF1 | photosystem II reaction center PSB29 protein | chr2:8987783-8989185 FORWARD LENGTH=300
TRINITY_DN387_c1_g2_i1	-2.15515	0.038497	AT2G20900.2	0	AT2G20900.2 | Symbols: DGK5, ATDGK5 | diacylglycerol kinase 5 | chr2:8989794-8992798 REVERSE LENGTH=491
TRINITY_DN74111_c0_g1_i2	3.6249	0.00617794	AT2G20980.1	3.08e-131	AT2G20980.1 | Symbols: MCM10 | minichromosome maintenance 10 | chr2:9011654-9013856 REVERSE LENGTH=396
TRINITY_DN912_c0_g1_i17	9.25209	5.20721e-13	AT2G21050.1	0	AT2G21050.1 | Symbols: LAX2 | like AUXIN RESISTANT 2 | chr2:9034289-9036439 FORWARD LENGTH=483
TRINITY_DN1555_c1_g1_i2	7.17769	1.96999e-09	AT2G21100.1	5.95e-64	AT2G21100.1 | Symbols: | Disease resistance-responsive (dirigent-like protein) family protein | chr2:9048687-9049336 REVERSE LENGTH=187
TRINITY_DN57913_c0_g1_i1	-3.64742	0.000105349	AT2G21180.1	3.98e-09	AT2G21180.1 | Symbols: | unknown protein; BEST Arabidopsis thaliana protein match is: unknown protein (TAIR:AT5G19875.1); Has 124 Blast hits to 124 proteins in 12 species: Archae - 0; Bacteria - 0; Metazoa - 0; Fungi - 0; Plants - 124; Viruses - 0; Other Eukaryotes - 0 (source: NCBI BLink). | chr2:9074956-9075351 REVERSE LENGTH=131
TRINITY_DN6584_c2_g3_i3	-3.3327	0.000674075	AT2G21280.1	1.74e-174	AT2G21280.1 | Symbols: GC1, ATSULA, SULA | NAD(P)-binding Rossmann-fold superfamily protein | chr2:9110502-9112679 REVERSE LENGTH=347
TRINITY_DN288_c0_g1_i99	-5.07616	3.07115e-06	AT2G21385.1	9.78e-150	AT2G21385.1 | Symbols: | unknown protein; FUNCTIONS IN: molecular_function unknown; INVOLVED IN: biological_process unknown; LOCATED IN: chloroplast, chloroplast envelope; EXPRESSED IN: 22 plant structures; EXPRESSED DURING: 13 growth stages; Has 49 Blast hits to 49 proteins in 20 species: Archae - 0; Bacteria - 0; Metazoa - 0; Fungi - 0; Plants - 44; Viruses - 0; Other Eukaryotes - 5 (source: NC…
TRINITY_DN3909_c0_g1_i5	-2.38035	0.0169385	AT2G21530.1	5.93e-47	AT2G21530.1 | Symbols: | SMAD/FHA domain-containing protein | chr2:9219372-9220464 FORWARD LENGTH=209
TRINITY_DN63148_c0_g1_i6	7.20584	0.0158132	AT2G21720.1	0	AT2G21720.1 | Symbols: | Plant protein of unknown function (DUF639) | chr2:9273696-9276802 FORWARD LENGTH=734
TRINITY_DN270_c0_g1_i50	-2.43152	0.0226277	AT2G21940.4	4.99e-69	AT2G21940.4 | Symbols: SK1, ATSK1 | shikimate kinase 1 | chr2:9351106-9352881 FORWARD LENGTH=304
TRINITY_DN703_c2_g1_i10	-2.91038	0.00209474	AT2G21960.1	1.64e-147	AT2G21960.1 | Symbols: | unknown protein; LOCATED IN: chloroplast; EXPRESSED IN: 22 plant structures; EXPRESSED DURING: 13 growth stages; BEST Arabidopsis thaliana protein match is: unknown protein (TAIR:AT1G56180.1); Has 224 Blast hits to 222 proteins in 59 species: Archae - 0; Bacteria - 65; Metazoa - 0; Fungi - 0; Plants - 134; Viruses - 0; Other Eukaryotes - 25 (source: NCBI BLink). | chr2:93…
TRINITY_DN703_c2_g1_i2	-2.99942	0.00121171	AT2G21970.1	9.43e-56	AT2G21970.1 | Symbols: SEP2 | stress enhanced protein 2 | chr2:9357188-9357874 REVERSE LENGTH=202
TRINITY_DN2146_c2_g1_i3	8.84544	1.02146e-15	AT2G22490.1	2.21e-72	AT2G22490.1 | Symbols: CYCD2;1, ATCYCD2;1 | Cyclin D2;1 | chr2:9554157-9555873 REVERSE LENGTH=361
TRINITY_DN41082_c0_g1_i5	6.27338	8.31483e-06	AT2G22610.2	0	AT2G22610.2 | Symbols: | Di-glucose binding protein with Kinesin motor domain | chr2:9599550-9604626 FORWARD LENGTH=1062
TRINITY_DN7967_c0_g1_i5	5.83827	8.33031e-10	AT2G22840.1	4.59e-95	AT2G22840.1 | Symbols: AtGRF1, GRF1 | growth-regulating factor 1 | chr2:9728841-9731141 FORWARD LENGTH=530
TRINITY_DN1030_c0_g1_i2	3.15014	0.00314885	AT2G22850.2	3.9e-18	AT2G22850.2 | Symbols: bZIP6 | basic leucine-zipper 6 | chr2:9732601-9733284 REVERSE LENGTH=227
TRINITY_DN12554_c0_g1_i1	-5.95367	2.90585e-05	AT2G22860.1	2.25e-09	AT2G22860.1 | Symbols: ATPSK2, PSK2 | phytosulfokine 2 precursor | chr2:9737666-9738077 FORWARD LENGTH=87
TRINITY_DN513_c0_g2_i1	2.89922	0.00209288	AT2G22900.1	3.69e-174	AT2G22900.1 | Symbols: | Galactosyl transferase GMA12/MNN10 family protein | chr2:9744359-9746193 REVERSE LENGTH=449
TRINITY_DN7043_c1_g1_i1	3.54034	0.000864075	AT2G22950.1	0	AT2G22950.1 | Symbols: | Cation transporter/ E1-E2 ATPase family protein | chr2:9766127-9769766 FORWARD LENGTH=1015
TRINITY_DN3466_c0_g1_i11	-9.77042	1.97587e-07	AT2G23060.2	6.24e-177	AT2G23060.2 | Symbols: | Acyl-CoA N-acyltransferases (NAT) superfamily protein | chr2:9812839-9814199 REVERSE LENGTH=358
TRINITY_DN10065_c1_g2_i3	3.37023	0.000354233	AT2G23520.1	0	AT2G23520.1 | Symbols: | Pyridoxal phosphate (PLP)-dependent transferases superfamily protein | chr2:10014256-10016943 REVERSE LENGTH=895
TRINITY_DN2590_c0_g1_i1	3.01125	0.00240636	AT2G23530.1	6.93e-92	AT2G23530.1 | Symbols: | Zinc-finger domain of monoamine-oxidase A repressor R1 | chr2:10020652-10022804 REVERSE LENGTH=552
TRINITY_DN3756_c0_g1_i1	4.59763	2.49872e-05	AT2G23540.1	0	AT2G23540.1 | Symbols: | GDSL-like Lipase/Acylhydrolase superfamily protein | chr2:10024366-10026058 FORWARD LENGTH=387
TRINITY_DN665_c1_g1_i1	2.45584	0.0122718	AT2G23810.1	2.17e-96	AT2G23810.1 | Symbols: TET8 | tetraspanin8 | chr2:10135859-10137352 REVERSE LENGTH=273
TRINITY_DN19129_c0_g1_i5	3.39741	0.00886309	AT2G23910.1	5.52e-138	AT2G23910.1 | Symbols: | NAD(P)-binding Rossmann-fold superfamily protein | chr2:10177902-10179789 FORWARD LENGTH=304
TRINITY_DN29745_c0_g1_i4	-4.25972	1.22501e-05	AT2G23970.1	2.46e-98	AT2G23970.1 | Symbols: | Class I glutamine amidotransferase-like superfamily protein | chr2:10199698-10201081 FORWARD LENGTH=251
TRINITY_DN6242_c0_g1_i2	3.86972	1.82544e-05	AT2G24260.1	4.55e-64	AT2G24260.1 | Symbols: LRL1 | LJRHL1-like 1 | chr2:10319646-10322177 REVERSE LENGTH=350
TRINITY_DN14882_c0_g1_i2	3.82685	0.0208401	AT2G24520.1	0	AT2G24520.1 | Symbols: AHA5, HA5 | H(+)-ATPase 5 | chr2:10415522-10419730 FORWARD LENGTH=931
TRINITY_DN1500_c2_g1_i1	2.68692	0.0059148	AT2G24580.1	4.41e-174	AT2G24580.1 | Symbols: | FAD-dependent oxidoreductase family protein | chr2:10444928-10446178 REVERSE LENGTH=416
TRINITY_DN1955_c2_g1_i2	-10.3064	1.08605e-08	AT2G24610.1	0	AT2G24610.1 | Symbols: ATCNGC14, CNGC14 | cyclic nucleotide-gated channel 14 | chr2:10457105-10460351 FORWARD LENGTH=726
TRINITY_DN9743_c0_g1_i12	3.76873	0.00754672	AT2G24615.1	1.8	AT2G24615.1 | Symbols: | Defensin-like (DEFL) family protein | chr2:10461199-10462818 FORWARD LENGTH=84
TRINITY_DN42_c0_g1_i12	8.50637	1.27181e-13	AT2G24630.1	0	AT2G24630.1 | Symbols: ATCSLC08, CSLC08, ATCSLC8 | Glycosyl transferase family 2 protein | chr2:10471558-10473984 REVERSE LENGTH=690
TRINITY_DN3667_c0_g1_i13	-2.19597	0.0347221	AT2G24860.1	9.36e-54	AT2G24860.1 | Symbols: | DnaJ/Hsp40 cysteine-rich domain superfamily protein | chr2:10587118-10588240 REVERSE LENGTH=144
TRINITY_DN41056_c0_g1_i1	7.20584	0.0158132	AT2G24970.1	4.33e-37	AT2G24970.1 | Symbols: | unknown protein; Has 33 Blast hits to 33 proteins in 17 species: Archae - 0; Bacteria - 0; Metazoa - 1; Fungi - 0; Plants - 28; Viruses - 0; Other Eukaryotes - 4 (source: NCBI BLink). | chr2:10620215-10621250 REVERSE LENGTH=152
TRINITY_DN59031_c0_g1_i4	-5.71247	3.31954e-08	AT2G25440.1	3.01e-27	AT2G25440.1 | Symbols: AtRLP20, RLP20 | receptor like protein 20 | chr2:10826735-10829402 FORWARD LENGTH=671
TRINITY_DN3448_c0_g1_i18	-3.86803	0.0151431	AT2G25470.1	2.98e-80	AT2G25470.1 | Symbols: AtRLP21, RLP21 | receptor like protein 21 | chr2:10838420-10841881 FORWARD LENGTH=935
TRINITY_DN20331_c0_g2_i1	-8.01543	5.26725e-10	AT2G25625.1	1.52e-14	AT2G25625.1 | Symbols: | unknown protein; FUNCTIONS IN: molecular_function unknown; INVOLVED IN: biological_process unknown; LOCATED IN: chloroplast; EXPRESSED IN: 10 plant structures; EXPRESSED DURING: LP.06 six leaves visible, LP.04 four leaves visible, 4 anthesis, petal differentiation and expansion stage; Has 24 Blast hits to 24 proteins in 9 species: Archae - 0; Bacteria - 0; Metazoa - 0; Fu…
TRINITY_DN644_c0_g1_i3	-6.79476	0.0456643	AT2G25760.1	0	AT2G25760.1 | Symbols: | Protein kinase family protein | chr2:10985118-10988652 REVERSE LENGTH=673
TRINITY_DN3267_c2_g3_i2	7.10582	1.56994e-11	AT2G25790.1	0	AT2G25790.1 | Symbols: | Leucine-rich receptor-like protein kinase family protein | chr2:11000631-11004031 FORWARD LENGTH=960
TRINITY_DN11154_c0_g1_i4	4.524	1.50968e-06	AT2G25810.1	1.1e-99	AT2G25810.1 | Symbols: TIP4;1 | tonoplast intrinsic protein 4;1 | chr2:11012658-11013906 FORWARD LENGTH=249
TRINITY_DN22649_c0_g1_i3	5.74574	4.54139e-06	AT2G25880.2	1.57e-83	AT2G25880.2 | Symbols: AtAUR2, AUR2 | ataurora2 | chr2:11034887-11036827 REVERSE LENGTH=256
TRINITY_DN6370_c0_g1_i5	2.52886	0.0153013	AT2G26070.1	5.42e-105	AT2G26070.1 | Symbols: RTE1 | Protein of unknown function (DUF778) | chr2:11105741-11106607 REVERSE LENGTH=250
TRINITY_DN7324_c0_g2_i4	-3.0436	0.00137004	AT2G26150.1	4.08e-104	AT2G26150.1 | Symbols: ATHSFA2, HSFA2 | heat shock transcription factor A2 | chr2:11135856-11137217 FORWARD LENGTH=345
TRINITY_DN30331_c0_g1_i3	7.83387	1.92697e-09	AT2G26180.1	4e-98	AT2G26180.1 | Symbols: IQD6 | IQ-domain 6 | chr2:11143433-11144982 REVERSE LENGTH=416
TRINITY_DN415_c1_g1_i19	-2.48165	0.0212325	AT2G26250.1	0	AT2G26250.1 | Symbols: FDH, KCS10 | 3-ketoacyl-CoA synthase 10 | chr2:11170799-11173059 REVERSE LENGTH=550
TRINITY_DN689_c1_g1_i26	-3.0411	0.000929648	AT2G26310.1	6.55e-93	AT2G26310.1 | Symbols: | Chalcone-flavanone isomerase family protein | chr2:11201770-11203919 FORWARD LENGTH=398
TRINITY_DN1106_c1_g2_i4	6.37197	2.99687e-10	AT2G26330.1	0	AT2G26330.1 | Symbols: ER, QRP1 | Leucine-rich receptor-like protein kinase family protein | chr2:11208367-11213895 REVERSE LENGTH=976
TRINITY_DN4339_c0_g1_i12	-3.8928	2.55156e-05	AT2G26340.1	1.66e-47	AT2G26340.1 | Symbols: | unknown protein; FUNCTIONS IN: molecular_function unknown; INVOLVED IN: biological_process unknown; LOCATED IN: chloroplast thylakoid membrane, chloroplast thylakoid lumen, chloroplast; EXPRESSED IN: 22 plant structures; EXPRESSED DURING: 13 growth stages; Has 38 Blast hits to 38 proteins in 13 species: Archae - 0; Bacteria - 0; Metazoa - 0; Fungi - 0; Plants - 38; Viruse…
TRINITY_DN4626_c0_g3_i2	-2.33394	0.0202665	AT2G26500.1	1.87e-25	AT2G26500.1 | Symbols: | cytochrome b6f complex subunit (petM), putative | chr2:11270370-11270747 FORWARD LENGTH=125
TRINITY_DN1955_c0_g1_i25	-3.332	0.000252567	AT2G26510.1	0	AT2G26510.1 | Symbols: PDE135 | Xanthine/uracil permease family protein | chr2:11274118-11277464 FORWARD LENGTH=551
TRINITY_DN22659_c2_g1_i1	4.39315	0.00224198	AT2G26520.1	1.82e-17	AT2G26520.1 | Symbols: | unknown protein; BEST Arabidopsis thaliana protein match is: unknown protein (TAIR:AT3G57500.1); Has 51 Blast hits to 51 proteins in 11 species: Archae - 0; Bacteria - 1; Metazoa - 0; Fungi - 0; Plants - 50; Viruses - 0; Other Eukaryotes - 0 (source: NCBI BLink). | chr2:11280280-11280717 FORWARD LENGTH=145
TRINITY_DN2096_c0_g1_i1	-2.91771	0.00158835	AT2G26640.1	0	AT2G26640.1 | Symbols: KCS11 | 3-ketoacyl-CoA synthase 11 | chr2:11330094-11331623 FORWARD LENGTH=509
TRINITY_DN7382_c0_g2_i11	4.49568	2.60334e-06	AT2G26650.1	0	AT2G26650.1 | Symbols: AKT1, ATAKT1, KT1 | K+ transporter 1 | chr2:11331965-11336444 REVERSE LENGTH=857
TRINITY_DN6392_c2_g1_i3	4.97732	5.16248e-08	AT2G26690.1	0	AT2G26690.1 | Symbols: | Major facilitator superfamily protein | chr2:11347347-11350916 REVERSE LENGTH=577
TRINITY_DN46633_c0_g1_i3	5.7646	9.13581e-05	AT2G26710.1	0	AT2G26710.1 | Symbols: BAS1, CYP734A1, CYP72B1 | Cytochrome P450 superfamily protein | chr2:11380700-11383413 FORWARD LENGTH=520
TRINITY_DN71676_c1_g1_i1	3.4134	0.000245551	AT2G26730.1	0	AT2G26730.1 | Symbols: | Leucine-rich repeat protein kinase family protein | chr2:11388621-11391286 FORWARD LENGTH=658
TRINITY_DN75944_c0_g1_i4	5.85145	7.40274e-09	AT2G26760.1	3.2e-118	AT2G26760.1 | Symbols: CYCB1;4 | Cyclin B1;4 | chr2:11401551-11403205 FORWARD LENGTH=387
TRINITY_DN3710_c0_g3_i2	-3.19044	0.000782257	AT2G26850.1	6.39e-103	AT2G26850.1 | Symbols: | F-box family protein | chr2:11449369-11450889 REVERSE LENGTH=371
TRINITY_DN641_c2_g3_i1	2.85577	0.00250879	AT2G26870.1	0	AT2G26870.1 | Symbols: NPC2 | non-specific phospholipase C2 | chr2:11457117-11459355 REVERSE LENGTH=514
TRINITY_DN1857_c0_g1_i13	-7.50588	0.00487003	AT2G26990.1	0	AT2G26990.1 | Symbols: FUS12, ATCSN2, COP12, CSN2 | proteasome family protein | chr2:11519684-11522412 REVERSE LENGTH=439
TRINITY_DN7203_c0_g2_i4	2.50281	0.0346117	AT2G27060.1	1.2e-67	AT2G27060.1 | Symbols: | Leucine-rich repeat protein kinase family protein | chr2:11551288-11554577 FORWARD LENGTH=1020
TRINITY_DN3333_c2_g1_i2	3.41643	0.000957527	AT2G27130.1	6.41e-19	AT2G27130.1 | Symbols: | Bifunctional inhibitor/lipid-transfer protein/seed storage 2S albumin superfamily protein | chr2:11595379-11596395 FORWARD LENGTH=176
TRINITY_DN71431_c1_g1_i5	4.60735	1.15167e-05	AT2G27140.1	1.16e-23	AT2G27140.1 | Symbols: | HSP20-like chaperones superfamily protein | chr2:11598496-11599264 REVERSE LENGTH=224
TRINITY_DN8804_c0_g1_i5	-2.90425	0.00232009	AT2G27290.1	1.15e-44	AT2G27290.1 | Symbols: | Protein of unknown function (DUF1279) | chr2:11678586-11679765 REVERSE LENGTH=201
TRINITY_DN2539_c6_g1_i2	-2.73674	0.0039059	AT2G27310.1	3.31e-34	AT2G27310.1 | Symbols: | F-box family protein | chr2:11683954-11684967 REVERSE LENGTH=337
TRINITY_DN4467_c0_g1_i7	-2.21011	0.0311695	AT2G27510.1	2.17e-56	AT2G27510.1 | Symbols: ATFD3, FD3 | ferredoxin 3 | chr2:11758281-11758748 REVERSE LENGTH=155
TRINITY_DN7290_c1_g2_i1	-2.84197	0.00272163	AT2G27680.1	0	AT2G27680.1 | Symbols: | NAD(P)-linked oxidoreductase superfamily protein | chr2:11803981-11805965 REVERSE LENGTH=384
TRINITY_DN939_c3_g2_i1	2.29783	0.0230545	AT2G27810.1	0	AT2G27810.1 | Symbols: ATNAT12, NAT12 | nucleobase-ascorbate transporter 12 | chr2:11852338-11855988 FORWARD LENGTH=709
TRINITY_DN3327_c1_g1_i14	-2.35714	0.0242072	AT2G27860.1	5.76e-155	AT2G27860.1 | Symbols: AXS1 | UDP-D-apiose/UDP-D-xylose synthase 1 | chr2:11864684-11866843 REVERSE LENGTH=389
TRINITY_DN5780_c1_g1_i6	8.8621	1.86099e-05	AT2G27920.1	0	AT2G27920.1 | Symbols: SCPL51 | serine carboxypeptidase-like 51 | chr2:11885777-11889043 REVERSE LENGTH=461
TRINITY_DN2199_c0_g1_i3	3.27094	0.0474924	AT2G27960.1	2.35e-46	AT2G27960.1 | Symbols: CKS1, CKS1AT | cyclin-dependent kinase-subunit 1 | chr2:11910903-11911543 REVERSE LENGTH=87
TRINITY_DN2113_c7_g1_i1	2.55602	0.00983202	AT2G28100.1	0	AT2G28100.1 | Symbols: ATFUC1, FUC1 | alpha-L-fucosidase 1 | chr2:11974803-11976489 FORWARD LENGTH=506
TRINITY_DN151_c8_g1_i10	3.27385	0.000688123	AT2G28110.1	0	AT2G28110.1 | Symbols: FRA8, IRX7 | Exostosin family protein | chr2:11978024-11979641 REVERSE LENGTH=448
TRINITY_DN1680_c0_g3_i2	2.64753	0.011335	AT2G28260.1	0	AT2G28260.1 | Symbols: ATCNGC15, CNGC15 | cyclic nucleotide-gated channel 15 | chr2:12049989-12052453 FORWARD LENGTH=678
TRINITY_DN8748_c0_g1_i6	7.12395	0.0204029	AT2G28315.1	1.25e-155	AT2G28315.1 | Symbols: | Nucleotide/sugar transporter family protein | chr2:12088896-12090570 FORWARD LENGTH=342
TRINITY_DN548_c0_g3_i1	8.01914	6.71118e-10	AT2G28410.1	2.98e-06	AT2G28410.1 | Symbols: | unknown protein; Has 18 Blast hits to 18 proteins in 5 species: Archae - 0; Bacteria - 0; Metazoa - 0; Fungi - 0; Plants - 18; Viruses - 0; Other Eukaryotes - 0 (source: NCBI BLink). | chr2:12156202-12156549 FORWARD LENGTH=115
TRINITY_DN2145_c1_g1_i4	-6.07081	1.15635e-10	AT2G28630.1	0	AT2G28630.1 | Symbols: KCS12 | 3-ketoacyl-CoA synthase 12 | chr2:12275719-12277149 REVERSE LENGTH=476
TRINITY_DN9746_c0_g1_i1	-2.87423	0.00256663	AT2G28710.1	1.06e-33	AT2G28710.1 | Symbols: | C2H2-type zinc finger family protein | chr2:12322974-12323444 FORWARD LENGTH=156
TRINITY_DN11211_c0_g1_i1	5.51602	1.88993e-09	AT2G28790.1	9.12e-125	AT2G28790.1 | Symbols: | Pathogenesis-related thaumatin superfamily protein | chr2:12354664-12355413 REVERSE LENGTH=249
TRINITY_DN2256_c3_g1_i2	-2.97233	0.00131078	AT2G28800.1	0	AT2G28800.1 | Symbols: ALB3 | 63 kDa inner membrane family protein | chr2:12356669-12359158 REVERSE LENGTH=462
TRINITY_DN9407_c0_g1_i1	8.11877	0.00047682	AT2G28950.1	1.96e-91	AT2G28950.1 | Symbols: ATEXPA6, ATEXP6, ATHEXP ALPHA 1.8, EXPA6 | expansin A6 | chr2:12431840-12433482 REVERSE LENGTH=257
TRINITY_DN4260_c0_g1_i3	-7.98149	6.38841e-10	AT2G28970.1	8.58e-52	AT2G28970.1 | Symbols: | Leucine-rich repeat protein kinase family protein | chr2:12443919-12448163 FORWARD LENGTH=786
TRINITY_DN7040_c0_g1_i3	-3.86803	0.0151431	AT2G29100.1	1.92e-102	AT2G29100.1 | Symbols: ATGLR2.9, GLR2.9 | glutamate receptor 2.9 | chr2:12501092-12504912 REVERSE LENGTH=940
TRINITY_DN39874_c1_g1_i2	3.5412	0.0168916	AT2G29120.1	0	AT2G29120.1 | Symbols: ATGLR2.7, GLR2.7 | glutamate receptor 2.7 | chr2:12511479-12515893 REVERSE LENGTH=952
TRINITY_DN1254_c1_g1_i4	4.50942	9.18835e-07	AT2G29350.1	5.13e-95	AT2G29350.1 | Symbols: SAG13 | senescence-associated gene 13 | chr2:12601036-12602222 FORWARD LENGTH=269
TRINITY_DN19461_c0_g1_i3	4.34642	0.0268395	AT2G29490.1	2.61e-40	AT2G29490.1 | Symbols: ATGSTU1, GST19, GSTU1 | glutathione S-transferase TAU 1 | chr2:12631593-12632360 REVERSE LENGTH=224
TRINITY_DN4462_c0_g1_i6	-2.96772	0.00270803	AT2G29500.1	1.21e-23	AT2G29500.1 | Symbols: | HSP20-like chaperones superfamily protein | chr2:12633279-12633740 REVERSE LENGTH=153
TRINITY_DN4130_c0_g2_i1	2.68997	0.00551411	AT2G29570.1	1.15e-161	AT2G29570.1 | Symbols: PCNA2, ATPCNA2 | proliferating cell nuclear antigen 2 | chr2:12650139-12651598 REVERSE LENGTH=264
TRINITY_DN526_c0_g2_i2	-3.80224	2.38391e-05	AT2G29650.1	0	AT2G29650.1 | Symbols: ANTR1, PHT4;1 | phosphate transporter 4;1 | chr2:12673685-12676003 REVERSE LENGTH=512
TRINITY_DN4325_c0_g1_i4	-3.77901	3.51588e-05	AT2G29670.1	1.12e-129	AT2G29670.1 | Symbols: | Tetratricopeptide repeat (TPR)-like superfamily protein | chr2:12682309-12684745 REVERSE LENGTH=536
TRINITY_DN5366_c0_g1_i17	3.07981	0.00198389	AT2G29890.1	0	AT2G29890.1 | Symbols: VLN1, ATVLN1 | villin-like 1 | chr2:12744597-12749474 FORWARD LENGTH=909
TRINITY_DN2398_c0_g1_i4	3.19579	0.001524	AT2G30150.1	2.32e-128	AT2G30150.1 | Symbols: | UDP-Glycosyltransferase superfamily protein | chr2:12874706-12876122 FORWARD LENGTH=440
TRINITY_DN2739_c0_g1_i10	-3.28433	0.00351229	AT2G30170.1	1.25e-120	AT2G30170.1 | Symbols: | Protein phosphatase 2C family protein | chr2:12879802-12881474 REVERSE LENGTH=298
TRINITY_DN44355_c0_g1_i3	9.35025	1.80166e-06	AT2G30220.1	1.19e-123	AT2G30220.1 | Symbols: | GDSL-like Lipase/Acylhydrolase family protein | chr2:12891266-12892537 REVERSE LENGTH=358
TRINITY_DN7290_c0_g1_i7	-3.11654	0.000879979	AT2G30270.1	5.53e-27	AT2G30270.1 | Symbols: | Protein of unknown function (DUF567) | chr2:12908027-12909057 REVERSE LENGTH=182
TRINITY_DN145_c4_g1_i2	-3.22473	0.00124312	AT2G30290.1	8.01e-105	AT2G30290.1 | Symbols: VSR2, VSR1;2, BP80-1;2, AtVSR2 | VACUOLAR SORTING RECEPTOR 2 | chr2:12912890-12915781 REVERSE LENGTH=625
TRINITY_DN29792_c0_g1_i4	8.93595	1.32587e-05	AT2G30370.2	5.38e-17	AT2G30370.2 | Symbols: CHAL, EPFL6 | allergen-related | chr2:12940577-12942167 REVERSE LENGTH=156
TRINITY_DN35440_c0_g1_i1	7.78754	0.00209288	AT2G30395.1	5.05e-34	AT2G30395.1 | Symbols: ATOFP17, OFP17 | ovate family protein 17 | chr2:12954409-12955083 REVERSE LENGTH=195
TRINITY_DN1719_c0_g1_i13	-3.22812	0.000782826	AT2G30440.1	7.03e-50	AT2G30440.1 | Symbols: TPP | thylakoid processing peptide | chr2:12973244-12975027 FORWARD LENGTH=340
TRINITY_DN1684_c0_g1_i4	3.0508	0.000866463	AT2G30490.1	0	AT2G30490.1 | Symbols: ATC4H, C4H, CYP73A5, REF3 | cinnamate-4-hydroxylase | chr2:12993861-12995683 REVERSE LENGTH=505
TRINITY_DN47401_c0_g1_i5	2.19263	0.0334065	AT2G30520.1	0	AT2G30520.1 | Symbols: RPT2 | Phototropic-responsive NPH3 family protein | chr2:13002920-13005573 REVERSE LENGTH=593
TRINITY_DN4699_c2_g1_i7	4.25683	0.00045535	AT2G30560.1	0.068	AT2G30560.1 | Symbols: | glycine-rich protein | chr2:13017347-13018857 FORWARD LENGTH=171
TRINITY_DN5254_c0_g1_i2	5.21354	1.71211e-07	AT2G30620.2	2.65e-21	AT2G30620.2 | Symbols: | winged-helix DNA-binding transcription factor family protein | chr2:13045360-13046267 FORWARD LENGTH=202
TRINITY_DN1175_c0_g1_i7	2.92924	0.00195852	AT2G30630.1	0	AT2G30630.1 | Symbols: | P-loop containing nucleoside triphosphate hydrolases superfamily protein | chr2:13046883-13049106 REVERSE LENGTH=531
TRINITY_DN10587_c0_g1_i1	-3.97924	2.52045e-05	AT2G30695.2	4.46e-43	AT2G30695.2 | Symbols: | FUNCTIONS IN: molecular_function unknown; INVOLVED IN: protein folding, protein transport; LOCATED IN: chloroplast; EXPRESSED IN: 23 plant structures; EXPRESSED DURING: 13 growth stages; CONTAINS InterPro DOMAIN/s: Trigger factor, ribosome-binding, bacterial (InterPro:IPR008881); Has 35333 Blast hits to 34131 proteins in 2444 species: Archae - 798; Bacteria - 22429; Metaz…
TRINITY_DN20648_c0_g2_i1	-4.7413	0.00491762	AT2G30730.1	0.065	AT2G30730.1 | Symbols: | Protein kinase superfamily protein | chr2:13093145-13094677 FORWARD LENGTH=338
TRINITY_DN5829_c5_g1_i1	-4.49151	0.000119614	AT2G30750.1	0.000188	AT2G30750.1 | Symbols: CYP71A12 | cytochrome P450, family 71, subfamily A, polypeptide 12 | chr2:13099486-13101389 REVERSE LENGTH=503
TRINITY_DN48975_c0_g1_i1	-2.8007	0.00290246	AT2G30870.1	9.68e-61	AT2G30870.1 | Symbols: ATGSTF10, ERD13, ATGSTF4, GSTF10 | glutathione S-transferase PHI 10 | chr2:13141490-13142392 FORWARD LENGTH=215
TRINITY_DN7230_c0_g1_i9	5.1689	0.00117125	AT2G30890.1	3.03e-59	AT2G30890.1 | Symbols: | Cytochrome b561/ferric reductase transmembrane protein family | chr2:13147774-13149663 FORWARD LENGTH=257
TRINITY_DN10283_c0_g3_i1	5.30934	0.000665336	AT2G30933.2	1.81e-33	AT2G30933.2 | Symbols: | Carbohydrate-binding X8 domain superfamily protein | chr2:13165235-13166517 REVERSE LENGTH=159
TRINITY_DN10000_c0_g1_i8	-2.27583	0.0241906	AT2G30950.1	0	AT2G30950.1 | Symbols: VAR2, FTSH2 | FtsH extracellular protease family | chr2:13174692-13177064 FORWARD LENGTH=695
TRINITY_DN85_c3_g1_i1	8.64424	1.86909e-11	AT2G31160.1	7.78e-72	AT2G31160.1 | Symbols: LSH3 | Protein of unknown function (DUF640) | chr2:13277903-13278562 FORWARD LENGTH=219
TRINITY_DN9569_c0_g1_i5	2.2231	0.0304697	AT2G31320.1	0	AT2G31320.1 | Symbols: PARP2, ATPARP2 | poly(ADP-ribose) polymerase 2 | chr2:13354046-13359578 REVERSE LENGTH=983
TRINITY_DN201953_c0_g1_i1	7.12395	0.0204029	AT2G31360.1	1.23e-24	AT2G31360.1 | Symbols: ADS2, DS2 | 16:0delta9 desaturase 2 | chr2:13372121-13373546 REVERSE LENGTH=307
TRINITY_DN4950_c0_g2_i6	-3.06488	0.00808521	AT2G31510.1	0	AT2G31510.1 | Symbols: ARI7, ATARI7 | IBR domain-containing protein | chr2:13416991-13421170 REVERSE LENGTH=562
TRINITY_DN1469_c2_g1_i6	-2.61925	0.0061299	AT2G31560.2	1.87e-46	AT2G31560.2 | Symbols: | Protein of unknown function (DUF1685) | chr2:13436611-13437312 FORWARD LENGTH=202
TRINITY_DN41418_c0_g1_i1	-6.89343	0.0346117	AT2G31690.1	2.59e-168	AT2G31690.1 | Symbols: | alpha/beta-Hydrolases superfamily protein | chr2:13476093-13477547 REVERSE LENGTH=484
TRINITY_DN4007_c0_g1_i13	6.05567	7.29833e-10	AT2G31750.1	6.97e-50	AT2G31750.1 | Symbols: UGT74D1 | UDP-glucosyl transferase 74D1 | chr2:13497312-13499870 FORWARD LENGTH=456
TRINITY_DN2939_c0_g1_i8	3.82685	0.0208401	AT2G31820.1	0	AT2G31820.1 | Symbols: | Ankyrin repeat family protein | chr2:13530350-13532562 FORWARD LENGTH=662
TRINITY_DN5359_c0_g2_i1	-2.72295	0.00384215	AT2G31880.1	0	AT2G31880.1 | Symbols: SOBIR1, EVR | Leucine-rich repeat protein kinase family protein | chr2:13554920-13556845 FORWARD LENGTH=641
TRINITY_DN14299_c0_g1_i51	4.10505	0.00047682	AT2G31900.1	0	AT2G31900.1 | Symbols: XIF, ATXIF, ATMYO5 | myosin-like protein XIF | chr2:13560760-13569623 REVERSE LENGTH=1556
TRINITY_DN1413_c2_g1_i27	-4.95246	0.000162549	AT2G31955.2	0	AT2G31955.2 | Symbols: CNX2 | cofactor of nitrate reductase and xanthine dehydrogenase 2 | chr2:13584635-13586484 REVERSE LENGTH=390
TRINITY_DN6856_c0_g1_i14	-6.98578	0.0264277	AT2G32000.1	0	AT2G32000.1 | Symbols: | DNA topoisomerase, type IA, core | chr2:13615999-13621563 REVERSE LENGTH=865
TRINITY_DN39354_c0_g1_i4	-2.24827	0.034954	AT2G32040.1	0	AT2G32040.1 | Symbols: | Major facilitator superfamily protein | chr2:13635116-13637592 FORWARD LENGTH=560
TRINITY_DN1519_c0_g1_i18	-6.98578	0.0264277	AT2G32260.1	2.14e-109	AT2G32260.1 | Symbols: ATCCT1, CCT1 | phosphorylcholine cytidylyltransferase | chr2:13697645-13700241 FORWARD LENGTH=332
TRINITY_DN45464_c0_g1_i3	5.00985	0.000162549	AT2G32280.1	7.71e-61	AT2G32280.1 | Symbols: | Protein of unknown function (DUF1218) | chr2:13713210-13713977 FORWARD LENGTH=163
TRINITY_DN12270_c0_g1_i1	3.27251	0.00969409	AT2G32390.3	0	AT2G32390.3 | Symbols: GLR3.5 | glutamate receptor 3.5 | chr2:13748468-13751908 REVERSE LENGTH=898
TRINITY_DN4730_c0_g1_i17	-4.20791	0.000228047	AT2G32500.1	5.16e-93	AT2G32500.1 | Symbols: | Stress responsive alpha-beta barrel domain protein | chr2:13795371-13797120 REVERSE LENGTH=276
TRINITY_DN13062_c0_g1_i1	3.18928	0.00156978	AT2G32590.1	0	AT2G32590.1 | Symbols: | LOCATED IN: chloroplast; EXPRESSED IN: 17 plant structures; EXPRESSED DURING: 9 growth stages; CONTAINS InterPro DOMAIN/s: Barren (InterPro:IPR008418); Has 467 Blast hits to 447 proteins in 202 species: Archae - 0; Bacteria - 4; Metazoa - 147; Fungi - 168; Plants - 39; Viruses - 1; Other Eukaryotes - 108 (source: NCBI BLink). | chr2:13829420-13833209 REVERSE LENGTH=671
TRINITY_DN11761_c0_g1_i22	-2.66687	0.0178553	AT2G32640.1	0	AT2G32640.1 | Symbols: | Lycopene beta/epsilon cyclase protein | chr2:13847197-13850811 REVERSE LENGTH=585
TRINITY_DN4578_c1_g1_i5	-4.77068	2.80948e-07	AT2G32680.1	7.94e-119	AT2G32680.1 | Symbols: AtRLP23, RLP23 | receptor like protein 23 | chr2:13859942-13862614 REVERSE LENGTH=890
TRINITY_DN2468_c3_g1_i2	2.24182	0.0409117	AT2G32800.1	0	AT2G32800.1 | Symbols: AP4.3A | protein kinase family protein | chr2:13916478-13919033 FORWARD LENGTH=851
TRINITY_DN4064_c4_g1_i2	2.86305	0.0150433	AT2G32940.1	0	AT2G32940.1 | Symbols: AGO6 | Argonaute family protein | chr2:13972218-13976856 REVERSE LENGTH=878
TRINITY_DN22205_c0_g1_i6	8.21043	2.27707e-10	AT2G32990.1	6.73e-135	AT2G32990.1 | Symbols: AtGH9B8, GH9B8 | glycosyl hydrolase 9B8 | chr2:14003361-14005844 FORWARD LENGTH=525
TRINITY_DN4578_c0_g1_i15	-3.34465	0.000665721	AT2G33030.1	4.05e-38	AT2G33030.1 | Symbols: AtRLP25, RLP25 | receptor like protein 25 | chr2:14017684-14018340 REVERSE LENGTH=218
TRINITY_DN5411_c2_g1_i1	-3.71101	0.000259583	AT2G33050.1	3.28e-18	AT2G33050.1 | Symbols: AtRLP26, RLP26 | receptor like protein 26 | chr2:14021870-14024272 FORWARD LENGTH=800
TRINITY_DN3858_c0_g1_i19	-3.88829	1.7357e-05	AT2G33060.1	2.35e-87	AT2G33060.1 | Symbols: AtRLP27, RLP27 | receptor like protein 27 | chr2:14025661-14028087 FORWARD LENGTH=808
TRINITY_DN2122_c4_g1_i1	-5.70477	2.31527e-08	AT2G33080.1	9.6e-32	AT2G33080.1 | Symbols: AtRLP28, RLP28 | receptor like protein 28 | chr2:14032015-14034237 FORWARD LENGTH=740
TRINITY_DN6288_c10_g1_i3	7.73335	0.00255476	AT2G33205.1	0	AT2G33205.1 | Symbols: | Serinc-domain containing serine and sphingolipid biosynthesis protein | chr2:14070987-14073211 REVERSE LENGTH=422
TRINITY_DN3277_c1_g1_i1	5.72767	1.22467e-07	AT2G33330.1	5.46e-79	AT2G33330.1 | Symbols: PDLP3 | plasmodesmata-located protein 3 | chr2:14123181-14125028 REVERSE LENGTH=304
TRINITY_DN19230_c0_g1_i3	11.3028	4.05022e-11	AT2G33380.1	1.11e-80	AT2G33380.1 | Symbols: RD20, CLO-3 | Caleosin-related family protein | chr2:14144984-14146374 REVERSE LENGTH=236
TRINITY_DN13016_c0_g2_i2	5.49728	0.000297795	AT2G33385.2	2.26e-119	AT2G33385.2 | Symbols: arpc2b | actin-related protein C2B | chr2:14147604-14149769 REVERSE LENGTH=374
TRINITY_DN6590_c0_g1_i4	7.67703	0.00314885	AT2G33480.2	2.42e-27	AT2G33480.2 | Symbols: ANAC041, NAC041 | NAC domain containing protein 41 | chr2:14181275-14182247 FORWARD LENGTH=266
TRINITY_DN15550_c0_g1_i4	6.27181	4.65469e-08	AT2G33560.1	3.1e-149	AT2G33560.1 | Symbols: BUBR1 | BUB1-related (BUB1: budding uninhibited by benzymidazol 1) | chr2:14213810-14215918 REVERSE LENGTH=395
TRINITY_DN1340_c5_g1_i1	2.60205	0.00719832	AT2G33570.1	0	AT2G33570.1 | Symbols: | Domain of unknown function (DUF23) | chr2:14217361-14219043 FORWARD LENGTH=496
TRINITY_DN1100_c2_g3_i1	-3.22026	0.000439576	AT2G33590.1	7.94e-129	AT2G33590.1 | Symbols: | NAD(P)-binding Rossmann-fold superfamily protein | chr2:14224622-14226365 FORWARD LENGTH=321
TRINITY_DN25915_c0_g1_i1	5.05379	0.00184559	AT2G33690.1	7.38e-18	AT2G33690.1 | Symbols: | Late embryogenesis abundant protein, group 6 | chr2:14252199-14252414 FORWARD LENGTH=71
TRINITY_DN27150_c0_g1_i2	-5.83043	2.75049e-08	AT2G33710.1	2.93e-23	AT2G33710.1 | Symbols: | Integrase-type DNA-binding superfamily protein | chr2:14259271-14260652 REVERSE LENGTH=218
TRINITY_DN5098_c2_g2_i1	5.3431	8.44759e-09	AT2G33850.1	0.002	AT2G33850.1 | Symbols: | unknown protein; FUNCTIONS IN: molecular_function unknown; INVOLVED IN: biological_process unknown; LOCATED IN: endomembrane system; EXPRESSED IN: 17 plant structures; EXPRESSED DURING: 9 growth stages; BEST Arabidopsis thaliana protein match is: unknown protein (TAIR:AT1G28400.1); Has 3053 Blast hits to 2119 proteins in 133 species: Archae - 6; Bacteria - 52; Metazoa - 1…
TRINITY_DN32263_c0_g1_i2	-7.15444	0.0158132	AT2G34123.1	0.098	AT2G34123.1 | Symbols: | Cysteine-rich protein | chr2:14406240-14406742 FORWARD LENGTH=81
TRINITY_DN2594_c0_g1_i6	2.3436	0.026804	AT2G34150.2	8.24e-79	AT2G34150.2 | Symbols: WAVE1 | SCAR family protein | chr2:14419432-14423259 REVERSE LENGTH=821
TRINITY_DN4366_c0_g1_i13	2.68918	0.00696006	AT2G34190.1	0	AT2G34190.1 | Symbols: | Xanthine/uracil permease family protein | chr2:14437065-14439407 FORWARD LENGTH=524
TRINITY_DN14256_c2_g1_i1	3.56493	0.00776085	AT2G34330.1	2.9	AT2G34330.1 | Symbols: | unknown protein; BEST Arabidopsis thaliana protein match is: unknown protein (TAIR:AT1G29540.1); Has 10 Blast hits to 10 proteins in 2 species: Archae - 0; Bacteria - 0; Metazoa - 0; Fungi - 0; Plants - 10; Viruses - 0; Other Eukaryotes - 0 (source: NCBI BLink). | chr2:14486627-14487058 FORWARD LENGTH=143
TRINITY_DN4073_c0_g1_i7	-5.27113	2.59692e-07	AT2G34460.1	6.24e-129	AT2G34460.1 | Symbols: | NAD(P)-binding Rossmann-fold superfamily protein | chr2:14529635-14530732 FORWARD LENGTH=280
TRINITY_DN91850_c0_g1_i2	3.58876	0.00279695	AT2G34530.1	7.63e-49	AT2G34530.1 | Symbols: | unknown protein; FUNCTIONS IN: molecular_function unknown; INVOLVED IN: biological_process unknown; LOCATED IN: endomembrane system; EXPRESSED IN: flower; EXPRESSED DURING: petal differentiation and expansion stage; BEST Arabidopsis thaliana protein match is: unknown protein (TAIR:AT2G34540.2); Has 35333 Blast hits to 34131 proteins in 2444 species: Archae - 798; Bacteria…
TRINITY_DN133_c1_g1_i11	-3.71131	0.00126379	AT2G34600.1	2.06e-12	AT2G34600.1 | Symbols: JAZ7, TIFY5B | jasmonate-zim-domain protein 7 | chr2:14573172-14573718 FORWARD LENGTH=148
TRINITY_DN12813_c0_g1_i1	5.46761	0.000341601	AT2G34650.1	2.14e-133	AT2G34650.1 | Symbols: PID, ABR | Protein kinase superfamily protein | chr2:14589934-14591557 REVERSE LENGTH=438
TRINITY_DN7589_c0_g1_i23	3.5099	0.000252922	AT2G34670.2	1.06e-140	AT2G34670.2 | Symbols: | Protein of unknown function (DUF630 and DUF632) | chr2:14612741-14615231 REVERSE LENGTH=694
TRINITY_DN9803_c0_g1_i7	2.15392	0.0387379	AT2G34680.1	0	AT2G34680.1 | Symbols: AIR9 | Outer arm dynein light chain 1 protein | chr2:14616947-14628300 REVERSE LENGTH=1708
TRINITY_DN3824_c1_g2_i2	4.46404	1.53073e-06	AT2G34700.1	2.59e-07	AT2G34700.1 | Symbols: | Pollen Ole e 1 allergen and extensin family protein | chr2:14634298-14635597 REVERSE LENGTH=175
TRINITY_DN2321_c0_g4_i1	3.68566	5.16506e-05	AT2G34710.1	0	AT2G34710.1 | Symbols: PHB, ATHB14, ATHB-14, PHB-1D | Homeobox-leucine zipper family protein / lipid-binding START domain-containing protein | chr2:14639548-14643993 REVERSE LENGTH=852
TRINITY_DN2222_c1_g1_i3	4.57704	1.85156e-05	AT2G34770.1	6.61e-133	AT2G34770.1 | Symbols: FAH1, ATFAH1 | fatty acid hydroxylase 1 | chr2:14666776-14668061 FORWARD LENGTH=237
TRINITY_DN13416_c0_g1_i1	-9.56123	6.04339e-07	AT2G34830.1	3.17e-61	AT2G34830.1 | Symbols: WRKY35, MEE24, AtWRKY35 | WRKY DNA-binding protein 35 | chr2:14693839-14696378 REVERSE LENGTH=427
TRINITY_DN1610_c1_g1_i7	3.56581	0.00088961	AT2G34850.1	2.46e-103	AT2G34850.1 | Symbols: MEE25 | NAD(P)-binding Rossmann-fold superfamily protein | chr2:14704792-14705768 REVERSE LENGTH=236
TRINITY_DN808_c2_g1_i5	-6.89343	0.0346117	AT2G34860.2	7.58e-56	AT2G34860.2 | Symbols: EDA3 | DnaJ/Hsp40 cysteine-rich domain superfamily protein | chr2:14708380-14709804 FORWARD LENGTH=186
TRINITY_DN380_c0_g1_i8	-3.43788	0.000415916	AT2G35130.1	0	AT2G35130.1 | Symbols: | Tetratricopeptide repeat (TPR)-like superfamily protein | chr2:14807589-14810164 REVERSE LENGTH=591
TRINITY_DN48107_c0_g1_i1	7.67703	0.00314885	AT2G35150.1	7.72e-127	AT2G35150.1 | Symbols: EXL1 | EXORDIUM like 1 | chr2:14817220-14818191 REVERSE LENGTH=323
TRINITY_DN1792_c1_g1_i2	-2.58942	0.00681127	AT2G35260.1	2.65e-135	AT2G35260.1 | Symbols: | unknown protein; FUNCTIONS IN: molecular_function unknown; INVOLVED IN: biological_process unknown; LOCATED IN: chloroplast; EXPRESSED IN: 21 plant structures; EXPRESSED DURING: 13 growth stages; BEST Arabidopsis thaliana protein match is: unknown protein (TAIR:AT4G17840.1); Has 42 Blast hits to 42 proteins in 14 species: Archae - 0; Bacteria - 0; Metazoa - 0; Fungi - 0; …
TRINITY_DN49332_c0_g1_i1	9.11618	5.63608e-06	AT2G35380.1	5.85e-142	AT2G35380.1 | Symbols: | Peroxidase superfamily protein | chr2:14892636-14893958 FORWARD LENGTH=336
TRINITY_DN2436_c4_g1_i1	-6.79476	0.0456643	AT2G35480.1	0.24	AT2G35480.1 | Symbols: | unknown protein; FUNCTIONS IN: molecular_function unknown; INVOLVED IN: biological_process unknown; LOCATED IN: mitochondrion; EXPRESSED IN: 13 plant structures; EXPRESSED DURING: 9 growth stages; BEST Arabidopsis thaliana protein match is: unknown protein (TAIR:AT1G32260.1); Has 47 Blast hits to 47 proteins in 14 species: Archae - 0; Bacteria - 0; Metazoa - 0; Fungi - 0;…
TRINITY_DN5580_c0_g1_i12	-3.72603	0.000484136	AT2G35500.1	1.13e-148	AT2G35500.1 | Symbols: SKL2 | shikimate kinase like 2 | chr2:14914038-14915909 FORWARD LENGTH=387
TRINITY_DN13670_c1_g1_i1	-4.832	3.59516e-07	AT2G35660.1	0	AT2G35660.1 | Symbols: CTF2A | FAD/NAD(P)-binding oxidoreductase family protein | chr2:14988499-14990320 FORWARD LENGTH=439
TRINITY_DN1768_c0_g1_i32	-3.24898	0.000487264	AT2G35690.1	0	AT2G35690.1 | Symbols: ACX5 | acyl-CoA oxidase 5 | chr2:14999962-15002892 FORWARD LENGTH=664
TRINITY_DN6777_c0_g1_i39	3.25552	0.000524038	AT2G35780.1	6.62e-141	AT2G35780.1 | Symbols: scpl26 | serine carboxypeptidase-like 26 | chr2:15037733-15040104 REVERSE LENGTH=452
TRINITY_DN255_c0_g3_i1	-2.27971	0.0257832	AT2G35820.1	3.51e-73	AT2G35820.1 | Symbols: | ureidoglycolate hydrolases | chr2:15050933-15052004 FORWARD LENGTH=192
TRINITY_DN242827_c0_g1_i1	-2.86883	0.00209166	AT2G35930.1	7.37e-149	AT2G35930.1 | Symbols: PUB23 | plant U-box 23 | chr2:15083101-15084336 REVERSE LENGTH=411
TRINITY_DN5701_c0_g1_i25	-4.57406	1.78168e-06	AT2G36145.1	2.86e-56	AT2G36145.1 | Symbols: | unknown protein; FUNCTIONS IN: molecular_function unknown; INVOLVED IN: biological_process unknown; LOCATED IN: chloroplast thylakoid membrane, chloroplast stroma, chloroplast; EXPRESSED IN: 19 plant structures; EXPRESSED DURING: 13 growth stages; Has 49 Blast hits to 49 proteins in 17 species: Archae - 0; Bacteria - 0; Metazoa - 0; Fungi - 0; Plants - 49; Viruses - 0; Ot…
TRINITY_DN21223_c0_g1_i7	4.96045	1.83168e-06	AT2G36200.1	0	AT2G36200.1 | Symbols: | P-loop containing nucleoside triphosphate hydrolases superfamily protein | chr2:15180078-15185189 REVERSE LENGTH=1009
TRINITY_DN1667_c1_g1_i4	-4.05006	0.000286796	AT2G36220.1	7.42e-13	AT2G36220.1 | Symbols: | unknown protein; BEST Arabidopsis thaliana protein match is: unknown protein (TAIR:AT3G52710.1); Has 74 Blast hits to 74 proteins in 10 species: Archae - 0; Bacteria - 0; Metazoa - 0; Fungi - 0; Plants - 74; Viruses - 0; Other Eukaryotes - 0 (source: NCBI BLink). | chr2:15192556-15193347 FORWARD LENGTH=263
TRINITY_DN4965_c3_g1_i4	11.3486	3.10982e-11	AT2G36400.1	2.06e-34	AT2G36400.1 | Symbols: AtGRF3, GRF3 | growth-regulating factor 3 | chr2:15270300-15272617 REVERSE LENGTH=398
TRINITY_DN9887_c0_g1_i2	5.11757	9.84463e-08	AT2G36570.1	0	AT2G36570.1 | Symbols: | Leucine-rich repeat protein kinase family protein | chr2:15335583-15337725 FORWARD LENGTH=672
TRINITY_DN32281_c0_g1_i2	7.83978	0.00171368	AT2G36690.1	6.69e-165	AT2G36690.1 | Symbols: | 2-oxoglutarate (2OG) and Fe(II)-dependent oxygenase superfamily protein | chr2:15379930-15381987 FORWARD LENGTH=366
TRINITY_DN11989_c0_g2_i1	9.82212	1.50574e-07	AT2G36710.1	1.21e-118	AT2G36710.1 | Symbols: | Pectin lyase-like superfamily protein | chr2:15389614-15391200 REVERSE LENGTH=407
TRINITY_DN2_c1_g2_i1	5.20051	1.04536e-07	AT2G36780.1	2.3e-174	AT2G36780.1 | Symbols: | UDP-Glycosyltransferase superfamily protein | chr2:15417618-15419108 REVERSE LENGTH=496
TRINITY_DN5150_c1_g1_i3	8.07662	8.0056e-16	AT2G36830.1	2.37e-138	AT2G36830.1 | Symbols: GAMMA-TIP, TIP1;1, GAMMA-TIP1 | gamma tonoplast intrinsic protein | chr2:15445490-15446336 FORWARD LENGTH=251
TRINITY_DN6007_c0_g1_i7	3.95685	2.07652e-05	AT2G36870.1	6.99e-148	AT2G36870.1 | Symbols: XTH32 | xyloglucan endotransglucosylase/hydrolase 32 | chr2:15472869-15474630 REVERSE LENGTH=299
TRINITY_DN12538_c1_g1_i11	2.69381	0.0145334	AT2G36890.1	7.53e-72	AT2G36890.1 | Symbols: RAX2, MYB38, ATMYB38, BIT1 | Duplicated homeodomain-like superfamily protein | chr2:15485821-15487245 FORWARD LENGTH=298
TRINITY_DN1450_c3_g1_i1	2.74952	0.0034156	AT2G36910.1	0	AT2G36910.1 | Symbols: ATPGP1, PGP1, ABCB1 | ATP binding cassette subfamily B1 | chr2:15502162-15507050 FORWARD LENGTH=1286
TRINITY_DN8058_c0_g1_i1	5.7646	9.13581e-05	AT2G36985.1	1.61e-11	AT2G36985.1 | Symbols: ROT4, DVL16 | DVL family protein | chr2:15534943-15535104 REVERSE LENGTH=53
TRINITY_DN4508_c0_g2_i1	-2.30677	0.0228726	AT2G36990.1	1.82e-136	AT2G36990.1 | Symbols: SIGF, SIG6, ATSIG6, SOLDAT8 | RNApolymerase sigma-subunit F | chr2:15537502-15540016 REVERSE LENGTH=547
TRINITY_DN887_c1_g1_i3	3.37775	0.00046415	AT2G37040.1	0	AT2G37040.1 | Symbols: PAL1, ATPAL1 | PHE ammonia lyase 1 | chr2:15557602-15560237 REVERSE LENGTH=725
TRINITY_DN21233_c3_g1_i3	3.27785	0.00106197	AT2G37090.1	3.59e-119	AT2G37090.1 | Symbols: IRX9 | Nucleotide-diphospho-sugar transferases superfamily protein | chr2:15587671-15589223 REVERSE LENGTH=351
TRINITY_DN6898_c0_g1_i1	3.83493	0.000649497	AT2G37130.2	2.31e-153	AT2G37130.2 | Symbols: | Peroxidase superfamily protein | chr2:15598225-15599734 REVERSE LENGTH=296
TRINITY_DN40275_c0_g1_i3	8.52189	8.72931e-05	AT2G37300.1	1.3e-09	AT2G37300.1 | Symbols: | unknown protein; Has 93 Blast hits to 62 proteins in 29 species: Archae - 0; Bacteria - 6; Metazoa - 13; Fungi - 19; Plants - 25; Viruses - 0; Other Eukaryotes - 30 (source: NCBI BLink). | chr2:15662845-15663547 REVERSE LENGTH=169
TRINITY_DN9208_c0_g1_i7	4.64694	3.65564e-06	AT2G37420.1	0	AT2G37420.1 | Symbols: | ATP binding microtubule motor family protein | chr2:15700550-15705165 FORWARD LENGTH=1039
TRINITY_DN11311_c0_g1_i4	4.80391	9.10291e-06	AT2G37540.1	5.96e-156	AT2G37540.1 | Symbols: | NAD(P)-binding Rossmann-fold superfamily protein | chr2:15751695-15753820 REVERSE LENGTH=321
TRINITY_DN5953_c1_g1_i7	2.42431	0.0354722	AT2G37560.2	4.73e-110	AT2G37560.2 | Symbols: ORC2, ATORC2 | origin recognition complex second largest subunit 2 | chr2:15759568-15761116 FORWARD LENGTH=345
TRINITY_DN2503_c0_g3_i1	-7.24984	3.71828e-08	AT2G37580.1	2.82e-18	AT2G37580.1 | Symbols: | RING/U-box superfamily protein | chr2:15764745-15765452 FORWARD LENGTH=235
TRINITY_DN21948_c0_g1_i1	6.17342	4.83768e-07	AT2G37610.1	5.99e-05	AT2G37610.1 | Symbols: | unknown protein; Has 21 Blast hits to 21 proteins in 5 species: Archae - 0; Bacteria - 0; Metazoa - 0; Fungi - 0; Plants - 21; Viruses - 0; Other Eukaryotes - 0 (source: NCBI BLink). | chr2:15776869-15777673 REVERSE LENGTH=161
TRINITY_DN11787_c0_g2_i3	8.17414	2.75162e-10	AT2G37640.1	3.59e-29	AT2G37640.1 | Symbols: ATEXPA3, ATEXP3, ATHEXP ALPHA 1.9, EXP3 | Barwin-like endoglucanases superfamily protein | chr2:15788077-15789812 REVERSE LENGTH=262
TRINITY_DN14705_c0_g1_i2	-2.39751	0.0363227	AT2G37730.1	3.03e-176	AT2G37730.1 | Symbols: | Protein of unknown function (DUF604) | chr2:15822186-15824538 REVERSE LENGTH=532
TRINITY_DN140729_c0_g1_i1	5.30934	0.000665336	AT2G37750.1	0.018	AT2G37750.1 | Symbols: | unknown protein; Has 21 Blast hits to 21 proteins in 7 species: Archae - 0; Bacteria - 0; Metazoa - 0; Fungi - 0; Plants - 21; Viruses - 0; Other Eukaryotes - 0 (source: NCBI BLink). | chr2:15831017-15831265 FORWARD LENGTH=82
TRINITY_DN3696_c0_g1_i9	4.05981	7.33421e-05	AT2G37770.2	0	AT2G37770.2 | Symbols: | NAD(P)-linked oxidoreductase superfamily protein | chr2:15834888-15836659 FORWARD LENGTH=315
TRINITY_DN30954_c0_g2_i1	9.55689	9.21193e-14	AT2G37870.1	1.02e-31	AT2G37870.1 | Symbols: | Bifunctional inhibitor/lipid-transfer protein/seed storage 2S albumin superfamily protein | chr2:15859280-15859723 FORWARD LENGTH=115
TRINITY_DN65183_c0_g1_i2	7.20584	0.0158132	AT2G37980.1	0	AT2G37980.1 | Symbols: | O-fucosyltransferase family protein | chr2:15894162-15897452 REVERSE LENGTH=638
TRINITY_DN44383_c0_g1_i2	7.98601	0.000808832	AT2G38010.1	0	AT2G38010.1 | Symbols: | Neutral/alkaline non-lysosomal ceramidase | chr2:15906862-15909867 FORWARD LENGTH=757
TRINITY_DN14300_c0_g1_i6	3.75332	5.49246e-05	AT2G38020.1	0	AT2G38020.1 | Symbols: VCL1, MAN, EMB258 | vacuoleless1 (VCL1) | chr2:15910098-15914190 REVERSE LENGTH=858
TRINITY_DN15413_c0_g1_i5	6.77372	2.76487e-09	AT2G38060.1	0	AT2G38060.1 | Symbols: PHT4;2 | phosphate transporter 4;2 | chr2:15922727-15925623 REVERSE LENGTH=512
TRINITY_DN7588_c4_g1_i2	4.19895	6.60466e-06	AT2G38070.1	4.48e-39	AT2G38070.1 | Symbols: | Protein of unknown function (DUF740) | chr2:15928737-15930596 FORWARD LENGTH=619
TRINITY_DN9394_c0_g1_i2	14.3903	6.0312e-19	AT2G38080.1	0	AT2G38080.1 | Symbols: IRX12, LAC4, ATLMCO4, LMCO4 | Laccase/Diphenol oxidase family protein | chr2:15934540-15937352 FORWARD LENGTH=558
TRINITY_DN727_c1_g1_i12	3.59057	9.00148e-05	AT2G38170.2	6.71e-69	AT2G38170.2 | Symbols: CAX1, ATCAX1, RCI4 | cation exchanger 1 | chr2:15990574-15993178 REVERSE LENGTH=392
TRINITY_DN11793_c1_g1_i9	-2.9805	0.00130638	AT2G38290.1	0	AT2G38290.1 | Symbols: ATAMT2, AMT2;1, AMT2 | ammonium transporter 2 | chr2:16039672-16042291 REVERSE LENGTH=475
TRINITY_DN772_c18_g1_i1	-5.14322	0.00117125	AT2G38300.1	2.06e-51	AT2G38300.1 | Symbols: | myb-like HTH transcriptional regulator family protein | chr2:16044175-16045679 REVERSE LENGTH=340
TRINITY_DN26524_c0_g1_i29	9.84786	1.31822e-07	AT2G38320.1	9.39e-176	AT2G38320.1 | Symbols: TBL34 | TRICHOME BIREFRINGENCE-LIKE 34 | chr2:16055488-16057874 FORWARD LENGTH=410
TRINITY_DN12193_c0_g1_i1	2.2412	0.0317838	AT2G38370.1	4.13e-98	AT2G38370.1 | Symbols: | Plant protein of unknown function (DUF827) | chr2:16072184-16074168 REVERSE LENGTH=522
TRINITY_DN1029_c0_g2_i7	-8.36764	1.99527e-13	AT2G38380.1	9.39e-51	AT2G38380.1 | Symbols: | Peroxidase superfamily protein | chr2:16076443-16078314 FORWARD LENGTH=349
TRINITY_DN3094_c0_g1_i11	5.66354	0.000143883	AT2G38600.1	2.03e-99	AT2G38600.1 | Symbols: | HAD superfamily, subfamily IIIB acid phosphatase | chr2:16145907-16146857 FORWARD LENGTH=251
TRINITY_DN1374_c6_g1_i1	5.32971	3.71828e-08	AT2G38620.2	0	AT2G38620.2 | Symbols: CDKB1;2 | cyclin-dependent kinase B1;2 | chr2:16152551-16153866 FORWARD LENGTH=311
TRINITY_DN4168_c0_g1_i6	-2.43256	0.0135808	AT2G38640.1	2.66e-59	AT2G38640.1 | Symbols: | Protein of unknown function (DUF567) | chr2:16157725-16158474 REVERSE LENGTH=196
TRINITY_DN1354_c11_g1_i4	2.20508	0.0359536	AT2G38650.2	0	AT2G38650.2 | Symbols: GAUT7 | galacturonosyltransferase 7 | chr2:16161856-16165523 REVERSE LENGTH=619
TRINITY_DN19110_c0_g1_i8	-2.45024	0.0148192	AT2G38860.2	1.14e-145	AT2G38860.2 | Symbols: YLS5 | Class I glutamine amidotransferase-like superfamily protein | chr2:16233629-16235207 REVERSE LENGTH=398
TRINITY_DN3910_c0_g1_i22	-2.77708	0.00738424	AT2G39200.1	6.85e-147	AT2G39200.1 | Symbols: MLO12, ATMLO12 | Seven transmembrane MLO family protein | chr2:16356255-16359797 REVERSE LENGTH=576
TRINITY_DN5653_c0_g1_i5	2.1321	0.0456643	AT2G39210.1	0	AT2G39210.1 | Symbols: | Major facilitator superfamily protein | chr2:16366287-16368231 REVERSE LENGTH=601
TRINITY_DN12400_c0_g1_i3	2.53638	0.0128886	AT2G39300.2	2.74e-129	AT2G39300.2 | Symbols: | unknown protein; INVOLVED IN: biological_process unknown; EXPRESSED IN: 8 plant structures; EXPRESSED DURING: 4 anthesis, petal differentiation and expansion stage; BEST Arabidopsis thaliana protein match is: unknown protein (TAIR:AT3G55060.1). | chr2:16410109-16412869 REVERSE LENGTH=837
TRINITY_DN221138_c0_g1_i1	9.45443	1.07337e-06	AT2G39370.1	1.73e-51	AT2G39370.1 | Symbols: | unknown protein; BEST Arabidopsis thaliana protein match is: unknown protein (TAIR:AT2G37380.1); Has 184 Blast hits to 178 proteins in 53 species: Archae - 0; Bacteria - 58; Metazoa - 9; Fungi - 0; Plants - 103; Viruses - 0; Other Eukaryotes - 14 (source: NCBI BLink). | chr2:16444280-16445266 REVERSE LENGTH=328
TRINITY_DN682_c0_g1_i3	2.93989	0.00185756	AT2G39380.1	0	AT2G39380.1 | Symbols: ATEXO70H2, EXO70H2 | exocyst subunit exo70 family protein H2 | chr2:16447096-16449009 REVERSE LENGTH=637
TRINITY_DN783_c0_g1_i28	-8.81046	2.35105e-05	AT2G39410.1	1.84e-39	AT2G39410.1 | Symbols: | alpha/beta-Hydrolases superfamily protein | chr2:16455667-16456401 FORWARD LENGTH=121
TRINITY_DN783_c0_g2_i1	5.14738	6.12256e-06	AT2G39420.1	2.39e-145	AT2G39420.1 | Symbols: | alpha/beta-Hydrolases superfamily protein | chr2:16460442-16462872 FORWARD LENGTH=317
TRINITY_DN6949_c0_g1_i1	-3.37687	0.000266619	AT2G39470.1	2.28e-81	AT2G39470.1 | Symbols: PPL2 | PsbP-like protein 2 | chr2:16476335-16477653 FORWARD LENGTH=238
TRINITY_DN17746_c0_g1_i2	12.248	1.66287e-13	AT2G39510.1	2.43e-94	AT2G39510.1 | Symbols: | nodulin MtN21 /EamA-like transporter family protein | chr2:16491358-16493085 REVERSE LENGTH=374
TRINITY_DN29313_c0_g1_i1	7.93889	0.00117125	AT2G39540.1	3.23e-20	AT2G39540.1 | Symbols: | Gibberellin-regulated family protein | chr2:16500866-16501241 FORWARD LENGTH=87
TRINITY_DN126_c1_g1_i10	-2.56537	0.00881359	AT2G39670.1	0	AT2G39670.1 | Symbols: | Radical SAM superfamily protein | chr2:16534303-16536986 FORWARD LENGTH=428
TRINITY_DN3789_c0_g3_i1	4.47295	8.41218e-07	AT2G39700.1	6.67e-165	AT2G39700.1 | Symbols: ATEXPA4, ATEXP4, ATHEXP ALPHA 1.6, EXPA4 | expansin A4 | chr2:16544246-16545434 REVERSE LENGTH=257
TRINITY_DN0_c1_g1_i4	-4.23754	2.12657e-06	AT2G39730.2	0	AT2G39730.2 | Symbols: RCA | rubisco activase | chr2:16571046-16573345 REVERSE LENGTH=446
TRINITY_DN7622_c0_g1_i6	3.09908	0.00152499	AT2G39740.1	1.97e-119	AT2G39740.1 | Symbols: | Nucleotidyltransferase family protein | chr2:16576250-16578704 FORWARD LENGTH=511
TRINITY_DN2760_c1_g1_i37	2.18395	0.0485697	AT2G39830.1	0	AT2G39830.1 | Symbols: DAR2 | DA1-related protein 2 | chr2:16619950-16623658 REVERSE LENGTH=528
TRINITY_DN6064_c1_g1_i4	5.32248	3.79698e-05	AT2G40080.1	6.64e-19	AT2G40080.1 | Symbols: ELF4 | Protein of unknown function (DUF1313) | chr2:16734545-16734880 REVERSE LENGTH=111
TRINITY_DN5670_c0_g1_i7	-2.39389	0.0164014	AT2G40095.1	1.21e-67	AT2G40095.1 | Symbols: | Alpha/beta hydrolase related protein | chr2:16743107-16744455 FORWARD LENGTH=209
TRINITY_DN4965_c2_g1_i5	-4.04278	7.76426e-06	AT2G40180.1	5.06e-87	AT2G40180.1 | Symbols: ATHPP2C5, PP2C5 | phosphatase 2C5 | chr2:16782522-16784014 FORWARD LENGTH=390
TRINITY_DN1826_c0_g1_i26	10.5816	2.42051e-09	AT2G40320.1	0	AT2G40320.1 | Symbols: TBL33 | TRICHOME BIREFRINGENCE-LIKE 33 | chr2:16840330-16842139 FORWARD LENGTH=425
TRINITY_DN1940_c0_g1_i17	6.46413	1.19096e-10	AT2G40370.1	0	AT2G40370.1 | Symbols: LAC5 | laccase 5 | chr2:16858192-16860593 REVERSE LENGTH=580
TRINITY_DN60492_c0_g1_i1	7.03714	0.0264277	AT2G40540.2	0	AT2G40540.2 | Symbols: KT2, ATKT2, SHY3, KUP2, ATKUP2, TRK2 | potassium transporter 2 | chr2:16931445-16934516 FORWARD LENGTH=794
TRINITY_DN5669_c0_g5_i1	12.358	6.50695e-21	AT2G40610.1	1.08e-122	AT2G40610.1 | Symbols: ATEXPA8, EXP8, ATEXP8, ATHEXP ALPHA 1.11, EXPA8 | expansin A8 | chr2:16949121-16950472 REVERSE LENGTH=253
TRINITY_DN34546_c0_g1_i3	2.80675	0.00626758	AT2G40815.1	6.4e-51	AT2G40815.1 | Symbols: | Calcium-dependent lipid-binding (CaLB domain) family protein | chr2:17034736-17036110 REVERSE LENGTH=367
TRINITY_DN2232_c0_g1_i60	-3.21778	0.00107307	AT2G41190.1	0	AT2G41190.1 | Symbols: | Transmembrane amino acid transporter family protein | chr2:17167561-17170145 REVERSE LENGTH=536
TRINITY_DN15134_c0_g1_i1	3.75947	0.000903334	AT2G41200.1	3.2e-22	AT2G41200.1 | Symbols: | unknown protein; Has 26 Blast hits to 26 proteins in 11 species: Archae - 0; Bacteria - 0; Metazoa - 0; Fungi - 0; Plants - 26; Viruses - 0; Other Eukaryotes - 0 (source: NCBI BLink). | chr2:17171657-17172929 FORWARD LENGTH=161
TRINITY_DN1969_c0_g2_i2	5.13154	0.00136856	AT2G41310.1	9.65e-48	AT2G41310.1 | Symbols: ATRR3, ARR8, RR3 | response regulator 3 | chr2:17222280-17223536 FORWARD LENGTH=225
TRINITY_DN935_c0_g1_i6	6.37364	8.0704e-11	AT2G41370.1	0	AT2G41370.1 | Symbols: BOP2 | Ankyrin repeat family protein / BTB/POZ domain-containing protein | chr2:17238019-17240203 REVERSE LENGTH=491
TRINITY_DN7762_c0_g1_i8	-3.17937	0.000490311	AT2G41380.1	1.96e-103	AT2G41380.1 | Symbols: | S-adenosyl-L-methionine-dependent methyltransferases superfamily protein | chr2:17251981-17252886 FORWARD LENGTH=269
TRINITY_DN65_c4_g1_i2	-2.44594	0.0122718	AT2G41430.5	1.37e-27	AT2G41430.5 | Symbols: ERD15 | dehydration-induced protein (ERD15) | chr2:17269736-17270314 FORWARD LENGTH=163
TRINITY_DN203246_c0_g1_i1	5.6787	6.28084e-06	AT2G41610.1	2.89e-72	AT2G41610.1 | Symbols: | unknown protein; Has 35333 Blast hits to 34131 proteins in 2444 species: Archae - 798; Bacteria - 22429; Metazoa - 974; Fungi - 991; Plants - 531; Viruses - 0; Other Eukaryotes - 9610 (source: NCBI BLink). | chr2:17347181-17348113 FORWARD LENGTH=310
TRINITY_DN1739_c4_g1_i1	-2.7363	0.00511177	AT2G41680.1	0	AT2G41680.1 | Symbols: NTRC | NADPH-dependent thioredoxin reductase C | chr2:17376349-17379028 REVERSE LENGTH=529
TRINITY_DN2084_c1_g1_i1	3.07613	0.0010397	AT2G41690.1	5.86e-57	AT2G41690.1 | Symbols: AT-HSFB3, HSFB3 | heat shock transcription factor B3 | chr2:17381723-17382577 FORWARD LENGTH=244
TRINITY_DN64_c0_g1_i11	7.93889	0.00117125	AT2G41705.2	8e-95	AT2G41705.2 | Symbols: | camphor resistance CrcB family protein | chr2:17398083-17399910 FORWARD LENGTH=461
TRINITY_DN2369_c0_g3_i1	7.98825	1.8971e-11	AT2G41820.1	0	AT2G41820.1 | Symbols: | Leucine-rich repeat protein kinase family protein | chr2:17447170-17449914 FORWARD LENGTH=890
TRINITY_DN9820_c1_g1_i1	2.14167	0.0482077	AT2G41890.1	0	AT2G41890.1 | Symbols: | curculin-like (mannose-binding) lectin family protein / PAN domain-containing protein | chr2:17478058-17480352 REVERSE LENGTH=764
TRINITY_DN8683_c0_g1_i1	13.8795	1.39638e-17	AT2G41990.1	1.13e-74	AT2G41990.1 | Symbols: | CONTAINS InterPro DOMAIN/s: Late embryogenesis abundant protein, group 2 (InterPro:IPR004864); BEST Arabidopsis thaliana protein match is: Late embryogenesis abundant (LEA) hydroxyproline-rich glycoprotein family (TAIR:AT4G35170.1); Has 172 Blast hits to 168 proteins in 15 species: Archae - 0; Bacteria - 0; Metazoa - 0; Fungi - 0; Plants - 172; Viruses - 0; Other Eukaryot…
TRINITY_DN10334_c0_g2_i6	-2.20132	0.0322841	AT2G42005.1	1.49e-170	AT2G42005.1 | Symbols: | Transmembrane amino acid transporter family protein | chr2:17531323-17532564 REVERSE LENGTH=413
TRINITY_DN14252_c0_g1_i3	4.16611	0.000207109	AT2G42110.1	7.87e-14	AT2G42110.1 | Symbols: | unknown protein; Has 27 Blast hits to 27 proteins in 11 species: Archae - 0; Bacteria - 0; Metazoa - 0; Fungi - 0; Plants - 25; Viruses - 0; Other Eukaryotes - 2 (source: NCBI BLink). | chr2:17562234-17562732 REVERSE LENGTH=137
TRINITY_DN43973_c0_g1_i1	4.20972	0.041406	AT2G42140.1	9.53e-22	AT2G42140.1 | Symbols: | VQ motif-containing protein | chr2:17568964-17569482 REVERSE LENGTH=172
TRINITY_DN835_c1_g1_i4	4.94286	0.000219138	AT2G42200.1	5.03e-40	AT2G42200.1 | Symbols: SPL9, AtSPL9 | squamosa promoter binding protein-like 9 | chr2:17587601-17589451 FORWARD LENGTH=375
TRINITY_DN29249_c0_g1_i3	9.0062	9.49737e-06	AT2G42260.1	2.41e-06	AT2G42260.1 | Symbols: UVI4, PYM | uv-b-insensitive 4 | chr2:17602240-17603283 REVERSE LENGTH=259
TRINITY_DN2469_c0_g1_i13	-2.5206	0.00938017	AT2G42280.1	8.96e-60	AT2G42280.1 | Symbols: | basic helix-loop-helix (bHLH) DNA-binding superfamily protein | chr2:17611428-17613163 REVERSE LENGTH=359
TRINITY_DN12898_c0_g1_i2	4.39957	9.72518e-07	AT2G42490.1	0	AT2G42490.1 | Symbols: | Copper amine oxidase family protein | chr2:17691600-17695526 REVERSE LENGTH=776
TRINITY_DN29823_c0_g4_i2	-3.85864	1.88239e-05	AT2G42750.1	2.94e-137	AT2G42750.1 | Symbols: | DNAJ heat shock N-terminal domain-containing protein | chr2:17793404-17795419 FORWARD LENGTH=344
TRINITY_DN6273_c0_g1_i17	5.13154	0.00136856	AT2G42800.1	2.47e-168	AT2G42800.1 | Symbols: AtRLP29, RLP29 | receptor like protein 29 | chr2:17808157-17809545 REVERSE LENGTH=462
TRINITY_DN20347_c0_g1_i9	-9.3516	1.65003e-06	AT2G42840.1	1e-29	AT2G42840.1 | Symbols: PDF1 | protodermal factor 1 | chr2:17826327-17827426 REVERSE LENGTH=306
TRINITY_DN4582_c0_g1_i4	-3.99409	0.000374481	AT2G42975.1	1.11e-41	AT2G42975.1 | Symbols: | unknown protein; FUNCTIONS IN: molecular_function unknown; INVOLVED IN: biological_process unknown; LOCATED IN: chloroplast thylakoid membrane, chloroplast; Has 32 Blast hits to 32 proteins in 16 species: Archae - 0; Bacteria - 0; Metazoa - 2; Fungi - 2; Plants - 28; Viruses - 0; Other Eukaryotes - 0 (source: NCBI BLink). | chr2:17873998-17874820 FORWARD LENGTH=187
TRINITY_DN3794_c1_g1_i11	2.85921	0.00220053	AT2G43020.1	0	AT2G43020.1 | Symbols: ATPAO2, PAO2 | polyamine oxidase 2 | chr2:17891945-17894440 FORWARD LENGTH=490
TRINITY_DN2101_c4_g1_i1	-5.23692	7.08458e-08	AT2G43060.1	1.28e-15	AT2G43060.1 | Symbols: IBH1 | ILI1 binding bHLH 1 | chr2:17909247-17909717 FORWARD LENGTH=156
TRINITY_DN2654_c0_g1_i12	-4.54145	4.54851e-07	AT2G43120.1	1.8e-142	AT2G43120.1 | Symbols: | RmlC-like cupins superfamily protein | chr2:17927339-17928871 FORWARD LENGTH=321
TRINITY_DN133_c2_g1_i3	2.90407	0.00398394	AT2G43160.1	8.47e-141	AT2G43160.1 | Symbols: | ENTH/VHS family protein | chr2:17948884-17953267 FORWARD LENGTH=895
TRINITY_DN512_c1_g1_i8	-3.18992	0.00273952	AT2G43560.1	2.87e-92	AT2G43560.1 | Symbols: | FKBP-like peptidyl-prolyl cis-trans isomerase family protein | chr2:18073995-18075385 REVERSE LENGTH=223
TRINITY_DN3239_c1_g1_i2	3.11857	0.000674075	AT2G43590.1	8.24e-70	AT2G43590.1 | Symbols: | Chitinase family protein | chr2:18081592-18082749 REVERSE LENGTH=264
TRINITY_DN9388_c0_g1_i3	-7.37539	0.00762783	AT2G43700.1	3.84e-06	AT2G43700.1 | Symbols: | Concanavalin A-like lectin protein kinase family protein | chr2:18116523-18118499 FORWARD LENGTH=658
TRINITY_DN5622_c0_g2_i1	10.9752	2.69057e-10	AT2G43840.2	7.81e-53	AT2G43840.2 | Symbols: UGT74F1 | UDP-glycosyltransferase 74 F1 | chr2:18157681-18159166 FORWARD LENGTH=449
TRINITY_DN27021_c0_g1_i11	-2.32068	0.022475	AT2G43945.1	9.54e-113	AT2G43945.1 | Symbols: | unknown protein; LOCATED IN: chloroplast; BEST Arabidopsis thaliana protein match is: unknown protein (TAIR:AT3G59870.1); Has 292 Blast hits to 292 proteins in 84 species: Archae - 0; Bacteria - 122; Metazoa - 0; Fungi - 0; Plants - 46; Viruses - 0; Other Eukaryotes - 124 (source: NCBI BLink). | chr2:18197995-18199988 REVERSE LENGTH=289
TRINITY_DN12892_c0_g1_i2	2.61319	0.00720011	AT2G44130.1	1.35e-46	AT2G44130.1 | Symbols: | Galactose oxidase/kelch repeat superfamily protein | chr2:18253731-18254960 FORWARD LENGTH=409
TRINITY_DN8271_c0_g1_i4	7.49357	0.00605919	AT2G44330.1	2.26e-12	AT2G44330.1 | Symbols: | RING/U-box superfamily protein | chr2:18310621-18311163 FORWARD LENGTH=180
TRINITY_DN37539_c0_g1_i1	-7.30543	0.00968964	AT2G44578.1	4.99e-12	AT2G44578.1 | Symbols: | RING/U-box superfamily protein | chr2:18400864-18401301 REVERSE LENGTH=145
TRINITY_DN2176_c0_g1_i6	-2.55046	0.017555	AT2G44650.1	9.87e-46	AT2G44650.1 | Symbols: CHL-CPN10, CPN10 | chloroplast chaperonin 10 | chr2:18419521-18420510 REVERSE LENGTH=139
TRINITY_DN8764_c0_g2_i5	4.45156	0.000173897	AT2G44740.1	3.23e-92	AT2G44740.1 | Symbols: CYCP4;1 | cyclin p4;1 | chr2:18442287-18443304 REVERSE LENGTH=202
TRINITY_DN3425_c0_g2_i3	3.44165	0.00134244	AT2G44770.1	4.99e-150	AT2G44770.1 | Symbols: | ELMO/CED-12 family protein | chr2:18457817-18459886 FORWARD LENGTH=266
TRINITY_DN894_c0_g1_i1	4.94392	7.62213e-07	AT2G44830.1	0	AT2G44830.1 | Symbols: | Protein kinase superfamily protein | chr2:18490398-18492779 FORWARD LENGTH=765
TRINITY_DN54204_c0_g1_i1	7.61843	0.0039041	AT2G44990.1	0	AT2G44990.1 | Symbols: CCD7, MAX3, ATCCD7 | carotenoid cleavage dioxygenase 7 | chr2:18558938-18561621 FORWARD LENGTH=629
TRINITY_DN5593_c1_g3_i1	4.52112	0.00135648	AT2G45050.1	6.27e-35	AT2G45050.1 | Symbols: GATA2 | GATA transcription factor 2 | chr2:18582958-18583845 FORWARD LENGTH=264
TRINITY_DN117788_c0_g1_i1	7.20584	0.0158132	AT2G45080.1	9.17e-71	AT2G45080.1 | Symbols: cycp3;1 | cyclin p3;1 | chr2:18591688-18592443 FORWARD LENGTH=222
TRINITY_DN3881_c0_g1_i2	9.93448	8.37989e-08	AT2G45190.1	7.77e-84	AT2G45190.1 | Symbols: AFO, FIL, YAB1 | Plant-specific transcription factor YABBY family protein | chr2:18628450-18630552 REVERSE LENGTH=229
TRINITY_DN40624_c0_g1_i2	-3.54532	0.000197837	AT2G45210.1	4.76e-36	AT2G45210.1 | Symbols: | SAUR-like auxin-responsive protein family | chr2:18641884-18642372 FORWARD LENGTH=162
TRINITY_DN47954_c0_g1_i2	9.33213	1.97195e-06	AT2G45250.1	1.61e-17	AT2G45250.1 | Symbols: | Integral membrane protein hemolysin-III homolog | chr2:18661464-18662550 FORWARD LENGTH=204
TRINITY_DN9203_c0_g1_i6	3.57921	0.00439956	AT2G45280.1	4.55e-139	AT2G45280.1 | Symbols: ATRAD51C, RAD51C | RAS associated with diabetes protein 51C | chr2:18670103-18672041 FORWARD LENGTH=363
TRINITY_DN32342_c0_g1_i4	-5.33969	0.000503329	AT2G45400.1	1.42e-58	AT2G45400.1 | Symbols: BEN1 | NAD(P)-binding Rossmann-fold superfamily protein | chr2:18703960-18706235 REVERSE LENGTH=364
TRINITY_DN18130_c2_g1_i1	5.93096	8.49434e-10	AT2G45470.1	2.2e-130	AT2G45470.1 | Symbols: FLA8, AGP8 | FASCICLIN-like arabinogalactan protein 8 | chr2:18742797-18744059 REVERSE LENGTH=420
TRINITY_DN34291_c0_g1_i1	5.44049	1.9943e-05	AT2G45490.1	7.52e-153	AT2G45490.1 | Symbols: AtAUR3, AUR3 | ataurora3 | chr2:18747658-18749044 REVERSE LENGTH=288
TRINITY_DN15196_c0_g1_i3	2.55582	0.0496052	AT2G45650.1	5.39e-63	AT2G45650.1 | Symbols: AGL6 | AGAMOUS-like 6 | chr2:18804453-18806291 FORWARD LENGTH=252
TRINITY_DN13620_c0_g1_i17	6.94476	0.0346117	AT2G45700.1	0	AT2G45700.1 | Symbols: | sterile alpha motif (SAM) domain-containing protein | chr2:18827216-18830505 REVERSE LENGTH=723
TRINITY_DN3262_c1_g1_i7	-7.88735	0.00117125	AT2G45770.1	0	AT2G45770.1 | Symbols: CPFTSY, FRD4 | signal recognition particle receptor protein, chloroplast (FTSY) | chr2:18851248-18853402 FORWARD LENGTH=366
TRINITY_DN10535_c0_g3_i1	3.68139	0.000205149	AT2G45960.2	1.93e-10	AT2G45960.2 | Symbols: PIP1B, TMP-A, ATHH2, PIP1;2 | plasma membrane intrinsic protein 1B | chr2:18910450-18911579 FORWARD LENGTH=274
TRINITY_DN45752_c0_g1_i2	3.82685	0.0208401	AT2G46130.1	9e-55	AT2G46130.1 | Symbols: WRKY43, ATWRKY43 | WRKY DNA-binding protein 43 | chr2:18957254-18957669 FORWARD LENGTH=109
TRINITY_DN141321_c0_g1_i3	-5.30736	2.96227e-05	AT2G46160.1	1.48e-28	AT2G46160.1 | Symbols: | RING/U-box superfamily protein | chr2:18963109-18963753 FORWARD LENGTH=214
TRINITY_DN6315_c0_g1_i3	6.33776	2.13298e-09	AT2G46170.1	2.09e-90	AT2G46170.1 | Symbols: | Reticulon family protein | chr2:18965410-18966940 FORWARD LENGTH=255
TRINITY_DN6646_c0_g1_i10	-2.14178	0.0461703	AT2G46240.1	5.81e-28	AT2G46240.1 | Symbols: BAG6, ATBAG6 | BCL-2-associated athanogene 6 | chr2:18986586-18989827 FORWARD LENGTH=1043
TRINITY_DN534_c6_g1_i1	3.57038	7.28295e-05	AT2G46330.1	4.54e-14	AT2G46330.1 | Symbols: AGP16, ATAGP16 | arabinogalactan protein 16 | chr2:19018730-19019108 REVERSE LENGTH=73
TRINITY_DN22615_c0_g1_i2	8.16044	0.00040264	AT2G46410.1	1.73e-13	AT2G46410.1 | Symbols: CPC | Homeodomain-like superfamily protein | chr2:19049315-19050185 REVERSE LENGTH=94
TRINITY_DN877_c0_g1_i18	-6.43577	5.59983e-10	AT2G46494.1	4.92e-21	AT2G46494.1 | Symbols: | RING/U-box superfamily protein | chr2:19082344-19083811 REVERSE LENGTH=362
TRINITY_DN877_c0_g1_i7	-2.62219	0.0250986	AT2G46495.1	6.25e-19	AT2G46495.1 | Symbols: | RING/U-box superfamily protein | chr2:19084134-19085704 REVERSE LENGTH=372
TRINITY_DN1193_c2_g1_i2	8.45649	0.000115477	AT2G46570.1	0	AT2G46570.1 | Symbols: LAC6 | laccase 6 | chr2:19126872-19129069 FORWARD LENGTH=569
TRINITY_DN24427_c0_g1_i1	8.45649	0.000115477	AT2G46620.1	2.36e-173	AT2G46620.1 | Symbols: | P-loop containing nucleoside triphosphate hydrolases superfamily protein | chr2:19139071-19140546 REVERSE LENGTH=491
TRINITY_DN6788_c0_g1_i2	4.09496	1.16377e-05	AT2G46630.1	2.08e-06	AT2G46630.1 | Symbols: | unknown protein; LOCATED IN: chloroplast; EXPRESSED IN: 22 plant structures; EXPRESSED DURING: 13 growth stages; Has 110095 Blast hits to 59224 proteins in 2216 species: Archae - 177; Bacteria - 15429; Metazoa - 38345; Fungi - 18843; Plants - 13341; Viruses - 3084; Other Eukaryotes - 20876 (source: NCBI BLink). | chr2:19145529-19146713 FORWARD LENGTH=394
TRINITY_DN23399_c0_g1_i7	8.83662	2.09036e-05	AT2G46760.1	0	AT2G46760.1 | Symbols: | D-arabinono-1,4-lactone oxidase family protein | chr2:19213028-19215166 REVERSE LENGTH=603
TRINITY_DN3893_c1_g1_i1	8.00887	7.10778e-10	AT2G46770.1	2.63e-108	AT2G46770.1 | Symbols: NST1, EMB2301, ANAC043 | NAC (No Apical Meristem) domain transcriptional regulator superfamily protein | chr2:19220917-19222822 REVERSE LENGTH=365
TRINITY_DN8408_c1_g2_i5	11.7304	3.44166e-12	AT2G46780.1	1.82e-70	AT2G46780.1 | Symbols: | RNA-binding (RRM/RBD/RNP motifs) family protein | chr2:19229516-19231043 FORWARD LENGTH=336
TRINITY_DN5133_c0_g2_i5	-4.70301	2.73072e-07	AT2G46820.2	1.19e-51	AT2G46820.2 | Symbols: PTAC8, TMP14, PSAP, PSI-P | photosystem I P subunit | chr2:19243729-19244870 FORWARD LENGTH=174
TRINITY_DN10239_c0_g1_i1	6.18498	1.2791e-05	AT2G46850.1	1.39e-133	AT2G46850.1 | Symbols: | Protein kinase superfamily protein | chr2:19251083-19253313 FORWARD LENGTH=633
TRINITY_DN12574_c0_g1_i52	2.91385	0.00178769	AT2G46920.2	0	AT2G46920.2 | Symbols: POL | Protein phosphatase 2C family protein | chr2:19278106-19280921 REVERSE LENGTH=856
TRINITY_DN800_c4_g1_i1	-3.26781	0.00804198	AT2G46940.1	0.014	AT2G46940.1 | Symbols: | unknown protein; BEST Arabidopsis thaliana protein match is: unknown protein (TAIR:AT3G62070.1); Has 143 Blast hits to 141 proteins in 14 species: Archae - 0; Bacteria - 0; Metazoa - 4; Fungi - 0; Plants - 139; Viruses - 0; Other Eukaryotes - 0 (source: NCBI BLink). | chr2:19286658-19287505 REVERSE LENGTH=252
TRINITY_DN6954_c1_g1_i15	4.07223	0.000119586	AT2G47010.2	0	AT2G47010.2 | Symbols: | unknown protein; FUNCTIONS IN: molecular_function unknown; INVOLVED IN: biological_process unknown; LOCATED IN: endomembrane system; EXPRESSED IN: 17 plant structures; EXPRESSED DURING: 10 growth stages; BEST Arabidopsis thaliana protein match is: unknown protein (TAIR:AT1G17030.1); Has 72 Blast hits to 72 proteins in 13 species: Archae - 0; Bacteria - 0; Metazoa - 0; Fun…
TRINITY_DN4504_c2_g1_i2	-7.56695	0.0039041	AT2G47030.1	0.21	AT2G47030.1 | Symbols: VGDH1 | Plant invertase/pectin methylesterase inhibitor superfamily | chr2:19324415-19326268 REVERSE LENGTH=588
TRINITY_DN14011_c0_g1_i2	3.24703	0.0107492	AT2G47160.1	0	AT2G47160.1 | Symbols: BOR1 | HCO3- transporter family | chr2:19357740-19360787 REVERSE LENGTH=704
TRINITY_DN3676_c5_g1_i2	-3.1998	0.000450585	AT2G47180.1	8.39e-147	AT2G47180.1 | Symbols: AtGolS1, GolS1 | galactinol synthase 1 | chr2:19369049-19370372 REVERSE LENGTH=344
TRINITY_DN1904_c1_g1_i9	-5.34768	5.33938e-09	AT2G47240.2	0	AT2G47240.2 | Symbols: LACS1 | AMP-dependent synthetase and ligase family protein | chr2:19393835-19397616 FORWARD LENGTH=660
TRINITY_DN771_c0_g1_i2	4.69429	3.90855e-07	AT2G47440.1	0	AT2G47440.1 | Symbols: | Tetratricopeptide repeat (TPR)-like superfamily protein | chr2:19469912-19471660 FORWARD LENGTH=526
TRINITY_DN3343_c4_g1_i1	3.92449	1.5677e-05	AT2G47500.1	0	AT2G47500.1 | Symbols: | P-loop nucleoside triphosphate hydrolases superfamily protein with CH (Calponin Homology) domain | chr2:19493247-19497882 FORWARD LENGTH=983
TRINITY_DN1820_c0_g1_i4	-2.65265	0.00616378	AT2G47600.1	0	AT2G47600.1 | Symbols: ATMHX, MHX1, ATMHX1, MHX | magnesium/proton exchanger | chr2:19524518-19526828 REVERSE LENGTH=539
TRINITY_DN30140_c0_g2_i1	9.42053	1.27438e-06	AT2G47670.1	1.11e-10	AT2G47670.1 | Symbols: | Plant invertase/pectin methylesterase inhibitor superfamily protein | chr2:19544131-19544757 REVERSE LENGTH=208
TRINITY_DN15603_c0_g1_i3	3.89222	0.00215081	AT2G47680.1	0	AT2G47680.1 | Symbols: | zinc finger (CCCH type) helicase family protein | chr2:19545828-19550871 REVERSE LENGTH=1015
TRINITY_DN7754_c0_g1_i1	10.6417	1.75038e-09	AT2G47750.1	0	AT2G47750.1 | Symbols: GH3.9 | putative indole-3-acetic acid-amido synthetase GH3.9 | chr2:19560307-19562974 REVERSE LENGTH=585
TRINITY_DN16506_c0_g1_i12	-3.09171	0.00108672	AT2G47910.1	1.13e-103	AT2G47910.1 | Symbols: CRR6 | chlororespiratory reduction 6 | chr2:19614741-19615559 FORWARD LENGTH=246
TRINITY_DN2706_c1_g1_i1	9.22796	5.98118e-13	AT2G47930.1	0.17	AT2G47930.1 | Symbols: AGP26, ATAGP26 | arabinogalactan protein 26 | chr2:19617219-19617629 REVERSE LENGTH=136
TRINITY_DN33791_c0_g2_i4	4.03167	0.00120634	AT2G48030.1	6.99e-156	AT2G48030.1 | Symbols: | DNAse I-like superfamily protein | chr2:19647834-19649988 REVERSE LENGTH=438
TRINITY_DN626_c0_g1_i1	-3.83763	2.19339e-05	AT2G48070.2	6.04e-64	AT2G48070.2 | Symbols: RPH1 | resistance to phytophthora 1 | chr2:19662863-19663773 FORWARD LENGTH=197
TRINITY_DN1076_c0_g1_i1	6.32049	3.56133e-08	AT2G48140.2	7.17e-34	AT2G48140.2 | Symbols: EDA4 | Bifunctional inhibitor/lipid-transfer protein/seed storage 2S albumin superfamily protein | chr2:19686442-19687157 FORWARD LENGTH=131
TRINITY_DN37653_c0_g2_i1	6.29043	7.6513e-06	AT3G01015.1	1.23e-79	AT3G01015.1 | Symbols: | TPX2 (targeting protein for Xklp2) protein family | chr3:1798-4017 REVERSE LENGTH=488
TRINITY_DN3223_c1_g1_i2	-2.32948	0.0229391	AT3G01120.1	0	AT3G01120.1 | Symbols: MTO1, CGS, ATCYS1, CGS1 | Pyridoxal phosphate (PLP)-dependent transferases superfamily protein | chr3:39234-41865 REVERSE LENGTH=563
TRINITY_DN122_c0_g1_i13	-3.80421	2.44448e-05	AT3G01180.1	0	AT3G01180.1 | Symbols: AtSS2, SS2 | starch synthase 2 | chr3:62456-65678 REVERSE LENGTH=792
TRINITY_DN7263_c0_g1_i3	-6.22625	7.6513e-06	AT3G01190.1	5.43e-135	AT3G01190.1 | Symbols: | Peroxidase superfamily protein | chr3:67236-68477 REVERSE LENGTH=321
TRINITY_DN2470_c1_g1_i17	-3.98057	1.44913e-05	AT3G01200.1	0.19	AT3G01200.1 | Symbols: AtRP2, RP2 | PPDK regulatory protein 2 | chr3:69826-71348 REVERSE LENGTH=377
TRINITY_DN5550_c0_g1_i1	-2.57859	0.00762783	AT3G01420.1	0	AT3G01420.1 | Symbols: ALPHA-DOX1, DOX1, DIOX1, PADOX-1 | Peroxidase superfamily protein | chr3:159689-162726 REVERSE LENGTH=639
TRINITY_DN238_c3_g1_i2	-2.36808	0.0238332	AT3G01430.1	7.62e-19	AT3G01430.1 | Symbols: | BEST Arabidopsis thaliana protein match is: NHL domain-containing protein (TAIR:AT5G14890.1); Has 98 Blast hits to 98 proteins in 12 species: Archae - 0; Bacteria - 0; Metazoa - 0; Fungi - 0; Plants - 98; Viruses - 0; Other Eukaryotes - 0 (source: NCBI BLink). | chr3:165595-166137 REVERSE LENGTH=180
TRINITY_DN2284_c1_g1_i9	-4.74452	6.63224e-07	AT3G01440.1	5.51e-72	AT3G01440.1 | Symbols: PQL1, PQL2 | PsbQ-like 1 | chr3:168478-169407 FORWARD LENGTH=220
TRINITY_DN1860_c25_g2_i1	-7.89367	1.87362e-15	AT3G01500.1	1.48e-81	AT3G01500.1 | Symbols: CA1, ATBCA1, SABP3, ATSABP3 | carbonic anhydrase 1 | chr3:194853-196716 REVERSE LENGTH=270
TRINITY_DN2409_c1_g1_i7	-2.88743	0.00215898	AT3G01510.1	0	AT3G01510.1 | Symbols: LSF1 | like SEX4 1 | chr3:198855-201682 REVERSE LENGTH=591
TRINITY_DN4266_c0_g2_i8	-5.30874	0.000575623	AT3G01540.4	0	AT3G01540.4 | Symbols: DRH1, ATDRH1 | DEAD box RNA helicase 1 | chr3:213077-216142 REVERSE LENGTH=619
TRINITY_DN521_c3_g1_i1	3.6968	0.00969409	AT3G01600.1	9.56e-92	AT3G01600.1 | Symbols: anac044, NAC044 | NAC domain containing protein 44 | chr3:229365-231105 FORWARD LENGTH=370
TRINITY_DN7832_c0_g1_i6	-2.86996	0.0174144	AT3G01650.1	2.52e-154	AT3G01650.1 | Symbols: RGLG1 | RING domain ligase1 | chr3:242734-245062 FORWARD LENGTH=489
TRINITY_DN5254_c1_g1_i1	3.24415	0.000458293	AT3G01680.1	0	AT3G01680.1 | Symbols: | CONTAINS InterPro DOMAIN/s: Mediator complex subunit Med28 (InterPro:IPR021640); BEST Arabidopsis thaliana protein match is: unknown protein (TAIR:AT3G01670.1); Has 122 Blast hits to 112 proteins in 13 species: Archae - 0; Bacteria - 0; Metazoa - 0; Fungi - 0; Plants - 122; Viruses - 0; Other Eukaryotes - 0 (source: NCBI BLink). | chr3:252033-255246 FORWARD LENGTH=740
TRINITY_DN990_c0_g1_i20	2.60821	0.00826229	AT3G01750.1	0	AT3G01750.1 | Symbols: | Ankyrin repeat family protein | chr3:270615-272691 FORWARD LENGTH=664
TRINITY_DN24759_c0_g1_i9	-7.83865	0.00141115	AT3G01960.1	0.025	AT3G01960.1 | Symbols: | unknown protein; Has 13 Blast hits to 13 proteins in 5 species: Archae - 0; Bacteria - 0; Metazoa - 0; Fungi - 0; Plants - 13; Viruses - 0; Other Eukaryotes - 0 (source: NCBI BLink). | chr3:324581-325087 REVERSE LENGTH=138
TRINITY_DN70125_c1_g1_i9	3.82685	0.0208401	AT3G02110.1	0	AT3G02110.1 | Symbols: scpl25 | serine carboxypeptidase-like 25 | chr3:370902-373637 REVERSE LENGTH=473
TRINITY_DN5150_c1_g2_i4	3.07612	0.00184559	AT3G02120.1	1.38e-07	AT3G02120.1 | Symbols: | hydroxyproline-rich glycoprotein family protein | chr3:377122-377577 FORWARD LENGTH=126
TRINITY_DN4402_c3_g1_i1	5.43228	1.74466e-08	AT3G02230.1	0	AT3G02230.1 | Symbols: RGP1, ATRGP1 | reversibly glycosylated polypeptide 1 | chr3:415463-417304 FORWARD LENGTH=357
TRINITY_DN10037_c0_g1_i6	-2.69554	0.00641778	AT3G02380.1	4.34e-85	AT3G02380.1 | Symbols: COL2, ATCOL2 | CONSTANS-like 2 | chr3:487438-488624 REVERSE LENGTH=347
TRINITY_DN1493_c0_g2_i3	10.4618	4.65518e-09	AT3G02420.1	2.78e-94	AT3G02420.1 | Symbols: | unknown protein; FUNCTIONS IN: molecular_function unknown; INVOLVED IN: biological_process unknown; LOCATED IN: membrane; EXPRESSED IN: 25 plant structures; EXPRESSED DURING: 15 growth stages; CONTAINS InterPro DOMAIN/s: Uncharacterised protein family UPF0121 (InterPro:IPR005344); Has 72 Blast hits to 71 proteins in 25 species: Archae - 0; Bacteria - 0; Metazoa - 2; Fungi…
TRINITY_DN1997_c0_g1_i9	-2.82623	0.00244308	AT3G02470.4	1.69e-156	AT3G02470.4 | Symbols: | S-adenosylmethionine decarboxylase | chr3:510223-511323 FORWARD LENGTH=366
TRINITY_DN1609_c0_g1_i6	-2.42483	0.0153211	AT3G02800.1	3.83e-83	AT3G02800.1 | Symbols: | Tyrosine phosphatase family protein | chr3:606638-607704 REVERSE LENGTH=203
TRINITY_DN7488_c2_g1_i1	3.53136	0.001036	AT3G02820.1	1.21e-60	AT3G02820.1 | Symbols: | zinc knuckle (CCHC-type) family protein | chr3:611573-613294 FORWARD LENGTH=282
TRINITY_DN11560_c0_g1_i2	-2.59584	0.00861565	AT3G02910.1	4.11e-58	AT3G02910.1 | Symbols: | AIG2-like (avirulence induced gene) family protein | chr3:649986-650549 FORWARD LENGTH=187
TRINITY_DN9607_c0_g1_i2	-2.59024	0.0076435	AT3G02940.1	8.21e-19	AT3G02940.1 | Symbols: MYB107, AtMYB107 | myb domain protein 107 | chr3:662141-663830 FORWARD LENGTH=321
TRINITY_DN27059_c0_g1_i1	6.94476	0.0346117	AT3G02960.1	8.58e-14	AT3G02960.1 | Symbols: | Heavy metal transport/detoxification superfamily protein | chr3:667245-668626 REVERSE LENGTH=246
TRINITY_DN4541_c0_g1_i9	8.98316	1.06549e-05	AT3G03050.1	0	AT3G03050.1 | Symbols: CSLD3, KJK, ATCSLD3 | cellulose synthase-like D3 | chr3:687873-691629 FORWARD LENGTH=1145
TRINITY_DN751_c3_g1_i13	-2.73812	0.00379088	AT3G03080.1	0	AT3G03080.1 | Symbols: | Zinc-binding dehydrogenase family protein | chr3:698530-700278 REVERSE LENGTH=350
TRINITY_DN1505_c16_g1_i5	8.42264	0.000133502	AT3G03120.1	7.59e-118	AT3G03120.1 | Symbols: ATARFB1C, ARFB1C | ADP-ribosylation factor B1C | chr3:717345-718914 FORWARD LENGTH=192
TRINITY_DN124143_c0_g2_i2	7.93889	0.00117125	AT3G03190.1	4.25e-84	AT3G03190.1 | Symbols: ATGSTF11, ATGSTF6, GSTF11 | glutathione S-transferase F11 | chr3:735071-735877 FORWARD LENGTH=214
TRINITY_DN1302_c0_g1_i6	-4.94767	7.61606e-08	AT3G03200.1	2.98e-14	AT3G03200.1 | Symbols: anac045, NAC045 | NAC domain containing protein 45 | chr3:736141-738527 REVERSE LENGTH=479
TRINITY_DN3242_c0_g1_i5	3.82913	8.27721e-05	AT3G03220.1	8.04e-129	AT3G03220.1 | Symbols: ATEXPA13, EXP13, ATEXP13, ATHEXP ALPHA 1.22, EXPA13 | expansin A13 | chr3:742655-743975 REVERSE LENGTH=266
TRINITY_DN1195_c0_g2_i1	7.03714	0.0264277	AT3G03340.1	1.52e-75	AT3G03340.1 | Symbols: UNE6 | LUC7 related protein | chr3:786439-789762 FORWARD LENGTH=402
TRINITY_DN1496_c0_g1_i16	10.6255	4.08072e-18	AT3G03470.1	3.58e-48	AT3G03470.1 | Symbols: CYP89A9 | cytochrome P450, family 87, subfamily A, polypeptide 9 | chr3:824692-826345 REVERSE LENGTH=511
TRINITY_DN22544_c0_g2_i2	8.78427	2.65486e-05	AT3G03500.1	5.84e-123	AT3G03500.1 | Symbols: | TatD related DNase | chr3:832929-834350 FORWARD LENGTH=272
TRINITY_DN128_c1_g2_i1	7.73335	0.00255476	AT3G03650.1	6.04e-16	AT3G03650.1 | Symbols: EDA5 | Exostosin family protein | chr3:884298-886166 REVERSE LENGTH=499
TRINITY_DN263992_c0_g1_i1	9.5628	1.94976e-15	AT3G03680.1	0	AT3G03680.1 | Symbols: | C2 calcium/lipid-binding plant phosphoribosyltransferase family protein | chr3:907624-910677 FORWARD LENGTH=1017
TRINITY_DN8771_c0_g1_i18	2.82577	0.00287265	AT3G03770.2	0	AT3G03770.2 | Symbols: | Leucine-rich repeat protein kinase family protein | chr3:945303-948436 REVERSE LENGTH=802
TRINITY_DN2501_c4_g2_i2	-2.29517	0.0227712	AT3G03870.2	1.07e-37	AT3G03870.2 | Symbols: | unknown protein; BEST Arabidopsis thaliana protein match is: unknown protein (TAIR:AT5G18130.1); Has 47 Blast hits to 47 proteins in 13 species: Archae - 0; Bacteria - 0; Metazoa - 2; Fungi - 0; Plants - 45; Viruses - 0; Other Eukaryotes - 0 (source: NCBI BLink). | chr3:995520-997180 FORWARD LENGTH=266
TRINITY_DN319_c2_g1_i10	-4.75048	8.85353e-05	AT3G04110.1	1.05e-21	AT3G04110.1 | Symbols: GLR1, ATGLR1.1, GLR1.1 | glutamate receptor 1.1 | chr3:1077361-1080236 FORWARD LENGTH=808
TRINITY_DN9558_c0_g1_i9	9.89799	1.01575e-07	AT3G04380.1	1.75e-156	AT3G04380.1 | Symbols: SUVR4, SDG31 | SET-domain containing protein lysine methyltransferase family protein | chr3:1161602-1164539 FORWARD LENGTH=492
TRINITY_DN712_c8_g1_i2	5.90405	4.77834e-05	AT3G04630.3	1.5	AT3G04630.3 | Symbols: WDL1 | WVD2-like 1 | chr3:1259231-1260652 FORWARD LENGTH=286
TRINITY_DN6821_c0_g1_i11	3.20496	0.000466222	AT3G04720.1	1.57e-69	AT3G04720.1 | Symbols: PR4, HEL, PR-4 | pathogenesis-related 4 | chr3:1285691-1286531 REVERSE LENGTH=212
TRINITY_DN30628_c0_g1_i3	2.48737	0.0107556	AT3G04730.1	2.34e-98	AT3G04730.1 | Symbols: IAA16 | indoleacetic acid-induced protein 16 | chr3:1288993-1290415 REVERSE LENGTH=236
TRINITY_DN243_c4_g1_i6	-2.29127	0.0447898	AT3G05090.2	0	AT3G05090.2 | Symbols: LRS1 | Transducin/WD40 repeat-like superfamily protein | chr3:1418573-1422723 REVERSE LENGTH=753
TRINITY_DN6522_c0_g1_i22	4.69263	0.00840014	AT3G05330.1	2.65e-90	AT3G05330.1 | Symbols: ATN, ATTAN | cyclin family | chr3:1519162-1521159 REVERSE LENGTH=444
TRINITY_DN5438_c1_g1_i1	-3.92997	0.000181613	AT3G05360.1	2.68e-18	AT3G05360.1 | Symbols: AtRLP30, RLP30 | receptor like protein 30 | chr3:1530900-1533260 REVERSE LENGTH=786
TRINITY_DN2634_c0_g4_i1	-4.05939	1.69084e-05	AT3G05370.1	7.75e-19	AT3G05370.1 | Symbols: AtRLP31, RLP31 | receptor like protein 31 | chr3:1536134-1538716 REVERSE LENGTH=860
TRINITY_DN5563_c0_g1_i1	-4.44918	6.55697e-06	AT3G05410.2	4.51e-103	AT3G05410.2 | Symbols: | Photosystem II reaction center PsbP family protein | chr3:1554783-1561456 FORWARD LENGTH=280
TRINITY_DN8390_c0_g1_i2	10.9034	3.9994e-10	AT3G05470.1	0	AT3G05470.1 | Symbols: | Actin-binding FH2 (formin homology 2) family protein | chr3:1579667-1582547 REVERSE LENGTH=884
TRINITY_DN860_c5_g1_i4	-3.01444	0.00105469	AT3G05550.1	6.34e-31	AT3G05550.1 | Symbols: | Hypoxia-responsive family protein | chr3:1612860-1613748 FORWARD LENGTH=97
TRINITY_DN16700_c0_g1_i1	2.72261	0.0360272	AT3G05610.1	0	AT3G05610.1 | Symbols: | Plant invertase/pectin methylesterase inhibitor superfamily | chr3:1625876-1627976 REVERSE LENGTH=669
TRINITY_DN45421_c0_g1_i4	9.48755	8.41218e-07	AT3G05620.1	1.47e-169	AT3G05620.1 | Symbols: | Plant invertase/pectin methylesterase inhibitor superfamily | chr3:1629658-1631766 REVERSE LENGTH=543
TRINITY_DN2400_c0_g1_i1	-2.37711	0.0235927	AT3G05640.2	1.08e-88	AT3G05640.2 | Symbols: | Protein phosphatase 2C family protein | chr3:1640610-1642227 REVERSE LENGTH=358
TRINITY_DN2518_c0_g1_i15	-2.54818	0.0110722	AT3G05660.1	6.02e-95	AT3G05660.1 | Symbols: AtRLP33, RLP33 | receptor like protein 33 | chr3:1649258-1652001 REVERSE LENGTH=875
TRINITY_DN1969_c4_g3_i1	-3.16116	0.00162793	AT3G05820.1	2.39e-69	AT3G05820.1 | Symbols: INVH, At-A/N-InvH | invertase H | chr3:1733119-1735757 REVERSE LENGTH=659
TRINITY_DN5067_c0_g1_i3	8.01914	6.71118e-10	AT3G05858.1	2.52e-14	AT3G05858.1 | Symbols: | unknown protein; FUNCTIONS IN: molecular_function unknown; INVOLVED IN: biological_process unknown; LOCATED IN: cellular_component unknown; BEST Arabidopsis thaliana protein match is: unknown protein (TAIR:AT5G26620.1); Has 30201 Blast hits to 17322 proteins in 780 species: Archae - 12; Bacteria - 1396; Metazoa - 17338; Fungi - 3422; Plants - 5037; Viruses - 0; Other Euka…
TRINITY_DN6242_c0_g1_i1	-5.14322	0.00117125	AT3G05910.1	0	AT3G05910.1 | Symbols: | Pectinacetylesterase family protein | chr3:1764509-1767240 REVERSE LENGTH=415
TRINITY_DN5945_c0_g1_i9	-3.07207	0.000861019	AT3G06060.1	9.62e-135	AT3G06060.1 | Symbols: | NAD(P)-binding Rossmann-fold superfamily protein | chr3:1828296-1830160 REVERSE LENGTH=326
TRINITY_DN18909_c0_g1_i1	5.32248	3.79698e-05	AT3G06145.1	2.19e-43	AT3G06145.1 | Symbols: | unknown protein; Has 15 Blast hits to 15 proteins in 7 species: Archae - 0; Bacteria - 0; Metazoa - 0; Fungi - 0; Plants - 15; Viruses - 0; Other Eukaryotes - 0 (source: NCBI BLink). | chr3:1860118-1860618 REVERSE LENGTH=166
TRINITY_DN8895_c0_g2_i2	3.24948	0.00053347	AT3G06150.1	0	AT3G06150.1 | Symbols: | unknown protein; BEST Arabidopsis thaliana protein match is: unknown protein (TAIR:AT5G19060.1); Has 61 Blast hits to 59 proteins in 10 species: Archae - 0; Bacteria - 0; Metazoa - 3; Fungi - 0; Plants - 58; Viruses - 0; Other Eukaryotes - 0 (source: NCBI BLink). | chr3:1861971-1863755 REVERSE LENGTH=594
TRINITY_DN440_c0_g1_i14	6.37646	1.72397e-09	AT3G06350.1	3.19e-155	AT3G06350.1 | Symbols: EMB3004, MEE32 | dehydroquinate dehydratase, putative / shikimate dehydrogenase, putative | chr3:1924536-1927701 REVERSE LENGTH=603
TRINITY_DN1969_c4_g3_i2	-3.71438	3.35321e-05	AT3G06500.1	0	AT3G06500.1 | Symbols: | Plant neutral invertase family protein | chr3:2012309-2015471 FORWARD LENGTH=664
TRINITY_DN10434_c0_g2_i2	2.47768	0.0121925	AT3G06580.1	0	AT3G06580.1 | Symbols: GAL1, GALK | Mevalonate/galactokinase family protein | chr3:2049141-2051867 REVERSE LENGTH=496
TRINITY_DN6699_c0_g1_i12	7.98601	0.000808832	AT3G06620.1	0	AT3G06620.1 | Symbols: | PAS domain-containing protein tyrosine kinase family protein | chr3:2062833-2067138 REVERSE LENGTH=773
TRINITY_DN13854_c0_g1_i1	7.20584	0.0158132	AT3G06840.1	7.23e-39	AT3G06840.1 | Symbols: | unknown protein; BEST Arabidopsis thaliana protein match is: unknown protein (TAIR:AT5G49170.1); Has 33 Blast hits to 33 proteins in 9 species: Archae - 0; Bacteria - 0; Metazoa - 0; Fungi - 0; Plants - 33; Viruses - 0; Other Eukaryotes - 0 (source: NCBI BLink). | chr3:2156930-2157624 FORWARD LENGTH=187
TRINITY_DN23085_c0_g1_i1	2.84017	0.00342782	AT3G06868.1	7.52e-32	AT3G06868.1 | Symbols: | unknown protein; FUNCTIONS IN: molecular_function unknown; INVOLVED IN: biological_process unknown; LOCATED IN: cellular_component unknown; BEST Arabidopsis thaliana protein match is: unknown protein (TAIR:AT5G49100.1); Has 30201 Blast hits to 17322 proteins in 780 species: Archae - 12; Bacteria - 1396; Metazoa - 17338; Fungi - 3422; Plants - 5037; Viruses - 0; Other Euka…
TRINITY_DN26182_c0_g1_i7	6.94476	0.0346117	AT3G06880.1	0	AT3G06880.1 | Symbols: | Transducin/WD40 repeat-like superfamily protein | chr3:2169899-2175686 REVERSE LENGTH=1261
TRINITY_DN6885_c1_g1_i25	2.50985	0.0419828	AT3G06895.1	0.016	AT3G06895.1 | Symbols: | unknown protein; Has 2 Blast hits to 2 proteins in 1 species: Archae - 0; Bacteria - 0; Metazoa - 0; Fungi - 0; Plants - 2; Viruses - 0; Other Eukaryotes - 0 (source: NCBI BLink). | chr3:2178129-2178284 FORWARD LENGTH=51
TRINITY_DN3768_c1_g1_i2	6.84606	0.0456643	AT3G07010.1	4.26e-79	AT3G07010.1 | Symbols: | Pectin lyase-like superfamily protein | chr3:2212973-2216306 REVERSE LENGTH=416
TRINITY_DN5616_c0_g1_i4	-2.35491	0.0241802	AT3G07130.1	0	AT3G07130.1 | Symbols: ATPAP15, PAP15 | purple acid phosphatase 15 | chr3:2255763-2257981 REVERSE LENGTH=532
TRINITY_DN40332_c1_g1_i1	2.21355	0.0421446	AT3G07210.1	6.83e-165	AT3G07210.1 | Symbols: | unknown protein; Has 97 Blast hits to 85 proteins in 31 species: Archae - 0; Bacteria - 14; Metazoa - 7; Fungi - 19; Plants - 37; Viruses - 0; Other Eukaryotes - 20 (source: NCBI BLink). | chr3:2293000-2295119 REVERSE LENGTH=547
TRINITY_DN11625_c1_g2_i1	3.05544	0.0299791	AT3G07250.1	6.83e-20	AT3G07250.1 | Symbols: | nuclear transport factor 2 (NTF2) family protein / RNA recognition motif (RRM)-containing protein | chr3:2300579-2308305 REVERSE LENGTH=1294
TRINITY_DN2782_c3_g1_i2	3.22156	0.00097095	AT3G07350.1	5.88e-69	AT3G07350.1 | Symbols: | Protein of unknown function (DUF506) | chr3:2347674-2348570 FORWARD LENGTH=298
TRINITY_DN15856_c1_g1_i1	8.24034	0.000289108	AT3G07390.1	7.06e-43	AT3G07390.1 | Symbols: AIR12 | auxin-responsive family protein | chr3:2365452-2366273 FORWARD LENGTH=273
TRINITY_DN14275_c0_g1_i2	5.21024	2.01679e-06	AT3G07420.1	0	AT3G07420.1 | Symbols: NS2, ATNS2, SYNC2_ARATH, SYNC2 | asparaginyl-tRNA synthetase 2 | chr3:2374179-2376644 REVERSE LENGTH=638
TRINITY_DN5728_c0_g1_i23	-2.25041	0.0265132	AT3G07560.1	8.91e-34	AT3G07560.1 | Symbols: APM2, PEX13 | peroxin 13 | chr3:2411616-2413310 REVERSE LENGTH=304
TRINITY_DN24920_c0_g1_i2	4.54243	9.91754e-07	AT3G07570.1	1.51e-118	AT3G07570.1 | Symbols: | Cytochrome b561/ferric reductase transmembrane with DOMON related domain | chr3:2418205-2420206 REVERSE LENGTH=369
TRINITY_DN1075_c0_g1_i4	-4.76418	2.228e-06	AT3G07600.1	4.8e-10	AT3G07600.1 | Symbols: | Heavy metal transport/detoxification superfamily protein | chr3:2424300-2424954 REVERSE LENGTH=157
TRINITY_DN69_c1_g1_i1	7.576	6.18404e-13	AT3G08030.1	5.3e-171	AT3G08030.1 | Symbols: | Protein of unknown function, DUF642 | chr3:2564191-2565819 FORWARD LENGTH=365
TRINITY_DN28311_c0_g1_i7	7.46248	5.48124e-11	AT3G08490.1	4.25e-54	AT3G08490.1 | Symbols: | BEST Arabidopsis thaliana protein match is: Late embryogenesis abundant protein, group 2 (TAIR:AT3G24600.1); Has 161 Blast hits to 158 proteins in 15 species: Archae - 0; Bacteria - 0; Metazoa - 0; Fungi - 0; Plants - 161; Viruses - 0; Other Eukaryotes - 0 (source: NCBI BLink). | chr3:2574105-2575125 REVERSE LENGTH=271
TRINITY_DN11495_c1_g1_i2	8.24034	0.000289108	AT3G08500.1	8.21e-67	AT3G08500.1 | Symbols: MYB83, AtMYB83 | myb domain protein 83 | chr3:2576958-2578072 REVERSE LENGTH=343
TRINITY_DN124464_c0_g1_i3	7.61843	0.0039041	AT3G08580.2	7.92e-84	AT3G08580.2 | Symbols: AAC1 | ADP/ATP carrier 1 | chr3:2605706-2607030 REVERSE LENGTH=381
TRINITY_DN3360_c0_g1_i14	8.38798	0.000155493	AT3G08650.1	0	AT3G08650.1 | Symbols: | ZIP metal ion transporter family | chr3:2624694-2626879 REVERSE LENGTH=595
TRINITY_DN5825_c0_g1_i2	6.4807	2.79053e-06	AT3G08670.1	1.62e-59	AT3G08670.1 | Symbols: | unknown protein; BEST Arabidopsis thaliana protein match is: unknown protein (TAIR:AT3G51540.1); Has 48380 Blast hits to 29827 proteins in 1356 species: Archae - 46; Bacteria - 5589; Metazoa - 17361; Fungi - 13192; Plants - 2237; Viruses - 905; Other Eukaryotes - 9050 (source: NCBI BLink). | chr3:2633946-2636536 FORWARD LENGTH=567
TRINITY_DN23142_c0_g1_i1	7.73335	0.00255476	AT3G08680.2	0.002	AT3G08680.2 | Symbols: | Leucine-rich repeat protein kinase family protein | chr3:2638591-2640590 FORWARD LENGTH=640
TRINITY_DN40_c0_g1_i4	-3.41427	0.000265157	AT3G08720.2	0	AT3G08720.2 | Symbols: ATPK19, ATPK2 | serine/threonine protein kinase 2 | chr3:2648625-2650407 REVERSE LENGTH=471
TRINITY_DN2113_c0_g1_i22	-2.75046	0.00335414	AT3G08940.2	9.07e-157	AT3G08940.2 | Symbols: LHCB4.2 | light harvesting complex photosystem II | chr3:2717717-2718665 FORWARD LENGTH=287
TRINITY_DN3925_c4_g1_i1	4.88048	6.2279e-06	AT3G09032.1	0.006	AT3G09032.1 | Symbols: | unknown protein; BEST Arabidopsis thaliana protein match is: unknown protein (TAIR:AT5G01225.1); Has 35333 Blast hits to 34131 proteins in 2444 species: Archae - 798; Bacteria - 22429; Metazoa - 974; Fungi - 991; Plants - 531; Viruses - 0; Other Eukaryotes - 9610 (source: NCBI BLink). | chr3:2757605-2758045 REVERSE LENGTH=146
TRINITY_DN17339_c0_g1_i2	-4.80537	4.49741e-07	AT3G09050.1	9.32e-63	AT3G09050.1 | Symbols: | unknown protein; FUNCTIONS IN: molecular_function unknown; INVOLVED IN: biological_process unknown; LOCATED IN: chloroplast thylakoid membrane, chloroplast; EXPRESSED IN: 21 plant structures; EXPRESSED DURING: 13 growth stages; Has 120 Blast hits to 120 proteins in 47 species: Archae - 4; Bacteria - 10; Metazoa - 33; Fungi - 2; Plants - 44; Viruses - 0; Other Eukaryotes -…
TRINITY_DN21052_c0_g2_i4	4.28305	1.562e-05	AT3G09080.1	1.51e-165	AT3G09080.1 | Symbols: | Transducin/WD40 repeat-like superfamily protein | chr3:2776259-2781785 REVERSE LENGTH=1026
TRINITY_DN228_c0_g1_i24	3.56372	0.00127965	AT3G09140.2	3.65e-64	AT3G09140.2 | Symbols: | Protein of unknown function (DUF674) | chr3:2801094-2802773 REVERSE LENGTH=502
TRINITY_DN264593_c0_g1_i1	4.49018	0.00152553	AT3G09220.1	0	AT3G09220.1 | Symbols: LAC7 | laccase 7 | chr3:2827434-2830477 REVERSE LENGTH=567
TRINITY_DN2530_c0_g1_i18	2.28269	0.0435522	AT3G09250.1	4.03e-66	AT3G09250.1 | Symbols: | Nuclear transport factor 2 (NTF2) family protein | chr3:2839080-2840294 FORWARD LENGTH=244
TRINITY_DN1271_c0_g1_i19	-3.06781	0.00342859	AT3G09300.1	4.42e-71	AT3G09300.1 | Symbols: ORP3B | OSBP(oxysterol binding protein)-related protein 3B | chr3:2858068-2860462 FORWARD LENGTH=458
TRINITY_DN38654_c0_g1_i1	8.58446	6.58377e-05	AT3G09430.1	1.24e-83	AT3G09430.1 | Symbols: | unknown protein; Has 17 Blast hits to 17 proteins in 7 species: Archae - 0; Bacteria - 0; Metazoa - 0; Fungi - 0; Plants - 17; Viruses - 0; Other Eukaryotes - 0 (source: NCBI BLink). | chr3:2901280-2902893 FORWARD LENGTH=301
TRINITY_DN1969_c2_g1_i4	-2.5378	0.00861375	AT3G09560.3	0	AT3G09560.3 | Symbols: | Lipin family protein | chr3:2934953-2938673 REVERSE LENGTH=904
TRINITY_DN14920_c0_g1_i1	3.82685	0.0208401	AT3G09980.1	2.96e-08	AT3G09980.1 | Symbols: | Family of unknown function (DUF662) | chr3:3069358-3071145 FORWARD LENGTH=178
TRINITY_DN6558_c0_g1_i11	-3.22922	0.00047682	AT3G10060.1	4.39e-90	AT3G10060.1 | Symbols: | FKBP-like peptidyl-prolyl cis-trans isomerase family protein | chr3:3102291-3103801 FORWARD LENGTH=230
TRINITY_DN161994_c0_g1_i1	8.64443	5.01455e-05	AT3G10080.1	1.82e-85	AT3G10080.1 | Symbols: | RmlC-like cupins superfamily protein | chr3:3107476-3108159 REVERSE LENGTH=227
TRINITY_DN7876_c1_g1_i1	-2.3845	0.0210502	AT3G10130.1	6.33e-104	AT3G10130.1 | Symbols: | SOUL heme-binding family protein | chr3:3131122-3133158 REVERSE LENGTH=309
TRINITY_DN16145_c1_g1_i1	5.79021	4.66577e-08	AT3G10180.1	0	AT3G10180.1 | Symbols: | P-loop containing nucleoside triphosphate hydrolases superfamily protein | chr3:3146393-3154644 REVERSE LENGTH=1273
TRINITY_DN10154_c0_g1_i29	7.78754	0.00209288	AT3G10310.1	0	AT3G10310.1 | Symbols: | P-loop nucleoside triphosphate hydrolases superfamily protein with CH (Calponin Homology) domain | chr3:3190208-3195005 FORWARD LENGTH=922
TRINITY_DN887_c1_g2_i1	10.2251	1.86511e-19	AT3G10340.1	0	AT3G10340.1 | Symbols: PAL4 | phenylalanine ammonia-lyase 4 | chr3:3204260-3207809 FORWARD LENGTH=707
TRINITY_DN8329_c0_g1_i13	-2.20013	0.0346117	AT3G10405.1	1.57e-61	AT3G10405.1 | Symbols: | unknown protein; FUNCTIONS IN: molecular_function unknown; INVOLVED IN: pollen development; LOCATED IN: chloroplast; Has 44 Blast hits to 44 proteins in 20 species: Archae - 0; Bacteria - 4; Metazoa - 0; Fungi - 0; Plants - 39; Viruses - 0; Other Eukaryotes - 1 (source: NCBI BLink). | chr3:3233978-3235118 REVERSE LENGTH=212
TRINITY_DN7344_c0_g1_i2	8.45649	0.000115477	AT3G10500.1	5.37e-89	AT3G10500.1 | Symbols: anac053, NAC053 | NAC domain containing protein 53 | chr3:3271718-3273887 FORWARD LENGTH=549
TRINITY_DN19746_c0_g1_i7	3.90265	0.00453546	AT3G10600.1	0	AT3G10600.1 | Symbols: CAT7 | cationic amino acid transporter 7 | chr3:3313969-3317162 FORWARD LENGTH=584
TRINITY_DN10094_c0_g1_i2	2.52558	0.0128742	AT3G10700.1	1.65e-174	AT3G10700.1 | Symbols: GalAK | galacturonic acid kinase | chr3:3346789-3350863 REVERSE LENGTH=424
TRINITY_DN2587_c0_g1_i27	3.03175	0.0144187	AT3G10740.1	0	AT3G10740.1 | Symbols: ASD1, ARAF1, ARAF, ATASD1 | alpha-L-arabinofuranosidase 1 | chr3:3361031-3364573 REVERSE LENGTH=678
TRINITY_DN469_c3_g1_i2	7.11465	4.1017e-10	AT3G10870.1	1.73e-103	AT3G10870.1 | Symbols: MES17, ATMES17 | methyl esterase 17 | chr3:3401228-3402612 REVERSE LENGTH=276
TRINITY_DN2933_c0_g1_i1	-2.90355	0.0017379	AT3G10960.1	0	AT3G10960.1 | Symbols: ATAZG1, AZG1 | AZA-guanine resistant1 | chr3:3424986-3426725 REVERSE LENGTH=579
TRINITY_DN339_c0_g1_i3	-2.50555	0.0127099	AT3G11010.1	5.34e-109	AT3G11010.1 | Symbols: AtRLP34, RLP34 | receptor like protein 34 | chr3:3450988-3453672 REVERSE LENGTH=894
TRINITY_DN17572_c0_g1_i5	-8.8843	1.65837e-05	AT3G11080.1	1.01e-34	AT3G11080.1 | Symbols: AtRLP35, RLP35 | receptor like protein 35 | chr3:3470481-3473312 FORWARD LENGTH=943
TRINITY_DN2923_c0_g1_i4	-2.11666	0.0445257	AT3G11180.1	2.73e-151	AT3G11180.1 | Symbols: | 2-oxoglutarate (2OG) and Fe(II)-dependent oxygenase superfamily protein | chr3:3504249-3506688 FORWARD LENGTH=400
TRINITY_DN916_c1_g1_i1	6.3214	2.2267e-07	AT3G11430.1	0	AT3G11430.1 | Symbols: ATGPAT5, GPAT5 | glycerol-3-phosphate acyltransferase 5 | chr3:3595911-3597678 FORWARD LENGTH=502
TRINITY_DN16345_c0_g1_i41	-7.37539	0.00762783	AT3G11470.1	8.24e-109	AT3G11470.1 | Symbols: | 4'-phosphopantetheinyl transferase superfamily | chr3:3610261-3612094 REVERSE LENGTH=300
TRINITY_DN26346_c0_g1_i18	4.75955	1.14257e-05	AT3G11520.1	4.79e-119	AT3G11520.1 | Symbols: CYCB1;3, CYC2 | CYCLIN B1;3 | chr3:3625475-3627139 REVERSE LENGTH=414
TRINITY_DN127_c1_g1_i2	7.35687	0.00968964	AT3G11620.1	1.4e-116	AT3G11620.1 | Symbols: | alpha/beta-Hydrolases superfamily protein | chr3:3669551-3671734 REVERSE LENGTH=312
TRINITY_DN7024_c0_g1_i1	2.84327	0.00750764	AT3G11660.1	9.24e-57	AT3G11660.1 | Symbols: NHL1 | NDR1/HIN1-like 1 | chr3:3679031-3679660 REVERSE LENGTH=209
TRINITY_DN11602_c1_g3_i21	-3.39819	0.000183962	AT3G11690.1	3.45e-05	AT3G11690.1 | Symbols: | unknown protein; FUNCTIONS IN: molecular_function unknown; INVOLVED IN: biological_process unknown; LOCATED IN: chloroplast; EXPRESSED IN: 24 plant structures; EXPRESSED DURING: 15 growth stages; BEST Arabidopsis thaliana protein match is: unknown protein (TAIR:AT5G06380.1); Has 84 Blast hits to 84 proteins in 12 species: Archae - 0; Bacteria - 0; Metazoa - 0; Fungi - 0; …
TRINITY_DN70746_c0_g1_i1	-7.50588	0.00487003	AT3G11740.1	4.54e-11	AT3G11740.1 | Symbols: | Protein of unknown function (DUF567) | chr3:3712427-3713389 FORWARD LENGTH=194
TRINITY_DN417_c0_g2_i5	2.15281	0.0398446	AT3G11760.1	0	AT3G11760.1 | Symbols: | unknown protein; FUNCTIONS IN: molecular_function unknown; INVOLVED IN: biological_process unknown; LOCATED IN: cellular_component unknown; EXPRESSED IN: 23 plant structures; EXPRESSED DURING: 14 growth stages; BEST Arabidopsis thaliana protein match is: unknown protein (TAIR:AT5G04860.1); Has 84 Blast hits to 73 proteins in 13 species: Archae - 0; Bacteria - 0; Metazoa -…
TRINITY_DN4_c6_g1_i1	-3.23178	0.000407156	AT3G11840.1	8.3e-109	AT3G11840.1 | Symbols: PUB24 | plant U-box 24 | chr3:3736578-3738250 REVERSE LENGTH=470
TRINITY_DN14172_c0_g1_i1	-3.14981	0.0190072	AT3G12000.1	1.51e-44	AT3G12000.1 | Symbols: | S-locus related protein SLR1, putative (S1) | chr3:3818301-3819620 REVERSE LENGTH=439
TRINITY_DN10873_c0_g1_i3	8.91175	1.48192e-05	AT3G12060.1	0	AT3G12060.1 | Symbols: TBL1 | Plant protein of unknown function (DUF828) | chr3:3843142-3845150 FORWARD LENGTH=556
TRINITY_DN4197_c0_g1_i3	-2.83859	0.00972027	AT3G12100.1	1.5e-157	AT3G12100.1 | Symbols: | Cation efflux family protein | chr3:3854741-3857270 REVERSE LENGTH=393
TRINITY_DN2490_c0_g1_i15	5.99005	3.19522e-05	AT3G12120.2	0	AT3G12120.2 | Symbols: FAD2 | fatty acid desaturase 2 | chr3:3860592-3861743 REVERSE LENGTH=383
TRINITY_DN29380_c0_g1_i1	5.71495	0.000114622	AT3G12360.1	0	AT3G12360.1 | Symbols: ITN1 | Ankyrin repeat family protein | chr3:3934146-3936495 FORWARD LENGTH=590
TRINITY_DN689_c2_g2_i3	2.54456	0.0144916	AT3G12410.1	6.6e-23	AT3G12410.1 | Symbols: | Polynucleotidyl transferase, ribonuclease H-like superfamily protein | chr3:3946267-3946959 REVERSE LENGTH=230
TRINITY_DN23521_c1_g1_i1	8.95975	1.18947e-05	AT3G12580.1	0	AT3G12580.1 | Symbols: HSP70, ATHSP70 | heat shock protein 70 | chr3:3991487-3993689 REVERSE LENGTH=650
TRINITY_DN4483_c0_g1_i2	3.07147	0.00347223	AT3G12600.1	6.19e-75	AT3G12600.1 | Symbols: atnudt16, NUDT16 | nudix hydrolase homolog 16 | chr3:4004809-4005995 FORWARD LENGTH=180
TRINITY_DN273160_c0_g1_i1	9.02887	8.54772e-06	AT3G12610.1	3.53e-83	AT3G12610.1 | Symbols: DRT100 | Leucine-rich repeat (LRR) family protein | chr3:4006661-4007779 REVERSE LENGTH=372
TRINITY_DN1156_c3_g2_i3	3.18254	0.000653632	AT3G12670.1	0	AT3G12670.1 | Symbols: emb2742 | CTP synthase family protein | chr3:4020351-4024086 REVERSE LENGTH=591
TRINITY_DN89037_c0_g1_i2	-2.31421	0.0460887	AT3G12685.1	1.44e-44	AT3G12685.1 | Symbols: | Acid phosphatase/vanadium-dependent haloperoxidase-related protein | chr3:4029245-4030261 REVERSE LENGTH=213
TRINITY_DN3582_c0_g2_i2	7.22475	3.50668e-12	AT3G12700.1	8.13e-123	AT3G12700.1 | Symbols: | Eukaryotic aspartyl protease family protein | chr3:4037136-4039043 FORWARD LENGTH=461
TRINITY_DN6009_c0_g1_i8	7.42684	0.00762783	AT3G12750.1	5.47e-99	AT3G12750.1 | Symbols: ZIP1 | zinc transporter 1 precursor | chr3:4051950-4053156 REVERSE LENGTH=355
TRINITY_DN2516_c3_g1_i2	4.11071	0.00199146	AT3G12870.1	2.5e-61	AT3G12870.1 | Symbols: | unknown protein; BEST Arabidopsis thaliana protein match is: unknown protein (TAIR:AT5G56120.1); Has 70 Blast hits to 70 proteins in 12 species: Archae - 0; Bacteria - 0; Metazoa - 0; Fungi - 0; Plants - 70; Viruses - 0; Other Eukaryotes - 0 (source: NCBI BLink). | chr3:4094417-4095037 REVERSE LENGTH=206
TRINITY_DN3563_c0_g1_i8	6.04149	8.0988e-11	AT3G12900.1	2.25e-135	AT3G12900.1 | Symbols: | 2-oxoglutarate (2OG) and Fe(II)-dependent oxygenase superfamily protein | chr3:4104576-4106112 FORWARD LENGTH=357
TRINITY_DN236_c8_g1_i2	3.01382	0.0126404	AT3G12920.1	2.38e-69	AT3G12920.1 | Symbols: | SBP (S-ribonuclease binding protein) family protein | chr3:4122127-4123323 REVERSE LENGTH=335
TRINITY_DN995_c0_g2_i1	10.0827	3.7795e-08	AT3G13000.2	0	AT3G13000.2 | Symbols: | Protein of unknown function, DUF547 | chr3:4158214-4160989 REVERSE LENGTH=582
TRINITY_DN42850_c1_g1_i5	-2.8674	0.00281678	AT3G13120.2	2.36e-61	AT3G13120.2 | Symbols: | Ribosomal protein S10p/S20e family protein | chr3:4220310-4221526 REVERSE LENGTH=191
TRINITY_DN5550_c1_g1_i1	-4.19352	4.64574e-06	AT3G13227.1	1.47e-08	AT3G13227.1 | Symbols: | serine-rich protein-related | chr3:4258028-4258363 FORWARD LENGTH=111
TRINITY_DN17421_c0_g1_i6	4.27899	3.5286e-06	AT3G13560.2	0	AT3G13560.2 | Symbols: | O-Glycosyl hydrolases family 17 protein | chr3:4425484-4427284 REVERSE LENGTH=505
TRINITY_DN443_c0_g1_i2	2.27028	0.0310932	AT3G13690.1	0	AT3G13690.1 | Symbols: | Protein kinase protein with adenine nucleotide alpha hydrolases-like domain | chr3:4486920-4490011 FORWARD LENGTH=753
TRINITY_DN37227_c1_g1_i1	10.6491	1.68672e-09	AT3G13960.1	3.95e-51	AT3G13960.1 | Symbols: AtGRF5, GRF5 | growth-regulating factor 5 | chr3:4608526-4610160 FORWARD LENGTH=397
TRINITY_DN3381_c0_g2_i2	2.58678	0.0112482	AT3G14000.2	8.37e-160	AT3G14000.2 | Symbols: ATBRXL2, BRX-LIKE2 | DZC (Disease resistance/zinc finger/chromosome condensation-like region) domain containing protein | chr3:4631170-4633353 REVERSE LENGTH=374
TRINITY_DN4078_c0_g1_i22	4.83886	0.00414876	AT3G14130.1	0	AT3G14130.1 | Symbols: | Aldolase-type TIM barrel family protein | chr3:4685844-4687852 REVERSE LENGTH=363
TRINITY_DN4352_c4_g1_i1	4.91422	1.10942e-07	AT3G14240.1	0	AT3G14240.1 | Symbols: | Subtilase family protein | chr3:4741637-4743964 REVERSE LENGTH=775
TRINITY_DN3503_c0_g1_i8	7.0376	1.74556e-12	AT3G14310.1	0	AT3G14310.1 | Symbols: ATPME3, PME3 | pectin methylesterase 3 | chr3:4772214-4775095 REVERSE LENGTH=592
TRINITY_DN19421_c0_g1_i10	8.48956	0.000100398	AT3G14360.1	3.24e-98	AT3G14360.1 | Symbols: | alpha/beta-Hydrolases superfamily protein | chr3:4791596-4793534 FORWARD LENGTH=518
TRINITY_DN2273_c0_g1_i1	3.01989	0.00111596	AT3G14420.2	0	AT3G14420.2 | Symbols: | Aldolase-type TIM barrel family protein | chr3:4821804-4823899 FORWARD LENGTH=367
TRINITY_DN2644_c0_g1_i20	2.46767	0.0213588	AT3G14450.1	1.97e-129	AT3G14450.1 | Symbols: CID9 | CTC-interacting domain 9 | chr3:4849788-4851601 FORWARD LENGTH=327
TRINITY_DN564_c2_g1_i1	-6.05537	1.47137e-08	AT3G14470.1	0	AT3G14470.1 | Symbols: | NB-ARC domain-containing disease resistance protein | chr3:4857940-4861104 FORWARD LENGTH=1054
TRINITY_DN8179_c0_g1_i1	2.41129	0.0229653	AT3G14560.1	0.000787	AT3G14560.1 | Symbols: | unknown protein; Has 6 Blast hits to 6 proteins in 3 species: Archae - 0; Bacteria - 0; Metazoa - 0; Fungi - 0; Plants - 6; Viruses - 0; Other Eukaryotes - 0 (source: NCBI BLink). | chr3:4889368-4889832 FORWARD LENGTH=154
TRINITY_DN33125_c1_g1_i1	4.78404	0.000103535	AT3G14740.2	3.8e-101	AT3G14740.2 | Symbols: | RING/FYVE/PHD zinc finger superfamily protein | chr3:4952185-4953306 REVERSE LENGTH=343
TRINITY_DN800_c0_g1_i11	-5.13713	1.58425e-08	AT3G14840.2	0	AT3G14840.2 | Symbols: | Leucine-rich repeat transmembrane protein kinase | chr3:4988271-4993891 FORWARD LENGTH=1020
TRINITY_DN1969_c0_g1_i5	-8.18876	0.00040264	AT3G14880.2	4.93e-27	AT3G14880.2 | Symbols: | FUNCTIONS IN: molecular_function unknown; INVOLVED IN: response to karrikin; BEST Arabidopsis thaliana protein match is: transcription factor-related (TAIR:AT4G18650.1); Has 30201 Blast hits to 17322 proteins in 780 species: Archae - 12; Bacteria - 1396; Metazoa - 17338; Fungi - 3422; Plants - 5037; Viruses - 0; Other Eukaryotes - 2996 (source: NCBI BLink). | chr3:5006565…
TRINITY_DN4622_c0_g2_i2	-2.73147	0.00451279	AT3G15030.3	3.82e-71	AT3G15030.3 | Symbols: TCP4 | TCP family transcription factor 4 | chr3:5062308-5063570 FORWARD LENGTH=420
TRINITY_DN8020_c3_g1_i1	3.02558	0.00398156	AT3G15095.3	2.96e-26	AT3G15095.3 | Symbols: | unknown protein; FUNCTIONS IN: molecular_function unknown; INVOLVED IN: biological_process unknown; EXPRESSED IN: 22 plant structures; EXPRESSED DURING: 13 growth stages; Has 30201 Blast hits to 17322 proteins in 780 species: Archae - 12; Bacteria - 1396; Metazoa - 17338; Fungi - 3422; Plants - 5037; Viruses - 0; Other Eukaryotes - 2996 (source: NCBI BLink). | chr3:508283…
TRINITY_DN3978_c0_g2_i3	-2.81509	0.00251798	AT3G15353.1	7e-17	AT3G15353.1 | Symbols: MT3, ATMT3 | metallothionein 3 | chr3:5180825-5181325 REVERSE LENGTH=69
TRINITY_DN9541_c0_g1_i1	-4.03085	7.58136e-06	AT3G15360.1	2.83e-51	AT3G15360.1 | Symbols: ATHM4, TRX-M4, ATM4 | thioredoxin M-type 4 | chr3:5188448-5189457 FORWARD LENGTH=193
TRINITY_DN713_c6_g1_i1	4.31271	2.07185e-06	AT3G15380.1	0	AT3G15380.1 | Symbols: | Plasma-membrane choline transporter family protein | chr3:5193319-5196435 FORWARD LENGTH=700
TRINITY_DN1996_c2_g2_i10	-2.92073	0.00387293	AT3G15520.1	0	AT3G15520.1 | Symbols: | Cyclophilin-like peptidyl-prolyl cis-trans isomerase family protein | chr3:5249739-5252432 REVERSE LENGTH=466
TRINITY_DN209_c0_g2_i2	3.44118	0.00178776	AT3G15540.1	1.16e-51	AT3G15540.1 | Symbols: IAA19, MSG2 | indole-3-acetic acid inducible 19 | chr3:5264100-5265378 FORWARD LENGTH=197
TRINITY_DN9093_c0_g1_i7	2.46179	0.0230311	AT3G15550.1	0	AT3G15550.1 | Symbols: | unknown protein; Has 25732 Blast hits to 16979 proteins in 961 species: Archae - 144; Bacteria - 1801; Metazoa - 12681; Fungi - 1868; Plants - 912; Viruses - 94; Other Eukaryotes - 8232 (source: NCBI BLink). | chr3:5267351-5270095 FORWARD LENGTH=729
TRINITY_DN49456_c0_g1_i1	4.49313	4.38437e-05	AT3G15800.1	1.28e-164	AT3G15800.1 | Symbols: | Glycosyl hydrolase superfamily protein | chr3:5345051-5346988 FORWARD LENGTH=399
TRINITY_DN1366_c1_g1_i16	-6.64918	5.73199e-11	AT3G15850.1	2.49e-160	AT3G15850.1 | Symbols: FAD5, FADB, JB67, ADS3 | fatty acid desaturase 5 | chr3:5359087-5360998 FORWARD LENGTH=371
TRINITY_DN4764_c0_g1_i1	9.67174	3.27539e-07	AT3G15940.2	0	AT3G15940.2 | Symbols: | UDP-Glycosyltransferase superfamily protein | chr3:5393632-5396187 REVERSE LENGTH=697
TRINITY_DN9460_c0_g1_i13	6.03336	2.07767e-09	AT3G15990.1	0	AT3G15990.1 | Symbols: SULTR3;4 | sulfate transporter 3;4 | chr3:5427081-5430679 FORWARD LENGTH=653
TRINITY_DN576_c0_g1_i6	2.59311	0.00769571	AT3G16060.1	0	AT3G16060.1 | Symbols: | ATP binding microtubule motor family protein | chr3:5447503-5451196 FORWARD LENGTH=684
TRINITY_DN1074_c2_g1_i7	-11.6401	5.72292e-12	AT3G16140.1	3.05e-31	AT3G16140.1 | Symbols: PSAH-1 | photosystem I subunit H-1 | chr3:5468670-5469415 REVERSE LENGTH=145
TRINITY_DN9642_c0_g1_i4	2.76625	0.0031506	AT3G16150.1	0	AT3G16150.1 | Symbols: | N-terminal nucleophile aminohydrolases (Ntn hydrolases) superfamily protein | chr3:5471794-5473033 FORWARD LENGTH=325
TRINITY_DN3315_c0_g1_i2	-2.83693	0.00303717	AT3G16230.2	1.26e-76	AT3G16230.2 | Symbols: | Predicted eukaryotic LigT | chr3:5500563-5503303 FORWARD LENGTH=449
TRINITY_DN1069_c0_g1_i1	9.55553	3.42946e-18	AT3G16240.1	5.64e-124	AT3G16240.1 | Symbols: DELTA-TIP, TIP2;1, DELTA-TIP1, AQP1, ATTIP2;1 | delta tonoplast integral protein | chr3:5505534-5506788 FORWARD LENGTH=250
TRINITY_DN2712_c3_g2_i1	-3.74034	4.71244e-05	AT3G16250.1	1.95e-58	AT3G16250.1 | Symbols: NDF4 | NDH-dependent cyclic electron flow 1 | chr3:5507091-5508320 REVERSE LENGTH=204
TRINITY_DN242473_c0_g1_i1	11.241	5.84311e-11	AT3G16300.1	1.78e-32	AT3G16300.1 | Symbols: | Uncharacterised protein family (UPF0497) | chr3:5525491-5526207 REVERSE LENGTH=212
TRINITY_DN1419_c1_g1_i2	-6.19698	8.47393e-11	AT3G16370.1	6.97e-171	AT3G16370.1 | Symbols: | GDSL-like Lipase/Acylhydrolase superfamily protein | chr3:5556928-5558351 FORWARD LENGTH=353
TRINITY_DN101_c0_g2_i2	2.84172	0.00266406	AT3G16500.1	2.9e-60	AT3G16500.1 | Symbols: PAP1, IAA26 | phytochrome-associated protein 1 | chr3:5612801-5614208 REVERSE LENGTH=269
TRINITY_DN70125_c0_g1_i5	2.24925	0.0464369	AT3G16730.1	5.44e-165	AT3G16730.1 | Symbols: | CONTAINS InterPro DOMAIN/s: Non-SMC condensin II complex, subunit H2-like (InterPro:IPR009378); Has 249 Blast hits to 211 proteins in 82 species: Archae - 0; Bacteria - 0; Metazoa - 145; Fungi - 8; Plants - 30; Viruses - 0; Other Eukaryotes - 66 (source: NCBI BLink). | chr3:5695633-5698863 REVERSE LENGTH=683
TRINITY_DN9076_c1_g2_i4	6.55814	1.17765e-09	AT3G16850.1	0	AT3G16850.1 | Symbols: | Pectin lyase-like superfamily protein | chr3:5748692-5750981 FORWARD LENGTH=455
TRINITY_DN8818_c0_g1_i16	2.9323	0.0332689	AT3G17030.1	0	AT3G17030.1 | Symbols: | Nucleic acid-binding proteins superfamily | chr3:5804509-5808462 REVERSE LENGTH=668
TRINITY_DN2963_c0_g2_i1	5.5721	9.65508e-08	AT3G17350.1	5.24e-90	AT3G17350.1 | Symbols: | unknown protein; FUNCTIONS IN: molecular_function unknown; INVOLVED IN: biological_process unknown; LOCATED IN: endomembrane system; EXPRESSED IN: 19 plant structures; EXPRESSED DURING: 13 growth stages; BEST Arabidopsis thaliana protein match is: unknown protein (TAIR:AT5G50290.1); Has 203 Blast hits to 203 proteins in 13 species: Archae - 0; Bacteria - 0; Metazoa - 0; F…
TRINITY_DN19430_c1_g1_i13	4.52067	1.30093e-05	AT3G17360.1	5.62e-130	AT3G17360.1 | Symbols: POK1 | phragmoplast orienting kinesin 1 | chr3:5936108-5946205 FORWARD LENGTH=2066
TRINITY_DN3243_c0_g1_i49	-6.32507	4.97981e-10	AT3G17510.1	0	AT3G17510.1 | Symbols: CIPK1, SnRK3.16 | CBL-interacting protein kinase 1 | chr3:5989309-5992627 REVERSE LENGTH=444
TRINITY_DN641_c0_g1_i11	-3.41542	0.00105469	AT3G17600.1	3.77e-38	AT3G17600.1 | Symbols: IAA31 | indole-3-acetic acid inducible 31 | chr3:6020281-6021040 REVERSE LENGTH=158
TRINITY_DN2768_c0_g1_i2	7.22877	5.40182e-08	AT3G17630.1	0	AT3G17630.1 | Symbols: ATCHX19, CHX19 | cation/H+ exchanger 19 | chr3:6029201-6031773 FORWARD LENGTH=800
TRINITY_DN4707_c2_g1_i2	10.5349	3.11846e-09	AT3G17640.1	1.71e-90	AT3G17640.1 | Symbols: | Leucine-rich repeat (LRR) family protein | chr3:6032393-6033583 FORWARD LENGTH=396
TRINITY_DN86739_c1_g1_i2	3.87555	0.0177989	AT3G17730.1	1.69e-122	AT3G17730.1 | Symbols: anac057, NAC057 | NAC domain containing protein 57 | chr3:6064379-6065813 FORWARD LENGTH=246
TRINITY_DN10152_c1_g1_i3	6.63549	1.27836e-06	AT3G17760.2	0	AT3G17760.2 | Symbols: GAD5 | glutamate decarboxylase 5 | chr3:6078893-6080838 REVERSE LENGTH=494
TRINITY_DN465_c1_g1_i25	9.93448	8.37989e-08	AT3G18000.1	0	AT3G18000.1 | Symbols: NMT1, XPL1, PEAMT | S-adenosyl-L-methionine-dependent methyltransferases superfamily protein | chr3:6154578-6157331 FORWARD LENGTH=491
TRINITY_DN4836_c0_g1_i1	7.55596	2.77409e-13	AT3G18050.1	1.03e-88	AT3G18050.1 | Symbols: | unknown protein; BEST Arabidopsis thaliana protein match is: unknown protein (TAIR:AT4G28100.1); Has 67 Blast hits to 66 proteins in 12 species: Archae - 0; Bacteria - 0; Metazoa - 0; Fungi - 0; Plants - 67; Viruses - 0; Other Eukaryotes - 0 (source: NCBI BLink). | chr3:6180931-6182593 FORWARD LENGTH=335
TRINITY_DN1084_c0_g1_i8	2.72096	0.00432879	AT3G18080.1	0	AT3G18080.1 | Symbols: BGLU44 | B-S glucosidase 44 | chr3:6191586-6194124 FORWARD LENGTH=512
TRINITY_DN24490_c0_g1_i1	3.69602	0.000712737	AT3G18260.1	8.42e-73	AT3G18260.1 | Symbols: | Reticulon family protein | chr3:6260328-6261504 REVERSE LENGTH=225
TRINITY_DN8892_c0_g1_i12	2.98386	0.0018191	AT3G18270.1	1.52e-178	AT3G18270.1 | Symbols: CYP77A5P | cytochrome P450, family 77, subfamily A, polypeptide 5 pseudogene | chr3:6262010-6264025 FORWARD LENGTH=410
TRINITY_DN415_c6_g1_i3	-2.1661	0.0374329	AT3G18370.1	0	AT3G18370.1 | Symbols: SYTF, ATSYTF, NTMC2TYPE3, NTMC2T3 | C2 domain-containing protein | chr3:6306362-6310256 FORWARD LENGTH=815
TRINITY_DN14659_c2_g1_i1	4.36585	1.31734e-05	AT3G18400.1	1.23e-95	AT3G18400.1 | Symbols: anac058, NAC058 | NAC domain containing protein 58 | chr3:6318745-6320593 REVERSE LENGTH=314
TRINITY_DN167_c0_g1_i7	-2.29919	0.0310932	AT3G18500.2	3.02e-137	AT3G18500.2 | Symbols: | DNAse I-like superfamily protein | chr3:6352544-6355297 FORWARD LENGTH=448
TRINITY_DN1449_c1_g1_i3	8.13551	8.04239e-12	AT3G18535.1	0.25	AT3G18535.1 | Symbols: | tubulin-tyrosine ligases | chr3:6375764-6376684 REVERSE LENGTH=273
TRINITY_DN1580_c5_g1_i1	2.43912	0.0196244	AT3G18570.1	1.41e-31	AT3G18570.1 | Symbols: | Oleosin family protein | chr3:6396072-6396572 REVERSE LENGTH=166
TRINITY_DN3149_c1_g1_i7	3.03573	0.00991829	AT3G18730.1	0	AT3G18730.1 | Symbols: TSK, MGO3, BRU1 | tetratricopeptide repeat (TPR)-containing protein | chr3:6446062-6453045 REVERSE LENGTH=1311
TRINITY_DN1662_c0_g1_i4	-2.61144	0.0219919	AT3G18810.1	6.55e-54	AT3G18810.1 | Symbols: | Protein kinase superfamily protein | chr3:6480701-6483593 REVERSE LENGTH=700
TRINITY_DN382_c2_g1_i4	2.80702	0.002608	AT3G18830.1	0	AT3G18830.1 | Symbols: ATPLT5, PMT5, ATPMT5 | polyol/monosaccharide transporter 5 | chr3:6489000-6491209 REVERSE LENGTH=539
TRINITY_DN2370_c0_g1_i69	-3.99179	8.51394e-06	AT3G18890.1	1.06e-145	AT3G18890.1 | Symbols: | NAD(P)-binding Rossmann-fold superfamily protein | chr3:6511169-6514729 FORWARD LENGTH=641
TRINITY_DN11555_c0_g1_i1	5.68534	2.47929e-08	AT3G19050.1	0	AT3G19050.1 | Symbols: POK2 | phragmoplast orienting kinesin 2 | chr3:6578047-6590106 FORWARD LENGTH=2771
TRINITY_DN37241_c0_g1_i1	6.62208	1.37423e-06	AT3G19184.1	3.39e-72	AT3G19184.1 | Symbols: | AP2/B3-like transcriptional factor family protein | chr3:6637555-6639035 FORWARD LENGTH=277
TRINITY_DN14524_c2_g1_i1	2.9454	0.0102189	AT3G19210.1	0	AT3G19210.1 | Symbols: ATRAD54, CHR25, RAD54 | homolog of RAD54 | chr3:6652799-6658876 REVERSE LENGTH=910
TRINITY_DN716_c0_g1_i6	-3.25267	0.00399408	AT3G19220.1	3.69e-51	AT3G19220.1 | Symbols: CYO1, SCO2 | protein disulfide isomerases | chr3:6659207-6660488 FORWARD LENGTH=187
TRINITY_DN140_c0_g1_i6	12.5867	2.49014e-14	AT3G19270.1	0	AT3G19270.1 | Symbols: CYP707A4 | cytochrome P450, family 707, subfamily A, polypeptide 4 | chr3:6673885-6676400 REVERSE LENGTH=468
TRINITY_DN25699_c1_g1_i1	2.98156	0.00136856	AT3G19300.1	0	AT3G19300.1 | Symbols: | Protein kinase superfamily protein | chr3:6690242-6693210 REVERSE LENGTH=663
TRINITY_DN2835_c0_g1_i4	-2.77585	0.00570203	AT3G19700.1	1.19e-31	AT3G19700.1 | Symbols: IKU2 | Leucine-rich repeat protein kinase family protein | chr3:6843662-6846791 FORWARD LENGTH=991
TRINITY_DN3027_c0_g1_i1	-2.53381	0.0100719	AT3G19800.1	1.23e-59	AT3G19800.1 | Symbols: | Protein of unknown function (DUF177) | chr3:6876153-6877471 FORWARD LENGTH=229
TRINITY_DN988_c0_g1_i11	6.66272	2.17197e-11	AT3G19820.3	0	AT3G19820.3 | Symbols: DWF1 | cell elongation protein / DWARF1 / DIMINUTO (DIM) | chr3:6879835-6881616 REVERSE LENGTH=561
TRINITY_DN1539_c0_g1_i4	-2.64141	0.00563324	AT3G19830.2	0	AT3G19830.2 | Symbols: NTMC2TYPE5.2, NTMC2T5.2 | Calcium-dependent lipid-binding (CaLB domain) family protein | chr3:6886338-6889974 REVERSE LENGTH=693
TRINITY_DN15460_c0_g1_i30	-8.59281	6.58377e-05	AT3G19900.1	9.51e-79	AT3G19900.1 | Symbols: | unknown protein; FUNCTIONS IN: molecular_function unknown; INVOLVED IN: biological_process unknown; LOCATED IN: chloroplast; EXPRESSED IN: 23 plant structures; EXPRESSED DURING: 13 growth stages; CONTAINS InterPro DOMAIN/s: Protein of unknown function DUF3067 (InterPro:IPR021420); Has 276 Blast hits to 276 proteins in 83 species: Archae - 0; Bacteria - 112; Metazoa - 0; F…
TRINITY_DN26948_c0_g2_i1	11.5696	8.60044e-12	AT3G20015.1	0	AT3G20015.1 | Symbols: | Eukaryotic aspartyl protease family protein | chr3:6978746-6980158 REVERSE LENGTH=470
TRINITY_DN10952_c0_g1_i1	5.0409	1.1714e-06	AT3G20150.1	9.06e-145	AT3G20150.1 | Symbols: | Kinesin motor family protein | chr3:7031412-7036499 FORWARD LENGTH=1114
TRINITY_DN143842_c0_g1_i1	9.09484	6.242e-06	AT3G20190.1	1.86e-172	AT3G20190.1 | Symbols: | Leucine-rich repeat protein kinase family protein | chr3:7044997-7047212 FORWARD LENGTH=679
TRINITY_DN6779_c1_g1_i1	-2.1994	0.0346117	AT3G20240.1	2.34e-122	AT3G20240.1 | Symbols: | Mitochondrial substrate carrier family protein | chr3:7057192-7058716 FORWARD LENGTH=348
TRINITY_DN4725_c0_g1_i2	3.69634	0.00273194	AT3G20475.1	0	AT3G20475.1 | Symbols: ATMSH5, MSH5 | MUTS-homologue 5 | chr3:7143546-7150811 FORWARD LENGTH=807
TRINITY_DN27475_c1_g1_i1	3.53398	0.00876969	AT3G20570.1	1.7e-45	AT3G20570.1 | Symbols: ENODL9, AtENODL9 | early nodulin-like protein 9 | chr3:7186754-7187453 REVERSE LENGTH=203
TRINITY_DN8253_c0_g1_i1	9.1117	4.67056e-17	AT3G20820.1	1.67e-167	AT3G20820.1 | Symbols: | Leucine-rich repeat (LRR) family protein | chr3:7280930-7282027 FORWARD LENGTH=365
TRINITY_DN1776_c0_g1_i3	3.89222	2.79882e-05	AT3G20830.1	7.79e-144	AT3G20830.1 | Symbols: | AGC (cAMP-dependent, cGMP-dependent and protein kinase C) kinase family protein | chr3:7285024-7286250 REVERSE LENGTH=408
TRINITY_DN1578_c1_g1_i14	3.11278	0.00147631	AT3G20860.1	1.33e-167	AT3G20860.1 | Symbols: ATNEK5, NEK5 | NIMA-related kinase 5 | chr3:7306147-7308434 FORWARD LENGTH=427
TRINITY_DN16405_c0_g1_i1	7.33118	3.10719e-08	AT3G20880.1	3.12e-09	AT3G20880.1 | Symbols: WIP4 | WIP domain protein 4 | chr3:7313759-7315792 REVERSE LENGTH=412
TRINITY_DN27767_c0_g1_i9	-7.15444	0.0158132	AT3G21090.1	0	AT3G21090.1 | Symbols: | ABC-2 type transporter family protein | chr3:7391497-7394933 REVERSE LENGTH=691
TRINITY_DN450_c0_g1_i6	4.97381	8.40081e-08	AT3G21420.1	3.91e-178	AT3G21420.1 | Symbols: | 2-oxoglutarate (2OG) and Fe(II)-dependent oxygenase superfamily protein | chr3:7541579-7543221 FORWARD LENGTH=364
TRINITY_DN730_c3_g1_i1	-3.01976	0.00101032	AT3G21570.1	1.8	AT3G21570.1 | Symbols: | unknown protein; Has 43 Blast hits to 43 proteins in 13 species: Archae - 0; Bacteria - 0; Metazoa - 0; Fungi - 0; Plants - 43; Viruses - 0; Other Eukaryotes - 0 (source: NCBI BLink). | chr3:7600297-7600707 REVERSE LENGTH=136
TRINITY_DN60560_c0_g1_i1	4.69263	0.00840014	AT3G22060.1	1.55e-81	AT3G22060.1 | Symbols: | Receptor-like protein kinase-related family protein | chr3:7771065-7772137 FORWARD LENGTH=252
TRINITY_DN9787_c0_g1_i8	5.01329	0.00215081	AT3G22070.1	0.000209	AT3G22070.1 | Symbols: | proline-rich family protein | chr3:7775530-7776066 REVERSE LENGTH=178
TRINITY_DN1412_c0_g1_i9	3.88629	2.35105e-05	AT3G22142.1	5.28e-41	AT3G22142.1 | Symbols: | Bifunctional inhibitor/lipid-transfer protein/seed storage 2S albumin superfamily protein | chr3:7803604-7808046 REVERSE LENGTH=1480
TRINITY_DN433_c1_g1_i2	-3.56329	9.01752e-05	AT3G22250.1	3.71e-137	AT3G22250.1 | Symbols: | UDP-Glycosyltransferase superfamily protein | chr3:7867806-7870053 FORWARD LENGTH=461
TRINITY_DN32071_c0_g1_i1	8.64443	5.01455e-05	AT3G22410.1	5.72e-74	AT3G22410.1 | Symbols: | Sec14p-like phosphatidylinositol transfer family protein | chr3:7933328-7935664 REVERSE LENGTH=400
TRINITY_DN11206_c0_g1_i1	2.60898	0.00977698	AT3G22540.1	5.84e-42	AT3G22540.1 | Symbols: | Protein of unknown function (DUF1677) | chr3:7984233-7984565 REVERSE LENGTH=110
TRINITY_DN6519_c0_g1_i1	5.97004	2.4382e-07	AT3G22600.1	2.14e-31	AT3G22600.1 | Symbols: | Bifunctional inhibitor/lipid-transfer protein/seed storage 2S albumin superfamily protein | chr3:8006711-8007397 REVERSE LENGTH=170
TRINITY_DN22108_c0_g1_i1	3.07147	0.00347223	AT3G22800.1	5.46e-150	AT3G22800.1 | Symbols: | Leucine-rich repeat (LRR) family protein | chr3:8063063-8064475 REVERSE LENGTH=470
TRINITY_DN211_c3_g1_i1	4.79174	0.0059148	AT3G22850.1	9.93e-07	AT3G22850.1 | Symbols: | Aluminium induced protein with YGL and LRDR motifs | chr3:8089067-8090275 FORWARD LENGTH=248
TRINITY_DN29647_c0_g1_i4	4.20972	0.041406	AT3G22880.1	0	AT3G22880.1 | Symbols: ATDMC1, DMC1, ARLIM15 | DNA repair (Rad51) family protein | chr3:8097948-8100740 REVERSE LENGTH=344
TRINITY_DN87423_c0_g1_i1	-6.35298	4.37013e-06	AT3G23010.1	8.59e-12	AT3G23010.1 | Symbols: AtRLP36, RLP36 | receptor like protein 36 | chr3:8174858-8176645 FORWARD LENGTH=595
TRINITY_DN5265_c0_g1_i5	4.70842	4.85634e-07	AT3G23090.1	8.01e-66	AT3G23090.1 | Symbols: | TPX2 (targeting protein for Xklp2) protein family | chr3:8214533-8216983 REVERSE LENGTH=338
TRINITY_DN13451_c1_g1_i8	-5.64234	0.000128208	AT3G23110.1	2.2e-33	AT3G23110.1 | Symbols: AtRLP37, RLP37 | receptor like protein 37 | chr3:8222364-8224871 REVERSE LENGTH=835
TRINITY_DN224010_c0_g1_i1	6.94476	0.0346117	AT3G23120.1	3.98e-17	AT3G23120.1 | Symbols: AtRLP38, RLP38 | receptor like protein 38 | chr3:8227222-8229576 REVERSE LENGTH=784
TRINITY_DN8030_c0_g1_i18	13.0977	1.26211e-15	AT3G23170.1	8.15e-10	AT3G23170.1 | Symbols: | unknown protein; BEST Arabidopsis thaliana protein match is: unknown protein (TAIR:AT4G14450.1); Has 74 Blast hits to 74 proteins in 6 species: Archae - 0; Bacteria - 0; Metazoa - 0; Fungi - 0; Plants - 74; Viruses - 0; Other Eukaryotes - 0 (source: NCBI BLink). | chr3:8268265-8268588 REVERSE LENGTH=107
TRINITY_DN9607_c0_g1_i1	-2.55851	0.00774738	AT3G23250.1	2.01e-71	AT3G23250.1 | Symbols: MYB15, ATY19, ATMYB15 | myb domain protein 15 | chr3:8309492-8310624 FORWARD LENGTH=285
TRINITY_DN4796_c2_g1_i8	-2.16793	0.041472	AT3G23400.1	1.26e-83	AT3G23400.1 | Symbols: FIB4 | Plastid-lipid associated protein PAP / fibrillin family protein | chr3:8376636-8378225 REVERSE LENGTH=284
TRINITY_DN9293_c0_g1_i4	8.35246	0.000180157	AT3G23430.1	0	AT3G23430.1 | Symbols: PHO1, ATPHO1 | phosphate 1 | chr3:8387818-8393242 REVERSE LENGTH=782
TRINITY_DN3343_c8_g1_i2	2.6116	0.00946062	AT3G23530.1	0	AT3G23530.1 | Symbols: | Cyclopropane-fatty-acyl-phospholipid synthase | chr3:8437472-8442597 FORWARD LENGTH=867
TRINITY_DN21762_c1_g2_i1	4.42887	6.60466e-06	AT3G23670.1	0	AT3G23670.1 | Symbols: PAKRP1L, KINESIN-12B | phragmoplast-associated kinesin-related protein, putative | chr3:8519290-8525055 FORWARD LENGTH=1313
TRINITY_DN1086_c0_g1_i7	-2.36725	0.0194685	AT3G23700.1	1.77e-135	AT3G23700.1 | Symbols: | Nucleic acid-binding proteins superfamily | chr3:8531689-8533742 REVERSE LENGTH=392
TRINITY_DN10832_c0_g2_i1	-7.44211	0.00605919	AT3G23730.1	1.77e-08	AT3G23730.1 | Symbols: XTH16 | xyloglucan endotransglucosylase/hydrolase 16 | chr3:8550222-8551248 FORWARD LENGTH=291
TRINITY_DN13935_c0_g1_i1	3.88839	0.000112575	AT3G23740.1	1.87e-23	AT3G23740.1 | Symbols: | unknown protein; FUNCTIONS IN: molecular_function unknown; INVOLVED IN: biological_process unknown; LOCATED IN: chloroplast; EXPRESSED IN: 9 plant structures; EXPRESSED DURING: C globular stage, F mature embryo stage, petal differentiation and expansion stage, E expanded cotyledon stage, D bilateral stage; BEST Arabidopsis thaliana protein match is: unknown protein (TAIR:…
TRINITY_DN672_c3_g2_i1	3.5411	8.44159e-05	AT3G23820.1	0	AT3G23820.1 | Symbols: GAE6 | UDP-D-glucuronate 4-epimerase 6 | chr3:8603645-8605027 FORWARD LENGTH=460
TRINITY_DN7786_c0_g1_i1	6.03829	2.54714e-09	AT3G23890.1	0	AT3G23890.1 | Symbols: TOPII, ATTOPII | topoisomerase II | chr3:8624931-8631106 FORWARD LENGTH=1473
TRINITY_DN5245_c0_g1_i1	4.68654	2.50944e-06	AT3G24150.1	1.57e-06	AT3G24150.1 | Symbols: | unknown protein; BEST Arabidopsis thaliana protein match is: unknown protein (TAIR:AT4G32295.1); Has 50 Blast hits to 50 proteins in 12 species: Archae - 0; Bacteria - 0; Metazoa - 7; Fungi - 0; Plants - 41; Viruses - 0; Other Eukaryotes - 2 (source: NCBI BLink). | chr3:8724273-8725586 REVERSE LENGTH=343
TRINITY_DN1070_c4_g1_i1	4.60195	4.61848e-06	AT3G24240.1	0	AT3G24240.1 | Symbols: | Leucine-rich repeat receptor-like protein kinase family protein | chr3:8780551-8784150 FORWARD LENGTH=1141
TRINITY_DN8100_c0_g1_i3	-4.06728	7.55563e-06	AT3G24420.1	1.49e-108	AT3G24420.1 | Symbols: | alpha/beta-Hydrolases superfamily protein | chr3:8863111-8864883 REVERSE LENGTH=273
TRINITY_DN185_c1_g1_i1	-2.10275	0.049146	AT3G24430.1	0	AT3G24430.1 | Symbols: HCF101 | ATP binding | chr3:8868731-8872154 REVERSE LENGTH=532
TRINITY_DN61_c0_g1_i4	3.80339	0.00658425	AT3G24480.1	8.26e-140	AT3G24480.1 | Symbols: | Leucine-rich repeat (LRR) family protein | chr3:8901154-8902638 REVERSE LENGTH=494
TRINITY_DN5634_c0_g1_i3	-4.4116	3.30744e-05	AT3G24500.1	3.03e-64	AT3G24500.1 | Symbols: MBF1C, ATMBF1C | multiprotein bridging factor 1C | chr3:8918755-8919201 FORWARD LENGTH=148
TRINITY_DN9218_c0_g1_i1	3.22141	0.00305048	AT3G24715.1	5.98e-170	AT3G24715.1 | Symbols: | Protein kinase superfamily protein with octicosapeptide/Phox/Bem1p domain | chr3:9025849-9029948 FORWARD LENGTH=1117
TRINITY_DN16645_c0_g1_i1	-4.51736	0.000264393	AT3G24982.1	1.21e-14	AT3G24982.1 | Symbols: ATRLP40, RLP40 | receptor like protein 40 | chr3:9106157-9108937 REVERSE LENGTH=915
TRINITY_DN18745_c0_g1_i1	9.15792	4.62514e-06	AT3G25100.1	0	AT3G25100.1 | Symbols: CDC45 | cell division cycle 45 | chr3:9144292-9146082 FORWARD LENGTH=596
TRINITY_DN18597_c0_g1_i2	6.08642	1.65189e-08	AT3G25130.1	3.74e-25	AT3G25130.1 | Symbols: | unknown protein; FUNCTIONS IN: molecular_function unknown; INVOLVED IN: biological_process unknown; LOCATED IN: plasma membrane; EXPRESSED IN: 17 plant structures; EXPRESSED DURING: 9 growth stages; Has 3885 Blast hits to 2658 proteins in 280 species: Archae - 12; Bacteria - 208; Metazoa - 970; Fungi - 222; Plants - 148; Viruses - 11; Other Eukaryotes - 2314 (source: NCBI…
TRINITY_DN3049_c0_g1_i8	-5.52198	3.52125e-08	AT3G25230.1	0	AT3G25230.1 | Symbols: ROF1, ATFKBP62, FKBP62 | rotamase FKBP 1 | chr3:9188257-9191137 FORWARD LENGTH=551
TRINITY_DN2828_c0_g1_i17	2.305	0.0224064	AT3G25290.2	4.01e-134	AT3G25290.2 | Symbols: | Auxin-responsive family protein | chr3:9208955-9210353 FORWARD LENGTH=393
TRINITY_DN7793_c0_g1_i14	6.66028	2.82233e-11	AT3G25500.1	0	AT3G25500.1 | Symbols: AFH1, FH1, AHF1, ATFH1 | formin homology 1 | chr3:9251320-9254826 REVERSE LENGTH=1051
TRINITY_DN56940_c0_g1_i2	-2.44817	0.0162936	AT3G25572.1	3.4e-11	AT3G25572.1 | Symbols: CPuORF11 | conserved peptide upstream open reading frame 11 | chr3:9288595-9288871 REVERSE LENGTH=54
TRINITY_DN10254_c0_g1_i1	-2.69091	0.00582365	AT3G25590.1	2e-15	AT3G25590.1 | Symbols: | unknown protein; Has 149 Blast hits to 140 proteins in 44 species: Archae - 0; Bacteria - 6; Metazoa - 40; Fungi - 6; Plants - 39; Viruses - 0; Other Eukaryotes - 58 (source: NCBI BLink). | chr3:9302271-9303542 FORWARD LENGTH=423
TRINITY_DN5009_c0_g1_i12	4.14432	7.18496e-06	AT3G25620.2	0	AT3G25620.2 | Symbols: | ABC-2 type transporter family protein | chr3:9316677-9319505 REVERSE LENGTH=672
TRINITY_DN546_c2_g1_i1	6.8232	3.73925e-11	AT3G25640.1	3.18e-72	AT3G25640.1 | Symbols: | Protein of unknown function, DUF617 | chr3:9333775-9334578 FORWARD LENGTH=267
TRINITY_DN5525_c1_g1_i3	-5.64787	9.42668e-10	AT3G25690.2	7.02e-171	AT3G25690.2 | Symbols: CHUP1 | Hydroxyproline-rich glycoprotein family protein | chr3:9354061-9357757 FORWARD LENGTH=1004
TRINITY_DN14641_c0_g1_i1	3.44165	0.00134244	AT3G25700.1	5.8e-168	AT3G25700.1 | Symbols: | Eukaryotic aspartyl protease family protein | chr3:9358937-9360295 FORWARD LENGTH=452
TRINITY_DN18322_c0_g1_i3	9.67174	3.27539e-07	AT3G25710.1	8.35e-38	AT3G25710.1 | Symbols: BHLH32, ATAIG1, TMO5 | basic helix-loop-helix 32 | chr3:9369598-9371096 FORWARD LENGTH=344
TRINITY_DN10664_c0_g2_i1	13.0666	1.50603e-15	AT3G25810.1	2.08e-156	AT3G25810.1 | Symbols: | Terpenoid cyclases/Protein prenyltransferases superfamily protein | chr3:9430805-9433844 FORWARD LENGTH=598
TRINITY_DN10664_c0_g1_i1	9.98173	6.48162e-08	AT3G25830.1	2.1e-160	AT3G25830.1 | Symbols: ATTPS-CIN, TPS-CIN | terpene synthase-like sequence-1,8-cineole | chr3:9447545-9450316 FORWARD LENGTH=600
TRINITY_DN899_c6_g1_i1	2.98351	0.0378919	AT3G25900.1	6.66e-149	AT3G25900.1 | Symbols: HMT-1, ATHMT-1 | Homocysteine S-methyltransferase family protein | chr3:9480964-9482684 FORWARD LENGTH=326
TRINITY_DN13154_c0_g1_i2	6.99917	1.94091e-07	AT3G25980.1	8.16e-131	AT3G25980.1 | Symbols: MAD2 | DNA-binding HORMA family protein | chr3:9503232-9504402 FORWARD LENGTH=209
TRINITY_DN38644_c2_g1_i1	12.272	1.4781e-13	AT3G26040.1	6.09e-83	AT3G26040.1 | Symbols: | HXXXD-type acyl-transferase family protein | chr3:9519741-9521069 FORWARD LENGTH=442
TRINITY_DN9047_c0_g1_i1	-2.40554	0.0153065	AT3G26060.1	4.34e-95	AT3G26060.1 | Symbols: ATPRX Q | Thioredoxin superfamily protein | chr3:9524807-9526123 FORWARD LENGTH=216
TRINITY_DN1732_c0_g1_i2	-3.40689	0.000375018	AT3G26085.1	6.61e-88	AT3G26085.1 | Symbols: | CAAX amino terminal protease family protein | chr3:9530842-9532397 FORWARD LENGTH=293
TRINITY_DN1687_c0_g2_i4	-5.6916	5.47066e-09	AT3G26300.1	1.19e-130	AT3G26300.1 | Symbols: CYP71B34 | cytochrome P450, family 71, subfamily B, polypeptide 34 | chr3:9639199-9640866 REVERSE LENGTH=500
TRINITY_DN2108_c0_g2_i6	6.8317	5.05742e-11	AT3G26310.1	8.99e-158	AT3G26310.1 | Symbols: CYP71B35 | cytochrome P450, family 71, subfamily B, polypeptide 35 | chr3:9641089-9642779 REVERSE LENGTH=500
TRINITY_DN20863_c0_g1_i1	6.23419	5.71527e-08	AT3G26330.1	1.41e-149	AT3G26330.1 | Symbols: CYP71B37 | cytochrome P450, family 71, subfamily B, polypeptide 37 | chr3:9646873-9648536 REVERSE LENGTH=500
TRINITY_DN142745_c0_g1_i1	4.20972	0.041406	AT3G26350.1	6.42e-43	AT3G26350.1 | Symbols: | LOCATED IN: chloroplast; EXPRESSED IN: root, pedicel, carpel, stamen; EXPRESSED DURING: 4 anthesis, petal differentiation and expansion stage; CONTAINS InterPro DOMAIN/s: Late embryogenesis abundant protein, group 2 (InterPro:IPR004864); BEST Arabidopsis thaliana protein match is: unknown protein (TAIR:AT1G13050.1); Has 3534 Blast hits to 2704 proteins in 342 species: Arc…
TRINITY_DN1953_c0_g1_i1	3.9247	2.23793e-05	AT3G26430.1	2.91e-164	AT3G26430.1 | Symbols: | GDSL-like Lipase/Acylhydrolase superfamily protein | chr3:9674419-9675889 FORWARD LENGTH=380
TRINITY_DN3626_c0_g1_i10	-2.59647	0.00863537	AT3G26590.1	0	AT3G26590.1 | Symbols: | MATE efflux family protein | chr3:9761927-9765259 REVERSE LENGTH=500
TRINITY_DN6848_c1_g2_i2	-3.13867	0.000567336	AT3G26650.1	0	AT3G26650.1 | Symbols: GAPA, GAPA-1 | glyceraldehyde 3-phosphate dehydrogenase A subunit | chr3:9795226-9796848 FORWARD LENGTH=396
TRINITY_DN62621_c0_g1_i2	6.94476	0.0346117	AT3G26660.1	1.82e-37	AT3G26660.1 | Symbols: LBD24 | LOB domain-containing protein 24 | chr3:9797136-9797610 REVERSE LENGTH=121
TRINITY_DN5779_c0_g2_i1	-3.4594	0.000180749	AT3G26710.1	4.19e-102	AT3G26710.1 | Symbols: CCB1 | cofactor assembly of complex C | chr3:9813550-9814606 FORWARD LENGTH=267
TRINITY_DN54387_c0_g1_i3	-4.83114	0.00414876	AT3G26740.1	9.71e-11	AT3G26740.1 | Symbols: CCL | CCR-like | chr3:9827868-9828461 FORWARD LENGTH=141
TRINITY_DN922_c0_g1_i1	-3.40356	0.00329795	AT3G26742.1	0.49	AT3G26742.1 | Symbols: | unknown protein; FUNCTIONS IN: molecular_function unknown; INVOLVED IN: biological_process unknown; LOCATED IN: endomembrane system; Has 30201 Blast hits to 17322 proteins in 780 species: Archae - 12; Bacteria - 1396; Metazoa - 17338; Fungi - 3422; Plants - 5037; Viruses - 0; Other Eukaryotes - 2996 (source: NCBI BLink). | chr3:9831400-9831555 FORWARD LENGTH=51
TRINITY_DN100638_c0_g1_i6	7.35687	0.00968964	AT3G26760.1	1.03e-108	AT3G26760.1 | Symbols: | NAD(P)-binding Rossmann-fold superfamily protein | chr3:9843639-9844899 FORWARD LENGTH=300
TRINITY_DN4799_c8_g1_i2	4.81708	2.45306e-07	AT3G27060.1	0	AT3G27060.1 | Symbols: TSO2, ATTSO2 | Ferritin/ribonucleotide reductase-like family protein | chr3:9979971-9981057 REVERSE LENGTH=332
TRINITY_DN122_c2_g1_i9	-2.19051	0.0375033	AT3G27110.2	6.94e-171	AT3G27110.2 | Symbols: | Peptidase family M48 family protein | chr3:9998006-9999892 FORWARD LENGTH=344
TRINITY_DN3025_c2_g1_i2	8.11877	0.00047682	AT3G27150.1	1.8e-115	AT3G27150.1 | Symbols: | Galactose oxidase/kelch repeat superfamily protein | chr3:10009692-10010960 REVERSE LENGTH=422
TRINITY_DN143917_c0_g1_i1	8.38798	0.000155493	AT3G27200.1	7.18e-40	AT3G27200.1 | Symbols: | Cupredoxin superfamily protein | chr3:10043738-10044340 REVERSE LENGTH=174
TRINITY_DN1640_c2_g2_i11	-7.98008	0.00097095	AT3G27230.1	4.83e-74	AT3G27230.1 | Symbols: | S-adenosyl-L-methionine-dependent methyltransferases superfamily protein | chr3:10054224-10055456 FORWARD LENGTH=410
TRINITY_DN9585_c0_g1_i1	4.41215	3.81551e-06	AT3G27350.1	3.52e-28	AT3G27350.1 | Symbols: | unknown protein; FUNCTIONS IN: molecular_function unknown; INVOLVED IN: biological_process unknown; LOCATED IN: plasma membrane; EXPRESSED IN: 24 plant structures; EXPRESSED DURING: 15 growth stages; BEST Arabidopsis thaliana protein match is: unknown protein (TAIR:AT5G40700.1); Has 230 Blast hits to 202 proteins in 35 species: Archae - 0; Bacteria - 3; Metazoa - 77; Fung…
TRINITY_DN12842_c0_g1_i20	4.52988	0.0149073	AT3G27730.1	0	AT3G27730.1 | Symbols: RCK, MER3 | ATP binding;ATP-dependent helicases;DNA helicases | chr3:10273952-10280213 REVERSE LENGTH=1133
TRINITY_DN1062_c1_g1_i1	3.38941	0.000227241	AT3G28040.1	0	AT3G28040.1 | Symbols: | Leucine-rich receptor-like protein kinase family protein | chr3:10435139-10438268 FORWARD LENGTH=1016
TRINITY_DN210_c1_g1_i6	-3.07559	0.000815846	AT3G28210.1	9.67e-49	AT3G28210.1 | Symbols: PMZ, SAP12 | zinc finger (AN1-like) family protein | chr3:10520585-10521223 FORWARD LENGTH=186
TRINITY_DN719_c0_g1_i9	-2.58016	0.0177989	AT3G28580.1	6.49e-166	AT3G28580.1 | Symbols: | P-loop containing nucleoside triphosphate hydrolases superfamily protein | chr3:10715736-10717238 FORWARD LENGTH=500
TRINITY_DN20906_c0_g1_i1	-4.31272	0.0219919	AT3G28600.1	1.39e-20	AT3G28600.1 | Symbols: | P-loop containing nucleoside triphosphate hydrolases superfamily protein | chr3:10722437-10723870 FORWARD LENGTH=477
TRINITY_DN719_c0_g1_i4	-5.97353	2.63574e-05	AT3G28610.1	5.95e-115	AT3G28610.1 | Symbols: | P-loop containing nucleoside triphosphate hydrolases superfamily protein | chr3:10724990-10726414 FORWARD LENGTH=474
TRINITY_DN5768_c0_g1_i4	-2.37815	0.0169987	AT3G28630.1	1.43e-107	AT3G28630.1 | Symbols: | Protein of unknown function (DUF569) | chr3:10729065-10730564 FORWARD LENGTH=335
TRINITY_DN5741_c0_g1_i8	-2.3755	0.0346117	AT3G28760.1	1.61e-179	AT3G28760.1 | Symbols: | FUNCTIONS IN: molecular_function unknown; INVOLVED IN: biological_process unknown; LOCATED IN: chloroplast; EXPRESSED IN: 20 plant structures; EXPRESSED DURING: 13 growth stages; CONTAINS InterPro DOMAIN/s: 3-dehydroquinate synthase, prokaryotic-type (InterPro:IPR002812); Has 390 Blast hits to 390 proteins in 131 species: Archae - 144; Bacteria - 105; Metazoa - 0; Fungi -…
TRINITY_DN1450_c0_g1_i1	7.52607	1.02704e-13	AT3G28860.1	0	AT3G28860.1 | Symbols: ATMDR1, ATMDR11, PGP19, MDR11, MDR1, ATPGP19, ABCB19, ATABCB19 | ATP binding cassette subfamily B19 | chr3:10870287-10877286 REVERSE LENGTH=1252
TRINITY_DN5683_c0_g1_i1	-3.46828	0.00127897	AT3G28917.1	9.36e-28	AT3G28917.1 | Symbols: MIF2 | mini zinc finger 2 | chr3:10925014-10925316 FORWARD LENGTH=100
TRINITY_DN5331_c1_g2_i2	-3.04465	0.00100312	AT3G29000.1	1.05e-20	AT3G29000.1 | Symbols: | Calcium-binding EF-hand family protein | chr3:11005791-11006375 FORWARD LENGTH=194
TRINITY_DN1400_c0_g1_i6	7.17482	1.74643e-11	AT3G29360.2	0	AT3G29360.2 | Symbols: | UDP-glucose 6-dehydrogenase family protein | chr3:11267375-11268817 REVERSE LENGTH=480
TRINITY_DN9402_c1_g1_i4	-2.59793	0.00838457	AT3G29635.1	1e-53	AT3G29635.1 | Symbols: | HXXXD-type acyl-transferase family protein | chr3:11465851-11467227 REVERSE LENGTH=458
TRINITY_DN7864_c1_g2_i16	3.41239	0.026342	AT3G30340.1	9.21e-112	AT3G30340.1 | Symbols: | nodulin MtN21 /EamA-like transporter family protein | chr3:11956626-11958969 FORWARD LENGTH=364
TRINITY_DN7226_c0_g4_i1	-4.31272	0.0219919	AT3G31430.1	4.53e-14	AT3G31430.1 | Symbols: | unknown protein; FUNCTIONS IN: molecular_function unknown; INVOLVED IN: biological_process unknown; LOCATED IN: endomembrane system; BEST Arabidopsis thaliana protein match is: unknown protein (TAIR:AT5G18636.1); Has 295 Blast hits to 291 proteins in 12 species: Archae - 0; Bacteria - 0; Metazoa - 0; Fungi - 0; Plants - 295; Viruses - 0; Other Eukaryotes - 0 (source: NCBI…
TRINITY_DN8572_c0_g1_i1	3.50192	0.000540414	AT3G42640.1	0	AT3G42640.1 | Symbols: AHA8, HA8 | H(+)-ATPase 8 | chr3:14724309-14728062 FORWARD LENGTH=948
TRINITY_DN19324_c0_g1_i7	4.17656	4.8209e-05	AT3G42660.1	0	AT3G42660.1 | Symbols: | transducin family protein / WD-40 repeat family protein | chr3:14751280-14755701 FORWARD LENGTH=953
TRINITY_DN41556_c0_g1_i1	6.01062	2.3779e-09	AT3G42725.1	4.34e-21	AT3G42725.1 | Symbols: | Putative membrane lipoprotein | chr3:14843082-14843690 REVERSE LENGTH=202
TRINITY_DN23352_c1_g1_i1	4.19159	6.56948e-06	AT3G43430.1	8.38e-29	AT3G43430.1 | Symbols: | RING/U-box superfamily protein | chr3:15354758-15355261 REVERSE LENGTH=167
TRINITY_DN8954_c0_g1_i1	5.09508	2.17434e-05	AT3G43660.1	9.62e-75	AT3G43660.1 | Symbols: | Vacuolar iron transporter (VIT) family protein | chr3:15565332-15565928 FORWARD LENGTH=198
TRINITY_DN11610_c0_g1_i4	6.1288	1.01575e-07	AT3G44050.1	0	AT3G44050.1 | Symbols: | P-loop containing nucleoside triphosphate hydrolases superfamily protein | chr3:15818738-15824792 FORWARD LENGTH=1263
TRINITY_DN3389_c0_g3_i2	3.3409	0.000295418	AT3G44200.1	0	AT3G44200.1 | Symbols: ATNEK6, NEK6, IBO1 | NIMA (never in mitosis, gene A)-related 6 | chr3:15906788-15911365 FORWARD LENGTH=956
TRINITY_DN12114_c0_g1_i5	-8.14937	0.00047682	AT3G44540.1	5.18e-178	AT3G44540.1 | Symbols: FAR4 | fatty acid reductase 4 | chr3:16124079-16127769 FORWARD LENGTH=493
TRINITY_DN3274_c2_g1_i1	8.45649	0.000115477	AT3G44550.1	5.92e-39	AT3G44550.1 | Symbols: FAR5 | fatty acid reductase 5 | chr3:16138060-16141409 FORWARD LENGTH=496
TRINITY_DN3801_c1_g1_i2	2.43072	0.0239412	AT3G44716.1	3.99e-15	AT3G44716.1 | Symbols: | unknown protein; FUNCTIONS IN: molecular_function unknown; INVOLVED IN: biological_process unknown; LOCATED IN: endomembrane system; Has 13 Blast hits to 13 proteins in 6 species: Archae - 0; Bacteria - 0; Metazoa - 0; Fungi - 0; Plants - 13; Viruses - 0; Other Eukaryotes - 0 (source: NCBI BLink). | chr3:16263230-16263751 FORWARD LENGTH=145
TRINITY_DN1576_c1_g2_i6	-2.139	0.0456643	AT3G44890.1	2.02e-54	AT3G44890.1 | Symbols: RPL9 | ribosomal protein L9 | chr3:16386505-16387963 FORWARD LENGTH=197
TRINITY_DN2071_c0_g2_i1	5.86498	3.71307e-09	AT3G44940.1	1.4e-09	AT3G44940.1 | Symbols: | Protein of unknown function (DUF1635) | chr3:16413861-16415134 REVERSE LENGTH=250
TRINITY_DN3089_c2_g1_i5	-2.70088	0.00529386	AT3G45040.1	3.44e-149	AT3G45040.1 | Symbols: | phosphatidate cytidylyltransferase family protein | chr3:16472801-16475702 REVERSE LENGTH=569
TRINITY_DN10801_c0_g2_i1	-4.12846	0.000129515	AT3G45050.3	1.43e-39	AT3G45050.3 | Symbols: | unknown protein; FUNCTIONS IN: molecular_function unknown; INVOLVED IN: biological_process unknown; LOCATED IN: chloroplast; EXPRESSED IN: 22 plant structures; EXPRESSED DURING: 13 growth stages; Has 28 Blast hits to 28 proteins in 12 species: Archae - 0; Bacteria - 2; Metazoa - 0; Fungi - 0; Plants - 26; Viruses - 0; Other Eukaryotes - 0 (source: NCBI BLink). | chr3:1647…
TRINITY_DN20056_c0_g1_i6	7.03714	0.0264277	AT3G45070.1	9.66e-28	AT3G45070.1 | Symbols: | P-loop containing nucleoside triphosphate hydrolases superfamily protein | chr3:16486378-16487349 REVERSE LENGTH=323
TRINITY_DN204979_c0_g1_i1	7.49357	0.00605919	AT3G45080.1	2.47e-88	AT3G45080.1 | Symbols: | P-loop containing nucleoside triphosphate hydrolases superfamily protein | chr3:16488716-16489705 REVERSE LENGTH=329
TRINITY_DN4357_c0_g1_i10	-3.11454	0.000635429	AT3G45140.1	0	AT3G45140.1 | Symbols: LOX2, ATLOX2 | lipoxygenase 2 | chr3:16525437-16529233 FORWARD LENGTH=896
TRINITY_DN20191_c0_g1_i1	4.29531	0.000184318	AT3G45210.1	1.42e-18	AT3G45210.1 | Symbols: | Protein of unknown function, DUF584 | chr3:16557482-16557928 REVERSE LENGTH=148
TRINITY_DN3385_c1_g1_i1	2.29355	0.0336621	AT3G45230.1	9.54e-05	AT3G45230.1 | Symbols: | hydroxyproline-rich glycoprotein family protein | chr3:16569123-16569650 FORWARD LENGTH=175
TRINITY_DN3179_c0_g2_i1	7.16305	2.13298e-09	AT3G45650.1	0	AT3G45650.1 | Symbols: NAXT1 | nitrate excretion transporter1 | chr3:16759253-16761266 FORWARD LENGTH=558
TRINITY_DN1374_c17_g1_i1	3.7968	3.003e-05	AT3G45850.2	0	AT3G45850.2 | Symbols: | P-loop containing nucleoside triphosphate hydrolases superfamily protein | chr3:16855814-16860950 REVERSE LENGTH=1058
TRINITY_DN4462_c0_g2_i1	-2.16091	0.0410936	AT3G46230.1	6.71e-68	AT3G46230.1 | Symbols: ATHSP17.4, HSP17.4 | heat shock protein 17.4 | chr3:16984263-16984733 REVERSE LENGTH=156
TRINITY_DN22718_c0_g1_i6	-9.43587	1.07337e-06	AT3G46410.1	1.09e-25	AT3G46410.1 | Symbols: | Protein kinase superfamily protein | chr3:17079093-17080684 FORWARD LENGTH=291
TRINITY_DN3363_c0_g1_i7	-4.5503	5.54367e-06	AT3G46570.1	5.34e-136	AT3G46570.1 | Symbols: | Glycosyl hydrolase superfamily protein | chr3:17145797-17146867 REVERSE LENGTH=356
TRINITY_DN43359_c0_g1_i11	5.69236	5.8943e-06	AT3G46580.1	2.85e-10	AT3G46580.1 | Symbols: MBD05, MBD5, ATMBD5 | methyl-CPG-binding domain protein 5 | chr3:17148397-17149328 FORWARD LENGTH=182
TRINITY_DN1378_c0_g1_i3	-2.62353	0.011927	AT3G46710.1	1.28e-78	AT3G46710.1 | Symbols: | NB-ARC domain-containing disease resistance protein | chr3:17206489-17209032 REVERSE LENGTH=847
TRINITY_DN4160_c0_g1_i6	-2.14557	0.0453768	AT3G46780.1	9.83e-132	AT3G46780.1 | Symbols: PTAC16 | plastid transcriptionally active 16 | chr3:17228766-17231021 FORWARD LENGTH=510
TRINITY_DN5323_c0_g1_i1	7.24635	4.92319e-08	AT3G46830.1	5.12e-121	AT3G46830.1 | Symbols: ATRAB11A, ATRABA2C, ATRAB-A2C, RAB-A2C, RABA2c | RAB GTPase homolog A2C | chr3:17246699-17248362 REVERSE LENGTH=217
TRINITY_DN1138_c3_g1_i1	2.31325	0.0232186	AT3G46940.1	1.36e-84	AT3G46940.1 | Symbols: DUT1 | DUTP-PYROPHOSPHATASE-LIKE 1 | chr3:17288367-17288867 REVERSE LENGTH=166
TRINITY_DN7994_c0_g1_i7	-3.70982	4.29069e-05	AT3G47070.1	1.11e-06	AT3G47070.1 | Symbols: | LOCATED IN: thylakoid, chloroplast thylakoid membrane, chloroplast, chloroplast envelope; EXPRESSED IN: 22 plant structures; EXPRESSED DURING: 13 growth stages; CONTAINS InterPro DOMAIN/s: Thylakoid soluble phosphoprotein TSP9 (InterPro:IPR021584); Has 37 Blast hits to 37 proteins in 10 species: Archae - 0; Bacteria - 0; Metazoa - 0; Fungi - 0; Plants - 37; Viruses - 0; O…
TRINITY_DN538_c0_g1_i13	8.20095	0.000341607	AT3G47090.1	1.16e-123	AT3G47090.1 | Symbols: | Leucine-rich repeat protein kinase family protein | chr3:17341512-17344645 REVERSE LENGTH=1009
TRINITY_DN22426_c1_g1_i1	-3.56979	0.0347221	AT3G47110.1	4.44e-53	AT3G47110.1 | Symbols: | Leucine-rich repeat protein kinase family protein | chr3:17347103-17350296 REVERSE LENGTH=1025
TRINITY_DN1845_c0_g1_i36	2.8962	0.00295997	AT3G47340.1	0	AT3G47340.1 | Symbols: ASN1, DIN6, AT-ASN1 | glutamine-dependent asparagine synthase 1 | chr3:17438136-17441043 REVERSE LENGTH=584
TRINITY_DN2147_c0_g1_i31	-8.81046	2.35105e-05	AT3G47450.2	0	AT3G47450.2 | Symbols: ATNOS1, NOS1, ATNOA1, NOA1, RIF1 | P-loop containing nucleoside triphosphate hydrolases superfamily protein | chr3:17483195-17486249 REVERSE LENGTH=561
TRINITY_DN558_c0_g1_i7	-2.66949	0.00481813	AT3G47470.1	7.73e-139	AT3G47470.1 | Symbols: LHCA4, CAB4 | light-harvesting chlorophyll-protein complex I subunit A4 | chr3:17493622-17494773 REVERSE LENGTH=251
TRINITY_DN118_c15_g2_i1	-2.32064	0.0204029	AT3G47520.1	0	AT3G47520.1 | Symbols: MDH | malate dehydrogenase | chr3:17513657-17514868 FORWARD LENGTH=403
TRINITY_DN316_c2_g1_i11	-5.80022	1.42877e-07	AT3G47580.1	4.43e-65	AT3G47580.1 | Symbols: | Leucine-rich repeat protein kinase family protein | chr3:17532687-17535810 FORWARD LENGTH=1011
TRINITY_DN2101_c1_g1_i14	-4.73809	2.51583e-07	AT3G47600.1	3.37e-100	AT3G47600.1 | Symbols: MYB94, ATMYBCP70, ATMYB94 | myb domain protein 94 | chr3:17539627-17541035 REVERSE LENGTH=333
TRINITY_DN7043_c0_g1_i5	-3.03002	0.00099923	AT3G47650.1	1.28e-43	AT3G47650.1 | Symbols: | DnaJ/Hsp40 cysteine-rich domain superfamily protein | chr3:17569576-17570262 FORWARD LENGTH=136
TRINITY_DN2908_c0_g1_i2	8.81069	2.35105e-05	AT3G47710.1	7.85e-22	AT3G47710.1 | Symbols: BNQ3, BHLH161 | BANQUO 3 | chr3:17590729-17591455 FORWARD LENGTH=92
TRINITY_DN68232_c0_g1_i1	6.94476	0.0346117	AT3G47790.1	0	AT3G47790.1 | Symbols: ATATH7, ATH7 | ABC2 homolog 7 | chr3:17629584-17633711 FORWARD LENGTH=901
TRINITY_DN6153_c0_g1_i1	-2.80006	0.00401119	AT3G47860.1	5.08e-131	AT3G47860.1 | Symbols: CHL | chloroplastic lipocalin | chr3:17656778-17658269 REVERSE LENGTH=353
TRINITY_DN6572_c0_g4_i2	4.5428	2.78096e-06	AT3G47960.1	0	AT3G47960.1 | Symbols: | Major facilitator superfamily protein | chr3:17698126-17700771 REVERSE LENGTH=636
TRINITY_DN54309_c0_g1_i37	4.45856	0.00172419	AT3G48160.2	8.98e-103	AT3G48160.2 | Symbols: DEL1, E2L3, E2FE | DP-E2F-like 1 | chr3:17783641-17785846 FORWARD LENGTH=403
TRINITY_DN1946_c0_g1_i1	-3.20581	0.000535989	AT3G48310.1	4.65e-164	AT3G48310.1 | Symbols: CYP71A22 | cytochrome P450, family 71, subfamily A, polypeptide 22 | chr3:17888192-17889749 FORWARD LENGTH=490
TRINITY_DN734_c0_g1_i6	-6.06511	2.9402e-10	AT3G48420.1	2.75e-141	AT3G48420.1 | Symbols: | Haloacid dehalogenase-like hydrolase (HAD) superfamily protein | chr3:17929743-17931551 FORWARD LENGTH=319
TRINITY_DN13903_c0_g1_i3	-5.51258	0.000231561	AT3G48460.1	1.48e-133	AT3G48460.1 | Symbols: | GDSL-like Lipase/Acylhydrolase superfamily protein | chr3:17949496-17951082 FORWARD LENGTH=381
TRINITY_DN9809_c1_g1_i1	6.46672	7.53583e-11	AT3G48610.1	0	AT3G48610.1 | Symbols: NPC6 | non-specific phospholipase C6 | chr3:18011653-18013959 REVERSE LENGTH=520
TRINITY_DN162076_c0_g1_i1	10.7343	1.0096e-09	AT3G48740.1	1.29e-92	AT3G48740.1 | Symbols: SWEET11, AtSWEET11 | Nodulin MtN3 family protein | chr3:18052814-18054663 REVERSE LENGTH=289
TRINITY_DN618_c0_g1_i16	2.91672	0.00191273	AT3G48770.1	0	AT3G48770.1 | Symbols: | DNA binding;ATP binding | chr3:18079261-18086817 REVERSE LENGTH=1899
TRINITY_DN12772_c1_g1_i5	-9.24352	2.86798e-06	AT3G48890.1	3.01e-74	AT3G48890.1 | Symbols: ATMP2, ATMAPR3, MSBP2, MAPR3 | membrane-associated progesterone binding protein 3 | chr3:18129669-18131353 FORWARD LENGTH=233
TRINITY_DN9556_c0_g1_i4	9.56717	5.56758e-07	AT3G48950.1	1.27e-107	AT3G48950.1 | Symbols: | Pectin lyase-like superfamily protein | chr3:18148017-18149987 FORWARD LENGTH=469
TRINITY_DN139023_c0_g1_i2	7.28333	0.0122718	AT3G48970.1	2.01e-37	AT3G48970.1 | Symbols: | Heavy metal transport/detoxification superfamily protein | chr3:18152408-18153296 REVERSE LENGTH=140
TRINITY_DN1325_c0_g2_i6	-2.25944	0.0447898	AT3G49140.1	3e-98	AT3G49140.1 | Symbols: | Pentatricopeptide repeat (PPR) superfamily protein | chr3:18212187-18215557 REVERSE LENGTH=499
TRINITY_DN5424_c1_g3_i1	6.88832	1.67732e-12	AT3G49220.1	0	AT3G49220.1 | Symbols: | Plant invertase/pectin methylesterase inhibitor superfamily | chr3:18249840-18253647 FORWARD LENGTH=598
TRINITY_DN4491_c3_g1_i2	2.27759	0.0296629	AT3G49260.2	1.28e-26	AT3G49260.2 | Symbols: iqd21 | IQ-domain 21 | chr3:18262755-18265859 FORWARD LENGTH=471
TRINITY_DN242_c0_g2_i1	-5.55059	9.49737e-06	AT3G49340.1	1.1e-114	AT3G49340.1 | Symbols: | Cysteine proteinases superfamily protein | chr3:18293347-18294577 REVERSE LENGTH=341
TRINITY_DN1846_c1_g2_i9	-2.94497	0.00259186	AT3G49645.1	7.32e-18	AT3G49645.1 | Symbols: | unknown protein; FUNCTIONS IN: molecular_function unknown; INVOLVED IN: biological_process unknown; LOCATED IN: cellular_component unknown; Has 30201 Blast hits to 17322 proteins in 780 species: Archae - 12; Bacteria - 1396; Metazoa - 17338; Fungi - 3422; Plants - 5037; Viruses - 0; Other Eukaryotes - 2996 (source: NCBI BLink). | chr3:18403129-18404427 REVERSE LENGTH=220
TRINITY_DN1850_c0_g1_i15	3.99551	0.00314885	AT3G49690.1	1.77e-80	AT3G49690.1 | Symbols: RAX3, MYB84, ATMYB84 | myb domain protein 84 | chr3:18427941-18429100 FORWARD LENGTH=310
TRINITY_DN4744_c0_g1_i6	7.6145	6.37445e-09	AT3G49750.1	3.24e-97	AT3G49750.1 | Symbols: AtRLP44, RLP44 | receptor like protein 44 | chr3:18450604-18451428 REVERSE LENGTH=274
TRINITY_DN12554_c0_g1_i2	-2.86605	0.00249708	AT3G49780.1	7.18e-16	AT3G49780.1 | Symbols: ATPSK4, ATPSK3 (FORMER SYMBOL), PSK4 | phytosulfokine 4 precursor | chr3:18465750-18466254 FORWARD LENGTH=79
TRINITY_DN3513_c0_g2_i4	2.65827	0.0117268	AT3G49810.1	2.45e-171	AT3G49810.1 | Symbols: | ARM repeat superfamily protein | chr3:18474936-18476282 REVERSE LENGTH=448
TRINITY_DN950_c0_g1_i56	-4.07711	0.000766279	AT3G50130.1	5.92e-40	AT3G50130.1 | Symbols: | Plant protein of unknown function (DUF247) | chr3:18589111-18591222 REVERSE LENGTH=564
TRINITY_DN298_c1_g1_i3	6.67786	3.13825e-08	AT3G50150.1	1.82e-75	AT3G50150.1 | Symbols: | Plant protein of unknown function (DUF247) | chr3:18595809-18597551 REVERSE LENGTH=509
TRINITY_DN5922_c2_g1_i3	4.49183	1.48876e-05	AT3G50400.1	2.8e-117	AT3G50400.1 | Symbols: | GDSL-like Lipase/Acylhydrolase superfamily protein | chr3:18704797-18706437 FORWARD LENGTH=374
TRINITY_DN265_c1_g1_i1	7.13102	1.05795e-10	AT3G50410.1	0.038	AT3G50410.1 | Symbols: OBP1 | OBF binding protein 1 | chr3:18709872-18710633 FORWARD LENGTH=253
TRINITY_DN4562_c0_g1_i7	8.27869	0.000245818	AT3G50610.1	7.74e-18	AT3G50610.1 | Symbols: | unknown protein; BEST Arabidopsis thaliana protein match is: unknown protein (TAIR:AT5G66816.1); Has 125 Blast hits to 60 proteins in 16 species: Archae - 0; Bacteria - 2; Metazoa - 10; Fungi - 4; Plants - 97; Viruses - 0; Other Eukaryotes - 12 (source: NCBI BLink). | chr3:18779723-18780412 REVERSE LENGTH=229
TRINITY_DN55776_c0_g2_i1	-5.42043	8.99429e-09	AT3G50685.1	5.89e-49	AT3G50685.1 | Symbols: | unknown protein; Has 52 Blast hits to 46 proteins in 20 species: Archae - 0; Bacteria - 0; Metazoa - 0; Fungi - 0; Plants - 45; Viruses - 0; Other Eukaryotes - 7 (source: NCBI BLink). | chr3:18834272-18834748 REVERSE LENGTH=158
TRINITY_DN24304_c0_g1_i2	-2.48523	0.0112482	AT3G50930.1	8.5e-160	AT3G50930.1 | Symbols: BCS1 | cytochrome BC1 synthesis | chr3:18929817-18931547 FORWARD LENGTH=576
TRINITY_DN22686_c0_g1_i1	5.52635	0.000262189	AT3G51070.1	0	AT3G51070.1 | Symbols: | S-adenosyl-L-methionine-dependent methyltransferases superfamily protein | chr3:18969068-18972291 FORWARD LENGTH=895
TRINITY_DN7508_c0_g1_i1	2.31186	0.0334448	AT3G51160.1	0	AT3G51160.1 | Symbols: MUR1, MUR_1, GMD2 | NAD(P)-binding Rossmann-fold superfamily protein | chr3:19007232-19008353 REVERSE LENGTH=373
TRINITY_DN3729_c0_g2_i1	3.21167	0.000481951	AT3G51240.1	0	AT3G51240.1 | Symbols: F3H, TT6, F3'H | flavanone 3-hydroxylase | chr3:19025409-19026658 FORWARD LENGTH=358
TRINITY_DN9840_c0_g1_i3	6.60223	7.35685e-09	AT3G51280.1	0	AT3G51280.1 | Symbols: | Tetratricopeptide repeat (TPR)-like superfamily protein | chr3:19037229-19038781 FORWARD LENGTH=430
TRINITY_DN3372_c2_g1_i1	10.8598	5.13101e-10	AT3G51290.2	1.02e-178	AT3G51290.2 | Symbols: | Protein of unknown function (DUF630) ;Protein of unknown function (DUF632) | chr3:19039980-19044215 FORWARD LENGTH=798
TRINITY_DN33518_c2_g1_i1	4.79174	0.0059148	AT3G51325.1	3.19e-14	AT3G51325.1 | Symbols: | RING/U-box superfamily protein | chr3:19052259-19052531 FORWARD LENGTH=90
TRINITY_DN73419_c0_g1_i5	4.47128	0.0180811	AT3G51430.1	3.86e-114	AT3G51430.1 | Symbols: YLS2, SSL5 | Calcium-dependent phosphotriesterase superfamily protein | chr3:19086548-19087909 FORWARD LENGTH=371
TRINITY_DN5706_c0_g2_i4	-3.47587	0.000155478	AT3G51510.1	1.36e-46	AT3G51510.1 | Symbols: | unknown protein; FUNCTIONS IN: molecular_function unknown; INVOLVED IN: biological_process unknown; LOCATED IN: chloroplast thylakoid membrane, chloroplast; EXPRESSED IN: 22 plant structures; EXPRESSED DURING: 13 growth stages; Has 42 Blast hits to 42 proteins in 19 species: Archae - 0; Bacteria - 0; Metazoa - 0; Fungi - 0; Plants - 40; Viruses - 0; Other Eukaryotes - 2 (…
TRINITY_DN8545_c0_g1_i11	-2.33787	0.0211795	AT3G51630.2	0	AT3G51630.2 | Symbols: WNK5 | with no lysine (K) kinase 5 | chr3:19149487-19151924 FORWARD LENGTH=549
TRINITY_DN53930_c0_g1_i5	6.7799	2.84113e-12	AT3G51670.1	0	AT3G51670.1 | Symbols: | SEC14 cytosolic factor family protein / phosphoglyceride transfer family protein | chr3:19168912-19170848 FORWARD LENGTH=409
TRINITY_DN7935_c0_g1_i2	7.61409	1.28242e-12	AT3G51740.1	0	AT3G51740.1 | Symbols: IMK2 | inflorescence meristem receptor-like kinase 2 | chr3:19189248-19191842 FORWARD LENGTH=836
TRINITY_DN228465_c0_g1_i1	-7.23191	0.0122718	AT3G51760.3	0.000103	AT3G51760.3 | Symbols: | Protein of unknown function (DUF688) | chr3:19198541-19199378 REVERSE LENGTH=250
TRINITY_DN3692_c0_g1_i32	-2.98284	0.00127202	AT3G51820.1	0	AT3G51820.1 | Symbols: ATG4, G4, CHLG | UbiA prenyltransferase family protein | chr3:19216301-19218934 REVERSE LENGTH=387
TRINITY_DN1508_c2_g1_i28	4.25271	0.0039041	AT3G51830.1	0	AT3G51830.1 | Symbols: ATG5, SAC8 | SAC domain-containing protein 8 | chr3:19220237-19225092 FORWARD LENGTH=588
TRINITY_DN727_c1_g1_i25	3.39204	0.000167002	AT3G51860.1	2.05e-177	AT3G51860.1 | Symbols: CAX3, ATHCX1, CAX1-LIKE, ATCAX3 | cation exchanger 3 | chr3:19239458-19242519 FORWARD LENGTH=459
TRINITY_DN7207_c0_g1_i11	-2.96324	0.00130613	AT3G51880.4	3.73e-32	AT3G51880.4 | Symbols: HMGB1 | high mobility group B1 | chr3:19247241-19248491 REVERSE LENGTH=161
TRINITY_DN34552_c0_g2_i2	6.86904	3.84213e-07	AT3G51930.1	7.27e-174	AT3G51930.1 | Symbols: | Transducin/WD40 repeat-like superfamily protein | chr3:19271672-19272919 FORWARD LENGTH=415
TRINITY_DN1840_c0_g1_i4	8.11877	0.00047682	AT3G51950.2	1.41e-71	AT3G51950.2 | Symbols: | Zinc finger (CCCH-type) family protein / RNA recognition motif (RRM)-containing protein | chr3:19278244-19280407 REVERSE LENGTH=540
TRINITY_DN20781_c0_g1_i3	9.87314	1.1462e-07	AT3G52110.2	1.63e-46	AT3G52110.2 | Symbols: | unknown protein; FUNCTIONS IN: molecular_function unknown; INVOLVED IN: biological_process unknown; LOCATED IN: cellular_component unknown; EXPRESSED IN: 20 plant structures; EXPRESSED DURING: 11 growth stages. | chr3:19323925-19325632 REVERSE LENGTH=334
TRINITY_DN11516_c0_g1_i5	-2.27858	0.0250022	AT3G52180.1	5.67e-151	AT3G52180.1 | Symbols: ATPTPKIS1, DSP4, SEX4, ATSEX4 | dual specificity protein phosphatase (DsPTP1) family protein | chr3:19349884-19353459 REVERSE LENGTH=379
TRINITY_DN102513_c0_g2_i1	6.84606	0.0456643	AT3G52320.1	0.16	AT3G52320.1 | Symbols: | F-box and associated interaction domains-containing protein | chr3:19403020-19404192 REVERSE LENGTH=390
TRINITY_DN969_c0_g1_i2	-2.86532	0.00220261	AT3G52360.1	9.24e-12	AT3G52360.1 | Symbols: | unknown protein; FUNCTIONS IN: molecular_function unknown; INVOLVED IN: response to karrikin; LOCATED IN: endomembrane system; EXPRESSED IN: 23 plant structures; EXPRESSED DURING: 14 growth stages; BEST Arabidopsis thaliana protein match is: unknown protein (TAIR:AT2G35850.1); Has 34 Blast hits to 34 proteins in 10 species: Archae - 0; Bacteria - 0; Metazoa - 0; Fungi - 0…
TRINITY_DN3086_c0_g1_i31	-2.31192	0.024923	AT3G52430.1	1.08e-79	AT3G52430.1 | Symbols: PAD4, ATPAD4 | alpha/beta-Hydrolases superfamily protein | chr3:19431566-19434292 FORWARD LENGTH=541
TRINITY_DN4353_c8_g1_i1	-2.67582	0.00943374	AT3G52480.1	1.63e-06	AT3G52480.1 | Symbols: | unknown protein; FUNCTIONS IN: molecular_function unknown; INVOLVED IN: biological_process unknown; LOCATED IN: endomembrane system; EXPRESSED IN: 10 plant structures; EXPRESSED DURING: LP.04 four leaves visible, 4 anthesis, petal differentiation and expansion stage; Has 28 Blast hits to 28 proteins in 7 species: Archae - 0; Bacteria - 0; Metazoa - 0; Fungi - 0; Plants - …
TRINITY_DN2595_c0_g1_i2	3.23473	0.000571464	AT3G52490.1	0	AT3G52490.1 | Symbols: | Double Clp-N motif-containing P-loop nucleoside triphosphate hydrolases superfamily protein | chr3:19455850-19458721 REVERSE LENGTH=815
TRINITY_DN1934_c1_g1_i1	5.79847	2.07767e-09	AT3G52500.1	6.24e-138	AT3G52500.1 | Symbols: | Eukaryotic aspartyl protease family protein | chr3:19465644-19467053 REVERSE LENGTH=469
TRINITY_DN20919_c0_g1_i2	4.57925	0.000264393	AT3G52510.1	0.008	AT3G52510.1 | Symbols: | F-box associated ubiquitination effector family protein | chr3:19469652-19470378 REVERSE LENGTH=216
TRINITY_DN14451_c0_g2_i1	6.18498	1.2791e-05	AT3G52525.1	1.13e-21	AT3G52525.1 | Symbols: ATOFP6, OFP6 | ovate family protein 6 | chr3:19475159-19475638 FORWARD LENGTH=159
TRINITY_DN81548_c0_g1_i1	8.31605	0.000209655	AT3G52600.1	1.38e-28	AT3G52600.1 | Symbols: AtcwINV2, CWINV2 | cell wall invertase 2 | chr3:19507080-19509273 REVERSE LENGTH=590
TRINITY_DN245224_c0_g1_i1	-6.79385	4.33359e-07	AT3G52620.1	0.002	AT3G52620.1 | Symbols: | unknown protein; Has 11 Blast hits to 11 proteins in 5 species: Archae - 0; Bacteria - 0; Metazoa - 0; Fungi - 0; Plants - 11; Viruses - 0; Other Eukaryotes - 0 (source: NCBI BLink). | chr3:19513113-19513556 FORWARD LENGTH=87
TRINITY_DN2938_c6_g1_i5	-2.44114	0.0419828	AT3G52720.1	2.64e-83	AT3G52720.1 | Symbols: CAH1, ATACA1, ACA1 | alpha carbonic anhydrase 1 | chr3:19538804-19541116 REVERSE LENGTH=284
TRINITY_DN4471_c5_g1_i1	-3.96802	1.48192e-05	AT3G52740.1	1.1e-29	AT3G52740.1 | Symbols: | unknown protein; BEST Arabidopsis thaliana protein match is: unknown protein (TAIR:AT3G44450.1); Has 65 Blast hits to 65 proteins in 13 species: Archae - 0; Bacteria - 0; Metazoa - 0; Fungi - 0; Plants - 65; Viruses - 0; Other Eukaryotes - 0 (source: NCBI BLink). | chr3:19546446-19546868 REVERSE LENGTH=140
TRINITY_DN100666_c0_g1_i1	6.84606	0.0456643	AT3G52790.1	1.13e-29	AT3G52790.1 | Symbols: | peptidoglycan-binding LysM domain-containing protein | chr3:19566004-19566333 REVERSE LENGTH=109
TRINITY_DN8170_c0_g1_i15	-4.05976	1.53374e-05	AT3G53180.1	0	AT3G53180.1 | Symbols: | glutamate-ammonia ligases;catalytics;glutamate-ammonia ligases | chr3:19707068-19711188 FORWARD LENGTH=852
TRINITY_DN25307_c0_g1_i2	6.7007	9.23107e-07	AT3G53190.1	0	AT3G53190.1 | Symbols: | Pectin lyase-like superfamily protein | chr3:19714171-19717537 FORWARD LENGTH=483
TRINITY_DN1622_c1_g1_i1	-5.5783	8.31483e-06	AT3G53240.1	1.09e-34	AT3G53240.1 | Symbols: AtRLP45, RLP45 | receptor like protein 45 | chr3:19735927-19739047 FORWARD LENGTH=891
TRINITY_DN33200_c0_g1_i18	3.7909	0.000112689	AT3G53320.1	1.76e-24	AT3G53320.1 | Symbols: | unknown protein; BEST Arabidopsis thaliana protein match is: unknown protein (TAIR:AT2G37070.1); Has 11044 Blast hits to 5993 proteins in 551 species: Archae - 8; Bacteria - 1486; Metazoa - 4078; Fungi - 1814; Plants - 348; Viruses - 112; Other Eukaryotes - 3198 (source: NCBI BLink). | chr3:19769397-19772278 REVERSE LENGTH=553
TRINITY_DN475_c2_g1_i4	2.12177	0.0484256	AT3G53380.1	0	AT3G53380.1 | Symbols: | Concanavalin A-like lectin protein kinase family protein | chr3:19789204-19791351 REVERSE LENGTH=715
TRINITY_DN2809_c0_g2_i20	2.76382	0.0158132	AT3G53410.1	5.84e-82	AT3G53410.1 | Symbols: | RING/U-box superfamily protein | chr3:19801175-19802274 REVERSE LENGTH=299
TRINITY_DN4046_c0_g1_i5	7.93889	0.00117125	AT3G53480.1	0	AT3G53480.1 | Symbols: PIS1, PDR9, ATPDR9, ABCG37 | pleiotropic drug resistance 9 | chr3:19825366-19831644 FORWARD LENGTH=1450
TRINITY_DN52891_c0_g1_i1	2.9529	0.0120645	AT3G53540.1	1.3e-99	AT3G53540.1 | Symbols: | unknown protein; LOCATED IN: plasma membrane; EXPRESSED IN: 24 plant structures; EXPRESSED DURING: 14 growth stages; CONTAINS InterPro DOMAIN/s: Protein of unknown function DUF3741 (InterPro:IPR022212); BEST Arabidopsis thaliana protein match is: Protein of unknown function (DUF3741) (TAIR:AT4G28760.2); Has 1710 Blast hits to 868 proteins in 206 species: Archae - 2; Bacte…
TRINITY_DN4355_c0_g1_i20	10.574	2.52506e-09	AT3G53580.1	1.4e-163	AT3G53580.1 | Symbols: | diaminopimelate epimerase family protein | chr3:19864784-19866907 FORWARD LENGTH=362
TRINITY_DN2768_c0_g1_i6	2.50614	0.0125359	AT3G53720.1	0	AT3G53720.1 | Symbols: ATCHX20, CHX20 | cation/H+ exchanger 20 | chr3:19905826-19910027 REVERSE LENGTH=842
TRINITY_DN18169_c0_g1_i7	-4.07671	0.00695209	AT3G53840.1	1.7e-27	AT3G53840.1 | Symbols: | Protein kinase superfamily protein | chr3:19945571-19947719 FORWARD LENGTH=639
TRINITY_DN37971_c0_g1_i7	-3.35029	0.000301464	AT3G53920.1	7.66e-129	AT3G53920.1 | Symbols: SIGC, SIG3 | RNApolymerase sigma-subunit C | chr3:19961041-19963820 REVERSE LENGTH=571
TRINITY_DN27602_c0_g1_i1	6.14062	3.93794e-09	AT3G53950.1	0	AT3G53950.1 | Symbols: | glyoxal oxidase-related protein | chr3:19975704-19977341 FORWARD LENGTH=545
TRINITY_DN5146_c0_g1_i3	3.46342	0.000144878	AT3G54000.1	1.27e-28	AT3G54000.1 | Symbols: | CONTAINS InterPro DOMAIN/s: Uncharacterised conserved protein UCP022260 (InterPro:IPR016802); Has 94 Blast hits to 94 proteins in 14 species: Archae - 0; Bacteria - 0; Metazoa - 0; Fungi - 0; Plants - 94; Viruses - 0; Other Eukaryotes - 0 (source: NCBI BLink). | chr3:19996757-19998197 FORWARD LENGTH=352
TRINITY_DN5502_c0_g1_i1	-4.73256	1.62748e-07	AT3G54050.2	0	AT3G54050.2 | Symbols: HCEF1 | high cyclic electron flow 1 | chr3:20016951-20018527 FORWARD LENGTH=417
TRINITY_DN37632_c0_g1_i5	8.20095	0.000341607	AT3G54060.2	3.41e-43	AT3G54060.2 | Symbols: | unknown protein; BEST Arabidopsis thaliana protein match is: unknown protein (TAIR:AT2G37960.2); Has 35333 Blast hits to 34131 proteins in 2444 species: Archae - 798; Bacteria - 22429; Metazoa - 974; Fungi - 991; Plants - 531; Viruses - 0; Other Eukaryotes - 9610 (source: NCBI BLink). | chr3:20018902-20020826 REVERSE LENGTH=442
TRINITY_DN4447_c0_g1_i7	-3.3227	0.000336533	AT3G54100.1	0	AT3G54100.1 | Symbols: | O-fucosyltransferase family protein | chr3:20034451-20037874 REVERSE LENGTH=638
TRINITY_DN407_c2_g1_i1	6.12775	9.85632e-10	AT3G54220.1	0	AT3G54220.1 | Symbols: SCR, SGR1 | GRAS family transcription factor | chr3:20070550-20072625 FORWARD LENGTH=653
TRINITY_DN6687_c0_g1_i7	8.02919	1.50534e-11	AT3G54260.1	6.8e-168	AT3G54260.1 | Symbols: TBL36 | TRICHOME BIREFRINGENCE-LIKE 36 | chr3:20085097-20086745 REVERSE LENGTH=379
TRINITY_DN73747_c0_g2_i3	7.20584	0.0158132	AT3G54320.1	8.03e-90	AT3G54320.1 | Symbols: WRI1, WRI, ASML1, ATWRI1 | Integrase-type DNA-binding superfamily protein | chr3:20114809-20118599 FORWARD LENGTH=438
TRINITY_DN3189_c0_g1_i3	9.38597	2.32801e-18	AT3G54400.1	0	AT3G54400.1 | Symbols: | Eukaryotic aspartyl protease family protein | chr3:20140291-20142599 REVERSE LENGTH=425
TRINITY_DN44377_c0_g1_i2	-2.29329	0.0471386	AT3G54490.1	1.8	AT3G54490.1 | Symbols: RPB5E | RNA polymerase II fifth largest subunit, E | chr3:20173673-20175297 FORWARD LENGTH=233
TRINITY_DN50154_c0_g1_i1	4.8227	4.9517e-07	AT3G54560.1	1.33e-71	AT3G54560.1 | Symbols: HTA11 | histone H2A 11 | chr3:20196532-20197466 FORWARD LENGTH=136
TRINITY_DN1262_c0_g1_i2	2.71111	0.00620186	AT3G54720.1	5.84e-169	AT3G54720.1 | Symbols: AMP1, COP2, HPT, PT, MFO1 | Peptidase M28 family protein | chr3:20254852-20257815 REVERSE LENGTH=705
TRINITY_DN1173_c1_g2_i1	2.62115	0.00594613	AT3G54820.1	7.46e-107	AT3G54820.1 | Symbols: PIP2D, PIP2;5 | plasma membrane intrinsic protein 2;5 | chr3:20302117-20303738 FORWARD LENGTH=286
TRINITY_DN4905_c0_g1_i5	-2.46328	0.0114484	AT3G54890.1	1.34e-138	AT3G54890.1 | Symbols: LHCA1 | photosystem I light harvesting complex gene 1 | chr3:20339706-20340922 REVERSE LENGTH=241
TRINITY_DN279_c2_g1_i2	5.14755	4.83768e-07	AT3G54950.1	3.29e-130	AT3G54950.1 | Symbols: PLP7, PLA IIIA | patatin-like protein 6 | chr3:20359076-20360774 REVERSE LENGTH=488
TRINITY_DN15809_c0_g1_i1	4.07529	1.13596e-05	AT3G55240.1	3.56e-29	AT3G55240.1 | Symbols: | Plant protein 1589 of unknown function | chr3:20473876-20474705 REVERSE LENGTH=95
TRINITY_DN930_c2_g1_i8	-3.36019	0.00047108	AT3G55330.1	2.35e-89	AT3G55330.1 | Symbols: PPL1 | PsbP-like protein 1 | chr3:20514031-20515275 REVERSE LENGTH=230
TRINITY_DN153_c2_g2_i1	3.79342	9.02604e-05	AT3G55370.1	1.11e-36	AT3G55370.1 | Symbols: OBP3 | OBF-binding protein 3 | chr3:20527198-20528876 FORWARD LENGTH=323
TRINITY_DN1616_c0_g1_i3	2.69005	0.00696023	AT3G55390.1	2.15e-48	AT3G55390.1 | Symbols: | Uncharacterised protein family (UPF0497) | chr3:20534785-20535620 FORWARD LENGTH=194
TRINITY_DN1830_c1_g1_i4	-3.26933	0.00135648	AT3G55410.1	0	AT3G55410.1 | Symbols: | 2-oxoglutarate dehydrogenase, E1 component | chr3:20541897-20545728 FORWARD LENGTH=1017
TRINITY_DN24268_c0_g1_i1	3.14008	0.00962717	AT3G55420.1	1.89e-76	AT3G55420.1 | Symbols: | unknown protein; Has 21 Blast hits to 21 proteins in 8 species: Archae - 0; Bacteria - 0; Metazoa - 0; Fungi - 0; Plants - 21; Viruses - 0; Other Eukaryotes - 0 (source: NCBI BLink). | chr3:20547920-20548570 FORWARD LENGTH=216
TRINITY_DN2023_c0_g1_i50	-5.30152	9.89036e-09	AT3G55470.2	7.96e-46	AT3G55470.2 | Symbols: | Calcium-dependent lipid-binding (CaLB domain) family protein | chr3:20564356-20566092 FORWARD LENGTH=155
TRINITY_DN55761_c0_g1_i2	2.96712	0.00720417	AT3G55490.1	8.7e-79	AT3G55490.1 | Symbols: | GINS complex protein | chr3:20572171-20573415 REVERSE LENGTH=185
TRINITY_DN8058_c0_g1_i3	8.20095	0.000341607	AT3G55515.1	6.01e-13	AT3G55515.1 | Symbols: DVL8, RTFL7 | ROTUNDIFOLIA like 7 | chr3:20590923-20591162 FORWARD LENGTH=79
TRINITY_DN1174_c0_g1_i11	3.63301	0.000477065	AT3G55550.1	0	AT3G55550.1 | Symbols: | Concanavalin A-like lectin protein kinase family protein | chr3:20600019-20602073 REVERSE LENGTH=684
TRINITY_DN13782_c2_g1_i1	6.4287	2.42051e-09	AT3G55560.1	2.24e-60	AT3G55560.1 | Symbols: AGF2, AHL15 | AT-hook protein of GA feedback 2 | chr3:20604904-20605836 REVERSE LENGTH=310
TRINITY_DN2325_c0_g2_i6	-3.35748	0.000204099	AT3G55800.1	0	AT3G55800.1 | Symbols: SBPASE | sedoheptulose-bisphosphatase | chr3:20709640-20711421 FORWARD LENGTH=393
TRINITY_DN78351_c0_g1_i1	-7.37539	0.00762783	AT3G56000.1	0.27	AT3G56000.1 | Symbols: ATCSLA14, CSLA14 | cellulose synthase like A14 | chr3:20783462-20785684 REVERSE LENGTH=535
TRINITY_DN6226_c0_g1_i1	-2.32841	0.0218624	AT3G56010.1	5.15e-40	AT3G56010.1 | Symbols: | unknown protein; FUNCTIONS IN: molecular_function unknown; INVOLVED IN: biological_process unknown; LOCATED IN: chloroplast thylakoid membrane; EXPRESSED IN: 22 plant structures; EXPRESSED DURING: 13 growth stages; Has 25 Blast hits to 25 proteins in 12 species: Archae - 0; Bacteria - 0; Metazoa - 0; Fungi - 0; Plants - 25; Viruses - 0; Other Eukaryotes - 0 (source: NCBI …
TRINITY_DN1759_c2_g1_i12	-2.85337	0.00263926	AT3G56040.1	0	AT3G56040.1 | Symbols: UGP3 | UDP-glucose pyrophosphorylase 3 | chr3:20792689-20797482 REVERSE LENGTH=883
TRINITY_DN6815_c0_g1_i2	3.84197	8.3552e-05	AT3G56060.1	9.62e-113	AT3G56060.1 | Symbols: | Glucose-methanol-choline (GMC) oxidoreductase family protein | chr3:20803328-20805983 REVERSE LENGTH=577
TRINITY_DN7846_c3_g1_i2	6.52247	4.59852e-10	AT3G56100.1	2.43e-180	AT3G56100.1 | Symbols: MRLK, IMK3 | meristematic receptor-like kinase | chr3:20817074-20819517 REVERSE LENGTH=719
TRINITY_DN1801_c0_g1_i3	-6.35125	5.29929e-11	AT3G56290.1	2.6e-67	AT3G56290.1 | Symbols: | unknown protein; Has 39 Blast hits to 39 proteins in 15 species: Archae - 0; Bacteria - 0; Metazoa - 0; Fungi - 0; Plants - 39; Viruses - 0; Other Eukaryotes - 0 (source: NCBI BLink). | chr3:20878743-20879541 REVERSE LENGTH=173
TRINITY_DN16324_c0_g1_i2	4.86007	2.17707e-07	AT3G56370.1	0	AT3G56370.1 | Symbols: | Leucine-rich repeat protein kinase family protein | chr3:20899403-20902390 REVERSE LENGTH=964
TRINITY_DN200_c2_g1_i2	-4.01938	8.72195e-06	AT3G56400.1	2.45e-31	AT3G56400.1 | Symbols: WRKY70, ATWRKY70 | WRKY DNA-binding protein 70 | chr3:20909082-20910409 REVERSE LENGTH=294
TRINITY_DN571_c0_g1_i4	4.78234	1.81251e-05	AT3G56590.1	1.1e-77	AT3G56590.1 | Symbols: | hydroxyproline-rich glycoprotein family protein | chr3:20965105-20967675 FORWARD LENGTH=477
TRINITY_DN2247_c0_g1_i11	-2.547	0.0195139	AT3G56650.1	1.23e-116	AT3G56650.1 | Symbols: | Mog1/PsbP/DUF1795-like photosystem II reaction center PsbP family protein | chr3:20984807-20985913 FORWARD LENGTH=262
TRINITY_DN2050_c1_g1_i1	10.2657	1.3283e-08	AT3G56810.1	4.71e-07	AT3G56810.1 | Symbols: | unknown protein; FUNCTIONS IN: molecular_function unknown; INVOLVED IN: biological_process unknown; LOCATED IN: chloroplast; EXPRESSED IN: 22 plant structures; EXPRESSED DURING: 13 growth stages; Has 14 Blast hits to 14 proteins in 7 species: Archae - 0; Bacteria - 0; Metazoa - 0; Fungi - 0; Plants - 14; Viruses - 0; Other Eukaryotes - 0 (source: NCBI BLink). | chr3:21036…
TRINITY_DN371_c5_g1_i3	-2.27771	0.0276784	AT3G56910.1	0.85	AT3G56910.1 | Symbols: PSRP5 | plastid-specific 50S ribosomal protein 5 | chr3:21069558-21070257 REVERSE LENGTH=148
TRINITY_DN5448_c1_g1_i4	8.11877	0.00047682	AT3G56930.1	1.93e-150	AT3G56930.1 | Symbols: | DHHC-type zinc finger family protein | chr3:21073805-21075873 FORWARD LENGTH=477
TRINITY_DN68854_c0_g1_i3	-2.82244	0.00341979	AT3G57030.1	1.48e-117	AT3G57030.1 | Symbols: | Calcium-dependent phosphotriesterase superfamily protein | chr3:21101653-21103204 REVERSE LENGTH=374
TRINITY_DN19392_c0_g1_i4	11.0098	2.23328e-10	AT3G57060.2	0	AT3G57060.2 | Symbols: | binding | chr3:21115078-21121051 REVERSE LENGTH=1415
TRINITY_DN21943_c0_g1_i1	5.72086	9.18891e-07	AT3G57070.1	5.99e-71	AT3G57070.1 | Symbols: | Glutaredoxin family protein | chr3:21124174-21125427 FORWARD LENGTH=417
TRINITY_DN3162_c0_g1_i13	-5.95367	2.90585e-05	AT3G57270.1	3.77e-116	AT3G57270.1 | Symbols: BG1 | beta-1,3-glucanase 1 | chr3:21191336-21193118 REVERSE LENGTH=340
TRINITY_DN57767_c0_g1_i1	7.03714	0.0264277	AT3G57380.1	0	AT3G57380.1 | Symbols: | Glycosyltransferase family 61 protein | chr3:21230002-21231672 FORWARD LENGTH=504
TRINITY_DN5080_c2_g1_i1	6.85446	1.78475e-09	AT3G57400.1	6.1e-62	AT3G57400.1 | Symbols: | unknown protein; FUNCTIONS IN: molecular_function unknown; INVOLVED IN: N-terminal protein myristoylation; LOCATED IN: cellular_component unknown; BEST Arabidopsis thaliana protein match is: unknown protein (TAIR:AT5G52500.1); Has 38 Blast hits to 38 proteins in 7 species: Archae - 0; Bacteria - 0; Metazoa - 0; Fungi - 0; Plants - 38; Viruses - 0; Other Eukaryotes - 0 (so…
TRINITY_DN25350_c0_g1_i1	5.52635	0.000262189	AT3G57500.1	7.83e-17	AT3G57500.1 | Symbols: | unknown protein; BEST Arabidopsis thaliana protein match is: unknown protein (TAIR:AT2G26520.1); Has 51 Blast hits to 51 proteins in 11 species: Archae - 0; Bacteria - 1; Metazoa - 0; Fungi - 0; Plants - 50; Viruses - 0; Other Eukaryotes - 0 (source: NCBI BLink). | chr3:21281980-21282351 FORWARD LENGTH=123
TRINITY_DN5159_c0_g2_i3	2.97016	0.0111912	AT3G57560.1	1.99e-110	AT3G57560.1 | Symbols: NAGK | N-acetyl-l-glutamate kinase | chr3:21311164-21312207 REVERSE LENGTH=347
TRINITY_DN32183_c0_g1_i60	4.20972	0.041406	AT3G57570.1	0	AT3G57570.1 | Symbols: | ARM repeat superfamily protein | chr3:21312598-21320105 FORWARD LENGTH=1092
TRINITY_DN15238_c0_g1_i1	3.70563	3.97953e-05	AT3G57620.1	0	AT3G57620.1 | Symbols: | glyoxal oxidase-related protein | chr3:21337564-21339207 FORWARD LENGTH=547
TRINITY_DN57_c0_g2_i1	3.04762	0.00175049	AT3G57650.1	2.43e-168	AT3G57650.1 | Symbols: LPAT2 | lysophosphatidyl acyltransferase 2 | chr3:21349751-21352839 FORWARD LENGTH=389
TRINITY_DN3074_c0_g1_i28	-3.68747	4.46134e-05	AT3G57680.1	0	AT3G57680.1 | Symbols: | Peptidase S41 family protein | chr3:21381054-21383629 FORWARD LENGTH=519
TRINITY_DN1186_c0_g3_i3	-2.88464	0.00250993	AT3G57750.2	5.66e-48	AT3G57750.2 | Symbols: | Protein kinase superfamily protein | chr3:21394050-21395054 FORWARD LENGTH=334
TRINITY_DN1760_c0_g1_i34	-2.34564	0.0237205	AT3G57810.3	1.06e-89	AT3G57810.3 | Symbols: | Cysteine proteinases superfamily protein | chr3:21416336-21417809 FORWARD LENGTH=317
TRINITY_DN10861_c0_g2_i1	8.11877	0.00047682	AT3G57830.1	4e-91	AT3G57830.1 | Symbols: | Leucine-rich repeat protein kinase family protein | chr3:21419778-21422320 FORWARD LENGTH=662
TRINITY_DN2230_c2_g2_i3	2.39238	0.0269691	AT3G58100.1	1.39e-39	AT3G58100.1 | Symbols: PDCB5 | plasmodesmata callose-binding protein 5 | chr3:21515397-21516329 REVERSE LENGTH=180
TRINITY_DN17972_c0_g1_i3	7.55735	0.00487003	AT3G58120.1	7.17e-98	AT3G58120.1 | Symbols: ATBZIP61, BZIP61 | Basic-leucine zipper (bZIP) transcription factor family protein | chr3:21521289-21523078 REVERSE LENGTH=329
TRINITY_DN9423_c0_g1_i9	-4.48868	0.0122718	AT3G58440.1	0.038	AT3G58440.1 | Symbols: | TRAF-like superfamily protein | chr3:21618446-21621249 REVERSE LENGTH=601
TRINITY_DN2775_c0_g1_i9	-2.58063	0.0070821	AT3G58490.1	8.77e-169	AT3G58490.1 | Symbols: | Phosphatidic acid phosphatase (PAP2) family protein | chr3:21633065-21635057 FORWARD LENGTH=416
TRINITY_DN1897_c0_g1_i3	3.80303	2.73892e-05	AT3G58640.2	0	AT3G58640.2 | Symbols: | Mitogen activated protein kinase kinase kinase-related | chr3:21687153-21692675 REVERSE LENGTH=809
TRINITY_DN15957_c0_g1_i9	2.34625	0.0210502	AT3G58650.1	9.71e-70	AT3G58650.1 | Symbols: | unknown protein; FUNCTIONS IN: molecular_function unknown; INVOLVED IN: biological_process unknown; LOCATED IN: plasma membrane; EXPRESSED IN: 14 plant structures; EXPRESSED DURING: 8 growth stages; BEST Arabidopsis thaliana protein match is: unknown protein (TAIR:AT5G26910.1); Has 2350 Blast hits to 1412 proteins in 248 species: Archae - 0; Bacteria - 487; Metazoa - 577;…
TRINITY_DN355_c0_g2_i1	2.17481	0.0368558	AT3G58690.1	0	AT3G58690.1 | Symbols: | Protein kinase superfamily protein | chr3:21709369-21711246 FORWARD LENGTH=400
TRINITY_DN8485_c0_g1_i2	-5.8664	5.10489e-09	AT3G59010.1	8.04e-166	AT3G59010.1 | Symbols: PME61 | pectin methylesterase 61 | chr3:21803015-21805098 REVERSE LENGTH=529
TRINITY_DN533_c0_g1_i8	3.80349	4.88313e-05	AT3G59100.1	0	AT3G59100.1 | Symbols: ATGSL11, gsl11 | glucan synthase-like 11 | chr3:21843407-21853860 FORWARD LENGTH=1921
TRINITY_DN3168_c1_g2_i1	4.61399	4.03151e-07	AT3G59480.1	0	AT3G59480.1 | Symbols: | pfkB-like carbohydrate kinase family protein | chr3:21983103-21984440 FORWARD LENGTH=326
TRINITY_DN13286_c0_g1_i1	2.74722	0.0337437	AT3G59680.2	5.08e-47	AT3G59680.2 | Symbols: | unknown protein; FUNCTIONS IN: molecular_function unknown; INVOLVED IN: biological_process unknown; LOCATED IN: endomembrane system; EXPRESSED IN: 17 plant structures; EXPRESSED DURING: 13 growth stages; Has 34 Blast hits to 34 proteins in 10 species: Archae - 0; Bacteria - 0; Metazoa - 0; Fungi - 0; Plants - 34; Viruses - 0; Other Eukaryotes - 0 (source: NCBI BLink). | c…
TRINITY_DN31141_c0_g1_i1	2.9095	0.00317733	AT3G59690.1	5.24e-104	AT3G59690.1 | Symbols: IQD13 | IQ-domain 13 | chr3:22049572-22051479 FORWARD LENGTH=517
TRINITY_DN1695_c0_g1_i2	-3.68658	3.91468e-05	AT3G59780.1	0	AT3G59780.1 | Symbols: | Rhodanese/Cell cycle control phosphatase superfamily protein | chr3:22086906-22090324 FORWARD LENGTH=686
TRINITY_DN5427_c3_g1_i1	5.7193	5.15e-06	AT3G60000.2	3.34e-50	AT3G60000.2 | Symbols: QWRF6 | Family of unknown function (DUF566) | chr3:22160930-22162768 FORWARD LENGTH=451
TRINITY_DN3671_c0_g1_i68	-2.59014	0.00799275	AT3G60070.1	0	AT3G60070.1 | Symbols: | Major facilitator superfamily protein | chr3:22183572-22185941 REVERSE LENGTH=458
TRINITY_DN2897_c9_g1_i1	-3.3469	0.0008723	AT3G60200.1	1.7	AT3G60200.1 | Symbols: | unknown protein; BEST Arabidopsis thaliana protein match is: unknown protein (TAIR:AT2G44600.1); Has 60 Blast hits to 60 proteins in 12 species: Archae - 0; Bacteria - 0; Metazoa - 8; Fungi - 0; Plants - 51; Viruses - 0; Other Eukaryotes - 1 (source: NCBI BLink). | chr3:22249320-22250237 FORWARD LENGTH=305
TRINITY_DN69245_c0_g2_i1	-3.32853	0.000348215	AT3G60220.1	5.71e-34	AT3G60220.1 | Symbols: ATL4, TL4 | TOXICOS EN LEVADURA 4 | chr3:22254790-22255794 REVERSE LENGTH=334
TRINITY_DN3425_c0_g2_i1	4.63867	0.000827324	AT3G60260.4	3.22e-97	AT3G60260.4 | Symbols: | ELMO/CED-12 family protein | chr3:22274303-22276839 FORWARD LENGTH=266
TRINITY_DN7102_c3_g1_i3	6.31468	9.85632e-10	AT3G60270.1	3.93e-30	AT3G60270.1 | Symbols: | Cupredoxin superfamily protein | chr3:22278029-22278762 REVERSE LENGTH=187
TRINITY_DN10092_c0_g1_i4	-3.43156	0.000772137	AT3G60370.1	1.27e-92	AT3G60370.1 | Symbols: | FKBP-like peptidyl-prolyl cis-trans isomerase family protein | chr3:22315000-22316533 REVERSE LENGTH=242
TRINITY_DN689_c10_g1_i1	3.94379	6.46003e-05	AT3G60520.1	1.67e-31	AT3G60520.1 | Symbols: | unknown protein; BEST Arabidopsis thaliana protein match is: unknown protein (TAIR:AT1G02070.1); Has 107 Blast hits to 107 proteins in 14 species: Archae - 0; Bacteria - 0; Metazoa - 0; Fungi - 0; Plants - 107; Viruses - 0; Other Eukaryotes - 0 (source: NCBI BLink). | chr3:22361751-22362467 REVERSE LENGTH=129
TRINITY_DN8775_c0_g1_i2	4.55156	8.81364e-06	AT3G60660.1	1.02e-112	AT3G60660.1 | Symbols: | unknown protein; CONTAINS InterPro DOMAIN/s: Protein of unknown function DUF1395 (InterPro:IPR009829); Has 131 Blast hits to 131 proteins in 44 species: Archae - 0; Bacteria - 0; Metazoa - 83; Fungi - 0; Plants - 45; Viruses - 0; Other Eukaryotes - 3 (source: NCBI BLink). | chr3:22421481-22423167 FORWARD LENGTH=272
TRINITY_DN19338_c0_g1_i5	9.09358	1.31601e-12	AT3G60670.1	3.5e-77	AT3G60670.1 | Symbols: | PLATZ transcription factor family protein | chr3:22424695-22426074 REVERSE LENGTH=245
TRINITY_DN27001_c0_g1_i4	3.61369	0.0419828	AT3G61040.1	7.99e-101	AT3G61040.1 | Symbols: CYP76C7 | cytochrome P450, family 76, subfamily C, polypeptide 7 | chr3:22594074-22596125 REVERSE LENGTH=498
TRINITY_DN3238_c0_g1_i1	-2.87685	0.00192293	AT3G61190.2	2.02e-21	AT3G61190.2 | Symbols: BAP1 | BON association protein 1 | chr3:22650837-22651373 REVERSE LENGTH=178
TRINITY_DN2446_c0_g1_i1	-2.72931	0.00443485	AT3G61360.1	1.5e-145	AT3G61360.1 | Symbols: | Tetratricopeptide repeat (TPR)-like superfamily protein | chr3:22704630-22706126 REVERSE LENGTH=498
TRINITY_DN1125_c0_g1_i4	-2.49024	0.0103285	AT3G61440.1	0	AT3G61440.1 | Symbols: ATCYSC1, ARATH;BSAS3;1, CYSC1 | cysteine synthase C1 | chr3:22735885-22737792 FORWARD LENGTH=368
TRINITY_DN9015_c1_g1_i2	-2.54949	0.00791666	AT3G61470.1	8.06e-136	AT3G61470.1 | Symbols: LHCA2 | photosystem I light harvesting complex gene 2 | chr3:22745736-22747032 FORWARD LENGTH=257
TRINITY_DN9556_c0_g1_i2	8.31389	9.11943e-15	AT3G61490.3	0	AT3G61490.3 | Symbols: | Pectin lyase-like superfamily protein | chr3:22758439-22760137 FORWARD LENGTH=476
TRINITY_DN3621_c1_g1_i2	-8.26446	0.000289108	AT3G61670.1	1.96e-107	AT3G61670.1 | Symbols: | Protein of unknown function (DUF3133) | chr3:22819052-22821870 FORWARD LENGTH=790
TRINITY_DN2533_c0_g3_i1	5.90054	2.51881e-08	AT3G61750.1	5.06e-105	AT3G61750.1 | Symbols: | Cytochrome b561/ferric reductase transmembrane with DOMON related domain | chr3:22857897-22859254 REVERSE LENGTH=398
TRINITY_DN8640_c0_g1_i2	9.29519	2.37436e-06	AT3G61829.1	0.66	AT3G61829.1 | Symbols: | unknown protein; LOCATED IN: endomembrane system; Has 30201 Blast hits to 17322 proteins in 780 species: Archae - 12; Bacteria - 1396; Metazoa - 17338; Fungi - 3422; Plants - 5037; Viruses - 0; Other Eukaryotes - 2996 (source: NCBI BLink). | chr3:22887191-22887322 REVERSE LENGTH=43
TRINITY_DN859_c1_g1_i6	2.5756	0.00896086	AT3G61850.4	4.25e-52	AT3G61850.4 | Symbols: DAG1 | Dof-type zinc finger DNA-binding family protein | chr3:22895495-22897150 FORWARD LENGTH=324
TRINITY_DN47019_c0_g1_i1	2.75581	0.0135773	AT3G61920.1	2.19e-47	AT3G61920.1 | Symbols: | unknown protein; FUNCTIONS IN: molecular_function unknown; INVOLVED IN: N-terminal protein myristoylation; LOCATED IN: cellular_component unknown; EXPRESSED IN: shoot, hypocotyl, root, egg cell; BEST Arabidopsis thaliana protein match is: unknown protein (TAIR:AT1G64700.1); Has 77 Blast hits to 77 proteins in 8 species: Archae - 0; Bacteria - 0; Metazoa - 0; Fungi - 0; Pl…
TRINITY_DN169576_c0_g1_i1	-7.92037	2.81976e-12	AT3G61930.1	1.53e-05	AT3G61930.1 | Symbols: | unknown protein; FUNCTIONS IN: molecular_function unknown; INVOLVED IN: N-terminal protein myristoylation; EXPRESSED IN: 11 plant structures; EXPRESSED DURING: 4 anthesis, C globular stage, petal differentiation and expansion stage; Has 11 Blast hits to 11 proteins in 5 species: Archae - 0; Bacteria - 0; Metazoa - 0; Fungi - 0; Plants - 11; Viruses - 0; Other Eukaryotes -…
TRINITY_DN18301_c1_g1_i5	2.90866	0.00200633	AT3G62020.1	2.79e-105	AT3G62020.1 | Symbols: GLP10 | germin-like protein 10 | chr3:22971443-22972192 REVERSE LENGTH=220
TRINITY_DN6328_c1_g1_i2	-9.64558	4.31366e-14	AT3G62040.1	1.15e-108	AT3G62040.1 | Symbols: | Haloacid dehalogenase-like hydrolase (HAD) superfamily protein | chr3:22975328-22976518 REVERSE LENGTH=249
TRINITY_DN6242_c0_g3_i3	-4.59509	0.00840014	AT3G62060.1	1.17e-140	AT3G62060.1 | Symbols: | Pectinacetylesterase family protein | chr3:22980123-22982734 FORWARD LENGTH=419
TRINITY_DN3584_c0_g1_i16	-2.81555	0.00259313	AT3G62070.1	4.76e-31	AT3G62070.1 | Symbols: | unknown protein; BEST Arabidopsis thaliana protein match is: unknown protein (TAIR:AT2G46940.1); Has 137 Blast hits to 135 proteins in 12 species: Archae - 0; Bacteria - 0; Metazoa - 0; Fungi - 0; Plants - 137; Viruses - 0; Other Eukaryotes - 0 (source: NCBI BLink). | chr3:22983710-22984482 REVERSE LENGTH=228
TRINITY_DN11663_c0_g2_i1	4.15229	2.08705e-05	AT3G62270.1	0	AT3G62270.1 | Symbols: | HCO3- transporter family | chr3:23042528-23045633 REVERSE LENGTH=703
TRINITY_DN2664_c5_g1_i1	-3.63601	0.00496832	AT3G62336.1	0.29	AT3G62336.1 | Symbols: | unknown protein; Has 30201 Blast hits to 17322 proteins in 780 species: Archae - 12; Bacteria - 1396; Metazoa - 17338; Fungi - 3422; Plants - 5037; Viruses - 0; Other Eukaryotes - 2996 (source: NCBI BLink). | chr3:23068160-23068363 REVERSE LENGTH=67
TRINITY_DN1100_c0_g1_i1	-3.11382	0.00150741	AT3G62340.1	0.013	AT3G62340.1 | Symbols: WRKY68, AtWRKY68 | WRKY family transcription factor | chr3:23069628-23070634 REVERSE LENGTH=277
TRINITY_DN3854_c0_g1_i9	7.42684	0.00762783	AT3G62610.1	8.4e-28	AT3G62610.1 | Symbols: ATMYB11, PFG2, MYB11 | myb domain protein 11 | chr3:23154758-23156371 FORWARD LENGTH=343
TRINITY_DN105881_c3_g1_i1	7.28333	0.0122718	AT3G62760.1	2.58e-83	AT3G62760.1 | Symbols: ATGSTF13 | Glutathione S-transferase family protein | chr3:23217425-23218246 REVERSE LENGTH=219
TRINITY_DN4132_c0_g2_i18	2.74059	0.0112105	AT3G62860.1	0	AT3G62860.1 | Symbols: | alpha/beta-Hydrolases superfamily protein | chr3:23239577-23242143 REVERSE LENGTH=348
TRINITY_DN10478_c0_g1_i6	-3.0696	0.00113515	AT3G62910.1	0	AT3G62910.1 | Symbols: APG3 | Peptide chain release factor 1 | chr3:23257661-23260386 REVERSE LENGTH=422
TRINITY_DN23_c0_g1_i20	3.53333	0.00120379	AT3G63088.1	3.82e-11	AT3G63088.1 | Symbols: RTFL14, DVL14 | ROTUNDIFOLIA like 14 | chr3:23313053-23313199 FORWARD LENGTH=48
TRINITY_DN42288_c0_g1_i3	-3.95969	0.000166304	AT3G63110.1	1.64e-110	AT3G63110.1 | Symbols: ATIPT3, IPT3 | isopentenyltransferase 3 | chr3:23318437-23319447 REVERSE LENGTH=336
TRINITY_DN3348_c2_g1_i6	-5.84837	4.1017e-10	AT3G63140.1	0	AT3G63140.1 | Symbols: CSP41A | chloroplast stem-loop binding protein of 41 kDa | chr3:23327006-23328620 REVERSE LENGTH=406
TRINITY_DN2954_c0_g1_i6	-2.13945	0.0459967	AT3G63190.1	2.83e-78	AT3G63190.1 | Symbols: RRF, HFP108, cpRRF, AtcpRRF | ribosome recycling factor, chloroplast precursor | chr3:23342861-23344640 REVERSE LENGTH=275
TRINITY_DN14090_c0_g1_i6	8.27869	0.000245818	AT3G63200.1	2.97e-174	AT3G63200.1 | Symbols: PLP9, PLA IIIB | PATATIN-like protein 9 | chr3:23346140-23347379 FORWARD LENGTH=384
TRINITY_DN30310_c0_g2_i2	3.61369	0.0419828	AT3G63240.1	5.19e-153	AT3G63240.1 | Symbols: | DNAse I-like superfamily protein | chr3:23364411-23366876 REVERSE LENGTH=547
TRINITY_DN11231_c0_g1_i5	4.46299	1.28308e-06	AT3G63430.1	1.81e-36	AT3G63430.1 | Symbols: | unknown protein; BEST Arabidopsis thaliana protein match is: unknown protein (TAIR:AT1G74160.1); Has 135 Blast hits to 119 proteins in 22 species: Archae - 0; Bacteria - 2; Metazoa - 3; Fungi - 3; Plants - 119; Viruses - 0; Other Eukaryotes - 8 (source: NCBI BLink). | chr3:23420414-23422201 FORWARD LENGTH=540
TRINITY_DN12756_c0_g1_i2	3.79896	3.89034e-05	AT3G63440.1	2.49e-136	AT3G63440.1 | Symbols: ATCKX6, CKX6, ATCKX7 | cytokinin oxidase/dehydrogenase 6 | chr3:23424291-23426265 FORWARD LENGTH=533
TRINITY_DN1002_c0_g1_i2	3.5668	0.000120073	AT3G63470.1	0	AT3G63470.1 | Symbols: scpl40 | serine carboxypeptidase-like 40 | chr3:23438561-23440862 FORWARD LENGTH=502
TRINITY_DN6835_c0_g1_i2	-2.45193	0.0123026	AT3G63490.1	1.63e-127	AT3G63490.1 | Symbols: | Ribosomal protein L1p/L10e family | chr3:23444269-23446020 FORWARD LENGTH=346
TRINITY_DN970_c0_g1_i8	3.84581	0.00146709	AT3G63530.2	2.53e-66	AT3G63530.2 | Symbols: BB, BB2 | RING/U-box superfamily protein | chr3:23456407-23457787 REVERSE LENGTH=248
TRINITY_DN15411_c0_g1_i17	2.49739	0.0204029	AT3G66658.2	0	AT3G66658.2 | Symbols: ALDH22A1 | aldehyde dehydrogenase 22A1 | chr3:2095341-2099013 REVERSE LENGTH=596
TRINITY_DN5772_c1_g1_i2	-2.79665	0.00805405	AT4G00290.1	0	AT4G00290.1 | Symbols: | Mechanosensitive ion channel protein | chr4:123097-125300 REVERSE LENGTH=497
TRINITY_DN48672_c0_g1_i51	2.89619	0.00274247	AT4G00350.1	0	AT4G00350.1 | Symbols: | MATE efflux family protein | chr4:151978-153988 FORWARD LENGTH=542
TRINITY_DN7925_c0_g1_i7	-3.24168	0.000374249	AT4G00370.1	0	AT4G00370.1 | Symbols: ANTR2, PHT4;4 | Major facilitator superfamily protein | chr4:163153-166111 REVERSE LENGTH=541
TRINITY_DN1311_c6_g2_i6	3.67366	0.00300794	AT4G00710.1	7.48e-88	AT4G00710.1 | Symbols: BSK3 | BR-signaling kinase 3 | chr4:290807-293096 FORWARD LENGTH=489
TRINITY_DN9355_c0_g2_i2	5.38792	7.75382e-07	AT4G00770.1	1.14e-13	AT4G00770.1 | Symbols: | unknown protein; Has 127 Blast hits to 120 proteins in 33 species: Archae - 0; Bacteria - 2; Metazoa - 6; Fungi - 8; Plants - 62; Viruses - 3; Other Eukaryotes - 46 (source: NCBI BLink). | chr4:331195-333050 FORWARD LENGTH=440
TRINITY_DN5321_c0_g1_i5	2.84984	0.00993205	AT4G00820.1	4.28e-115	AT4G00820.1 | Symbols: iqd17 | IQ-domain 17 | chr4:349300-351307 FORWARD LENGTH=534
TRINITY_DN1731_c0_g1_i11	6.59489	1.57173e-06	AT4G00960.1	5.65e-22	AT4G00960.1 | Symbols: | Protein kinase superfamily protein | chr4:414361-416180 FORWARD LENGTH=372
TRINITY_DN5088_c0_g1_i13	-2.54045	0.0110208	AT4G01090.1	1.59e-64	AT4G01090.1 | Symbols: | Protein of unknown function (DUF3133) | chr4:470834-473248 REVERSE LENGTH=714
TRINITY_DN3019_c0_g1_i30	-2.4547	0.0195797	AT4G01150.1	8.63e-51	AT4G01150.1 | Symbols: | unknown protein; FUNCTIONS IN: molecular_function unknown; INVOLVED IN: biological_process unknown; LOCATED IN: thylakoid, chloroplast thylakoid membrane, chloroplast, plastoglobule, chloroplast envelope; EXPRESSED IN: 23 plant structures; EXPRESSED DURING: 14 growth stages; BEST Arabidopsis thaliana protein match is: unknown protein (TAIR:AT4G38100.1); Has 323 Blast hits…
TRINITY_DN20736_c2_g1_i1	7.28333	0.0122718	AT4G01240.1	0	AT4G01240.1 | Symbols: | S-adenosyl-L-methionine-dependent methyltransferases superfamily protein | chr4:517795-521972 REVERSE LENGTH=659
TRINITY_DN12662_c2_g1_i1	-2.59944	0.0191758	AT4G01260.1	0.000124	AT4G01260.1 | Symbols: | DNA-binding storekeeper protein-related transcriptional regulator | chr4:528570-529547 REVERSE LENGTH=325
TRINITY_DN37649_c0_g1_i2	5.43731	0.000388119	AT4G01270.1	4.7e-74	AT4G01270.1 | Symbols: | RING/U-box superfamily protein | chr4:532351-534891 FORWARD LENGTH=506
TRINITY_DN198935_c0_g1_i1	4.59452	1.69456e-05	AT4G01410.1	1.63e-49	AT4G01410.1 | Symbols: | Late embryogenesis abundant (LEA) hydroxyproline-rich glycoprotein family | chr4:578308-578991 FORWARD LENGTH=227
TRINITY_DN372_c1_g1_i3	3.53574	0.00143297	AT4G01470.1	1.93e-142	AT4G01470.1 | Symbols: GAMMA-TIP3, TIP1;3, ATTIP1.3 | tonoplast intrinsic protein 1;3 | chr4:625092-625850 REVERSE LENGTH=252
TRINITY_DN5040_c0_g2_i4	5.12996	4.147e-07	AT4G01680.3	2.32e-84	AT4G01680.3 | Symbols: MYB55 | myb domain protein 55 | chr4:716401-717415 REVERSE LENGTH=241
TRINITY_DN10398_c0_g1_i36	7.42684	0.00762783	AT4G01730.1	3.88e-92	AT4G01730.1 | Symbols: | DHHC-type zinc finger family protein | chr4:749574-752034 FORWARD LENGTH=508
TRINITY_DN5967_c0_g1_i3	-8.14937	0.00047682	AT4G01940.1	1.42e-78	AT4G01940.1 | Symbols: NFU1, AtCNFU1 | NFU domain protein 1 | chr4:842265-843388 REVERSE LENGTH=231
TRINITY_DN5247_c0_g1_i3	3.49763	0.000441598	AT4G01960.1	3.17e-10	AT4G01960.1 | Symbols: | unknown protein; BEST Arabidopsis thaliana protein match is: unknown protein (TAIR:AT1G02380.1); Has 67 Blast hits to 67 proteins in 11 species: Archae - 0; Bacteria - 0; Metazoa - 0; Fungi - 0; Plants - 67; Viruses - 0; Other Eukaryotes - 0 (source: NCBI BLink). | chr4:851387-852441 REVERSE LENGTH=236
TRINITY_DN150962_c0_g1_i1	-2.88343	0.0204029	AT4G01970.1	0	AT4G01970.1 | Symbols: AtSTS, STS | stachyose synthase | chr4:854073-856953 REVERSE LENGTH=876
TRINITY_DN4456_c1_g1_i2	3.97864	4.72421e-05	AT4G02010.1	0	AT4G02010.1 | Symbols: | Protein kinase superfamily protein | chr4:881457-885222 FORWARD LENGTH=725
TRINITY_DN245671_c0_g1_i1	2.73808	0.00479454	AT4G02060.2	0	AT4G02060.2 | Symbols: PRL | Minichromosome maintenance (MCM2/3/5) family protein | chr4:901484-905297 FORWARD LENGTH=716
TRINITY_DN40486_c0_g1_i3	4.26309	3.03175e-05	AT4G02110.1	2.08e-101	AT4G02110.1 | Symbols: | transcription coactivators | chr4:935191-940191 FORWARD LENGTH=1329
TRINITY_DN16436_c0_g1_i1	3.96363	0.00160653	AT4G02160.1	0.005	AT4G02160.1 | Symbols: | unknown protein; BEST Arabidopsis thaliana protein match is: unknown protein (TAIR:AT5G61710.1); Has 35 Blast hits to 35 proteins in 9 species: Archae - 0; Bacteria - 0; Metazoa - 0; Fungi - 0; Plants - 35; Viruses - 0; Other Eukaryotes - 0 (source: NCBI BLink). | chr4:955101-955652 REVERSE LENGTH=183
TRINITY_DN739_c0_g1_i21	-4.51789	6.55697e-06	AT4G02260.2	0	AT4G02260.2 | Symbols: RSH1, AT-RSH1 | RELA/SPOT homolog 1 | chr4:985451-991178 FORWARD LENGTH=883
TRINITY_DN32681_c0_g1_i4	15.8159	1.66017e-22	AT4G02290.1	0	AT4G02290.1 | Symbols: AtGH9B13, GH9B13 | glycosyl hydrolase 9B13 | chr4:1002654-1005125 REVERSE LENGTH=516
TRINITY_DN26276_c0_g1_i3	4.23063	4.95987e-06	AT4G02320.1	0	AT4G02320.1 | Symbols: | Plant invertase/pectin methylesterase inhibitor superfamily | chr4:1022725-1026118 REVERSE LENGTH=518
TRINITY_DN9508_c0_g1_i3	6.25509	1.52324e-08	AT4G02330.1	0	AT4G02330.1 | Symbols: ATPMEPCRB | Plant invertase/pectin methylesterase inhibitor superfamily | chr4:1032479-1034928 FORWARD LENGTH=573
TRINITY_DN16131_c0_g1_i1	-2.98131	0.00138577	AT4G02530.1	1.17e-46	AT4G02530.1 | Symbols: | chloroplast thylakoid lumen protein | chr4:1112335-1114005 REVERSE LENGTH=216
TRINITY_DN84941_c0_g2_i1	6.94476	0.0346117	AT4G02541.1	3.3	AT4G02541.1 | Symbols: | unknown protein; Has 30201 Blast hits to 17322 proteins in 780 species: Archae - 12; Bacteria - 1396; Metazoa - 17338; Fungi - 3422; Plants - 5037; Viruses - 0; Other Eukaryotes - 2996 (source: NCBI BLink). | chr4:1119849-1119989 REVERSE LENGTH=46
TRINITY_DN36134_c2_g1_i1	3.87555	0.0177989	AT4G02770.1	0.73	AT4G02770.1 | Symbols: PSAD-1 | photosystem I subunit D-1 | chr4:1229247-1229873 REVERSE LENGTH=208
TRINITY_DN10741_c0_g1_i1	6.08721	1.26151e-07	AT4G02800.1	2.48e-86	AT4G02800.1 | Symbols: | unknown protein; FUNCTIONS IN: molecular_function unknown; INVOLVED IN: biological_process unknown; LOCATED IN: chloroplast; EXPRESSED IN: 16 plant structures; EXPRESSED DURING: 9 growth stages; BEST Arabidopsis thaliana protein match is: unknown protein (TAIR:AT5G01970.1); Has 3209 Blast hits to 2720 proteins in 308 species: Archae - 13; Bacteria - 213; Metazoa - 1207; F…
TRINITY_DN149_c0_g1_i2	3.71985	9.8176e-05	AT4G03010.1	1.28e-163	AT4G03010.1 | Symbols: | RNI-like superfamily protein | chr4:1329952-1331139 FORWARD LENGTH=395
TRINITY_DN11153_c0_g1_i2	4.63094	1.60466e-06	AT4G03100.1	9.39e-168	AT4G03100.1 | Symbols: | Rho GTPase activating protein with PAK-box/P21-Rho-binding domain | chr4:1374361-1375913 FORWARD LENGTH=430
TRINITY_DN9018_c3_g1_i4	3.1975	0.000478058	AT4G03210.1	1.32e-151	AT4G03210.1 | Symbols: XTH9 | xyloglucan endotransglucosylase/hydrolase 9 | chr4:1416019-1417197 FORWARD LENGTH=290
TRINITY_DN1253_c0_g1_i2	-4.63732	4.38409e-06	AT4G03230.1	9.94e-124	AT4G03230.1 | Symbols: | S-locus lectin protein kinase family protein | chr4:1419278-1422828 REVERSE LENGTH=1010
TRINITY_DN4394_c1_g1_i12	3.41922	0.00102159	AT4G03270.1	2.17e-61	AT4G03270.1 | Symbols: CYCD6;1 | Cyclin D6;1 | chr4:1432375-1433691 REVERSE LENGTH=302
TRINITY_DN1746_c2_g1_i5	4.29004	1.13139e-05	AT4G03390.1	0	AT4G03390.1 | Symbols: SRF3 | STRUBBELIG-receptor family 3 | chr4:1490912-1494553 REVERSE LENGTH=776
TRINITY_DN5577_c0_g1_i31	-3.12126	0.000643366	AT4G03410.1	2.03e-112	AT4G03410.1 | Symbols: | Peroxisomal membrane 22 kDa (Mpv17/PMP22) family protein | chr4:1501907-1503486 FORWARD LENGTH=317
TRINITY_DN2432_c0_g1_i10	-4.43238	0.0149073	AT4G03480.1	6.09e-20	AT4G03480.1 | Symbols: | Ankyrin repeat family protein | chr4:1546024-1548871 REVERSE LENGTH=659
TRINITY_DN604_c1_g2_i12	-3.00911	0.0100719	AT4G03580.1	0.87	AT4G03580.1 | Symbols: | BEST Arabidopsis thaliana protein match is: Cysteine proteinases superfamily protein (TAIR:AT5G17080.1); Has 155 Blast hits to 136 proteins in 31 species: Archae - 0; Bacteria - 11; Metazoa - 28; Fungi - 14; Plants - 17; Viruses - 0; Other Eukaryotes - 85 (source: NCBI BLink). | chr4:1596985-1599091 FORWARD LENGTH=228
TRINITY_DN6951_c0_g1_i1	-3.23213	0.00100113	AT4G03620.1	1.15e-67	AT4G03620.1 | Symbols: | myosin heavy chain-related | chr4:1607040-1608665 REVERSE LENGTH=342
TRINITY_DN51484_c0_g1_i1	4.6665	8.23486e-06	AT4G04220.1	0	AT4G04220.1 | Symbols: AtRLP46, RLP46 | receptor like protein 46 | chr4:2033427-2035946 FORWARD LENGTH=811
TRINITY_DN3637_c2_g1_i11	-2.86155	0.00611783	AT4G04330.1	3.46e-68	AT4G04330.1 | Symbols: | Chaperonin-like RbcX protein | chr4:2116700-2118563 REVERSE LENGTH=174
TRINITY_DN3916_c0_g1_i24	-2.36762	0.0266763	AT4G04350.1	0	AT4G04350.1 | Symbols: EMB2369 | tRNA synthetase class I (I, L, M and V) family protein | chr4:2128129-2133030 FORWARD LENGTH=973
TRINITY_DN5306_c0_g1_i3	-9.87071	1.1462e-07	AT4G04480.1	2.96e-93	AT4G04480.1 | Symbols: | unknown protein; LOCATED IN: chloroplast; EXPRESSED IN: flower, pollen tube; EXPRESSED DURING: petal differentiation and expansion stage; BEST Arabidopsis thaliana protein match is: F-box family protein with a domain of unknown function (DUF295) (TAIR:AT4G22030.1); Has 78 Blast hits to 78 proteins in 10 species: Archae - 0; Bacteria - 0; Metazoa - 0; Fungi - 0; Plants - 7…
TRINITY_DN3665_c1_g1_i8	-3.36153	0.000231231	AT4G04640.1	0	AT4G04640.1 | Symbols: ATPC1 | ATPase, F1 complex, gamma subunit protein | chr4:2350761-2351882 REVERSE LENGTH=373
TRINITY_DN4613_c3_g1_i4	-12.2531	1.62019e-13	AT4G04890.1	0	AT4G04890.1 | Symbols: PDF2 | protodermal factor 2 | chr4:2476970-2480090 REVERSE LENGTH=743
TRINITY_DN1099_c5_g1_i1	5.9455	4.32986e-09	AT4G04930.1	0	AT4G04930.1 | Symbols: DES-1-LIKE | fatty acid desaturase family protein | chr4:2509236-2510918 FORWARD LENGTH=332
TRINITY_DN4639_c0_g2_i2	6.03018	1.07337e-06	AT4G04980.1	1.58e-91	AT4G04980.1 | Symbols: | unknown protein; BEST Arabidopsis thaliana protein match is: unknown protein (TAIR:AT1G11070.1); Has 23100 Blast hits to 15699 proteins in 1063 species: Archae - 116; Bacteria - 2262; Metazoa - 8308; Fungi - 3268; Plants - 3181; Viruses - 958; Other Eukaryotes - 5007 (source: NCBI BLink). | chr4:2544210-2547893 REVERSE LENGTH=880
TRINITY_DN4381_c0_g3_i1	2.2582	0.0325837	AT4G05020.1	0	AT4G05020.1 | Symbols: NDB2 | NAD(P)H dehydrogenase B2 | chr4:2572752-2576222 FORWARD LENGTH=582
TRINITY_DN50096_c0_g1_i8	3.68332	0.000758112	AT4G05040.4	3.07e-08	AT4G05040.4 | Symbols: | ankyrin repeat family protein | chr4:2579888-2581774 FORWARD LENGTH=572
TRINITY_DN5465_c0_g2_i7	-4.97965	3.06989e-05	AT4G05120.1	2.15e-180	AT4G05120.1 | Symbols: ENT3, FUR1, ATENT3 | Major facilitator superfamily protein | chr4:2632886-2634824 REVERSE LENGTH=418
TRINITY_DN11215_c0_g1_i3	2.80138	0.00353288	AT4G05150.1	2.98e-55	AT4G05150.1 | Symbols: | Octicosapeptide/Phox/Bem1p family protein | chr4:2660339-2662675 FORWARD LENGTH=477
TRINITY_DN7118_c0_g1_i31	4.74816	4.04318e-07	AT4G05190.1	0	AT4G05190.1 | Symbols: ATK5 | kinesin 5 | chr4:2675338-2679482 FORWARD LENGTH=790
TRINITY_DN4658_c0_g1_i1	-2.91785	0.0104471	AT4G06536.1	2.62e-41	AT4G06536.1 | Symbols: | SPla/RYanodine receptor (SPRY) domain-containing protein | chr4:3360746-3361255 FORWARD LENGTH=169
TRINITY_DN14805_c0_g1_i3	6.67497	1.05216e-06	AT4G06744.1	1.36e-117	AT4G06744.1 | Symbols: | Leucine-rich repeat (LRR) family protein | chr4:4070870-4072084 REVERSE LENGTH=404
TRINITY_DN1580_c0_g1_i12	-2.97495	0.0012801	AT4G08180.1	0	AT4G08180.1 | Symbols: ORP1C | OSBP(oxysterol binding protein)-related protein 1C | chr4:5169727-5173360 FORWARD LENGTH=814
TRINITY_DN43214_c0_g1_i1	7.28333	0.0122718	AT4G08260.1	1.91e-05	AT4G08260.1 | Symbols: | Protein phosphatase 2C family protein | chr4:5200847-5201865 FORWARD LENGTH=212
TRINITY_DN17746_c0_g1_i5	12.2096	1.45138e-20	AT4G08300.1	1.48e-112	AT4G08300.1 | Symbols: | nodulin MtN21 /EamA-like transporter family protein | chr4:5245024-5248153 FORWARD LENGTH=373
TRINITY_DN2784_c3_g1_i16	5.63677	4.54129e-08	AT4G08550.1	0	AT4G08550.1 | Symbols: | electron carriers;protein disulfide oxidoreductases | chr4:5444345-5446825 FORWARD LENGTH=637
TRINITY_DN42628_c0_g1_i1	3.79894	5.99548e-05	AT4G08685.1	3.14e-59	AT4G08685.1 | Symbols: SAH7 | Pollen Ole e 1 allergen and extensin family protein | chr4:5550563-5551259 FORWARD LENGTH=159
TRINITY_DN1029_c0_g2_i12	-8.37413	6.77631e-11	AT4G08770.1	5.26e-68	AT4G08770.1 | Symbols: Prx37 | Peroxidase superfamily protein | chr4:5598259-5600262 REVERSE LENGTH=346
TRINITY_DN1026_c0_g1_i5	-4.0242	1.06549e-05	AT4G08850.1	0	AT4G08850.1 | Symbols: | Leucine-rich repeat receptor-like protein kinase family protein | chr4:5636693-5640496 REVERSE LENGTH=1045
TRINITY_DN13673_c0_g1_i5	-10.5527	2.73502e-09	AT4G08910.1	2.83e-08	AT4G08910.1 | Symbols: | unknown protein; BEST Arabidopsis thaliana protein match is: unknown protein (TAIR:AT1G78170.1); Has 68 Blast hits to 68 proteins in 13 species: Archae - 0; Bacteria - 0; Metazoa - 0; Fungi - 0; Plants - 64; Viruses - 0; Other Eukaryotes - 4 (source: NCBI BLink). | chr4:5712389-5713247 FORWARD LENGTH=212
TRINITY_DN3652_c5_g1_i3	3.37922	0.000341607	AT4G08960.1	3.62e-137	AT4G08960.1 | Symbols: | phosphotyrosyl phosphatase activator (PTPA) family protein | chr4:5746326-5747994 FORWARD LENGTH=392
TRINITY_DN431_c2_g1_i3	-2.21025	0.0346866	AT4G09040.2	6.67e-41	AT4G09040.2 | Symbols: | RNA-binding (RRM/RBD/RNP motifs) family protein | chr4:5795075-5797193 REVERSE LENGTH=244
TRINITY_DN9349_c2_g2_i1	2.90781	0.048198	AT4G09060.2	5.61e-56	AT4G09060.2 | Symbols: | unknown protein; BEST Arabidopsis thaliana protein match is: unknown protein (TAIR:AT1G14680.1). | chr4:5797781-5800253 REVERSE LENGTH=367
TRINITY_DN1998_c0_g1_i4	-10.5973	2.14248e-09	AT4G09160.1	1.22e-99	AT4G09160.1 | Symbols: | SEC14 cytosolic factor family protein / phosphoglyceride transfer family protein | chr4:5839761-5842158 FORWARD LENGTH=668
TRINITY_DN13567_c0_g1_i1	-4.18749	1.02608e-05	AT4G09350.1	3.08e-87	AT4G09350.1 | Symbols: | Chaperone DnaJ-domain superfamily protein | chr4:5931317-5932152 REVERSE LENGTH=249
TRINITY_DN268848_c0_g1_i1	6.84606	0.0456643	AT4G09530.1	1.1e-20	AT4G09530.1 | Symbols: | SAUR-like auxin-responsive protein family | chr4:6029413-6029724 REVERSE LENGTH=103
TRINITY_DN3090_c3_g1_i1	-2.92277	0.00165863	AT4G09650.1	2.71e-73	AT4G09650.1 | Symbols: ATPD | ATP synthase delta-subunit gene | chr4:6100799-6101503 FORWARD LENGTH=234
TRINITY_DN1846_c3_g1_i1	2.32567	0.0298343	AT4G09890.1	9.74e-20	AT4G09890.1 | Symbols: | Protein of unknown function (DUF3511) | chr4:6218501-6218764 FORWARD LENGTH=87
TRINITY_DN59095_c0_g2_i2	-2.88257	0.00220053	AT4G09900.1	1.6e-151	AT4G09900.1 | Symbols: ATMES12, MES12 | methyl esterase 12 | chr4:6221767-6223924 REVERSE LENGTH=349
TRINITY_DN8852_c0_g1_i12	-2.56058	0.00995157	AT4G10000.2	3.73e-153	AT4G10000.2 | Symbols: | Thioredoxin family protein | chr4:6260707-6263053 REVERSE LENGTH=333
TRINITY_DN913_c1_g1_i2	-2.34137	0.0193245	AT4G10120.2	0	AT4G10120.2 | Symbols: ATSPS4F | Sucrose-phosphate synthase family protein | chr4:6315033-6319785 FORWARD LENGTH=1050
TRINITY_DN15724_c0_g1_i5	4.34642	0.0268395	AT4G10250.1	3.41e-68	AT4G10250.1 | Symbols: ATHSP22.0 | HSP20-like chaperones superfamily protein | chr4:6370537-6371124 FORWARD LENGTH=195
TRINITY_DN1567_c0_g1_i2	-4.43607	1.22375e-05	AT4G10310.1	5.8e-140	AT4G10310.1 | Symbols: HKT1, ATHKT1 | high-affinity K+ transporter 1 | chr4:6392008-6395667 FORWARD LENGTH=506
TRINITY_DN3254_c7_g1_i5	6.92935	1.21733e-12	AT4G10380.1	4.22e-136	AT4G10380.1 | Symbols: NIP5;1, NLM6, NLM8 | NOD26-like intrinsic protein 5;1 | chr4:6431530-6434510 REVERSE LENGTH=304
TRINITY_DN28043_c0_g1_i31	-8.10887	0.000567336	AT4G10500.1	9.04e-55	AT4G10500.1 | Symbols: | 2-oxoglutarate (2OG) and Fe(II)-dependent oxygenase superfamily protein | chr4:6491089-6492342 FORWARD LENGTH=349
TRINITY_DN1833_c0_g1_i13	3.49953	0.0196196	AT4G10510.1	0	AT4G10510.1 | Symbols: | Subtilase family protein | chr4:6495955-6499010 FORWARD LENGTH=765
TRINITY_DN2243_c0_g1_i25	-7.85971	2.20263e-13	AT4G10530.1	4.75e-112	AT4G10530.1 | Symbols: | Subtilase family protein | chr4:6508600-6511670 FORWARD LENGTH=747
TRINITY_DN66544_c0_g1_i1	3.03838	0.00716087	AT4G10630.1	2.42e-65	AT4G10630.1 | Symbols: | Glutaredoxin family protein | chr4:6566625-6567629 REVERSE LENGTH=334
TRINITY_DN4397_c0_g1_i25	-6.76996	1.41999e-08	AT4G10770.1	0	AT4G10770.1 | Symbols: ATOPT7, OPT7 | oligopeptide transporter 7 | chr4:6628646-6632517 REVERSE LENGTH=766
TRINITY_DN1640_c4_g2_i3	-2.11253	0.0449804	AT4G11070.1	7.97e-49	AT4G11070.1 | Symbols: WRKY41, AtWRKY41 | WRKY family transcription factor | chr4:6759303-6760763 FORWARD LENGTH=313
TRINITY_DN17870_c0_g1_i11	7.03714	0.0264277	AT4G11080.1	1.03e-63	AT4G11080.1 | Symbols: | HMG (high mobility group) box protein | chr4:6760898-6763272 REVERSE LENGTH=446
TRINITY_DN3283_c0_g1_i4	3.67197	6.62205e-05	AT4G11450.1	2.14e-89	AT4G11450.1 | Symbols: | Protein of unknown function (DUF3527) | chr4:6959065-6961223 REVERSE LENGTH=694
TRINITY_DN6025_c0_g3_i1	7.93889	0.00117125	AT4G11460.1	3.99e-57	AT4G11460.1 | Symbols: CRK30 | cysteine-rich RLK (RECEPTOR-like protein kinase) 30 | chr4:6964468-6967093 FORWARD LENGTH=700
TRINITY_DN3934_c0_g1_i4	9.29519	2.37436e-06	AT4G11650.1	1.03e-100	AT4G11650.1 | Symbols: ATOSM34, OSM34 | osmotin 34 | chr4:7025127-7026113 REVERSE LENGTH=244
TRINITY_DN607_c0_g1_i49	4.43903	4.16262e-06	AT4G11810.1	0	AT4G11810.1 | Symbols: | Major Facilitator Superfamily with SPX (SYG1/Pho81/XPR1) domain-containing protein | chr4:7105446-7108450 FORWARD LENGTH=707
TRINITY_DN40750_c0_g1_i2	8.11877	0.00047682	AT4G11950.1	4.7e-26	AT4G11950.1 | Symbols: | Protein of unknown function (DUF1191) | chr4:7173276-7174259 REVERSE LENGTH=327
TRINITY_DN964_c2_g1_i5	4.65222	6.60738e-07	AT4G12110.1	1.27e-148	AT4G12110.1 | Symbols: SMO1-1, ATSMO1, ATSMO1-1 | sterol-4alpha-methyl oxidase 1-1 | chr4:7254197-7256004 FORWARD LENGTH=298
TRINITY_DN14090_c0_g1_i18	-3.71101	0.000259583	AT4G12130.1	4.22e-159	AT4G12130.1 | Symbols: | Glycine cleavage T-protein family | chr4:7263640-7265425 FORWARD LENGTH=393
TRINITY_DN4410_c2_g1_i1	-2.28343	0.0243222	AT4G12320.1	0	AT4G12320.1 | Symbols: CYP706A6 | cytochrome P450, family 706, subfamily A, polypeptide 6 | chr4:7314939-7316647 REVERSE LENGTH=518
TRINITY_DN5970_c0_g1_i1	4.67087	4.85634e-07	AT4G12390.1	5.01e-43	AT4G12390.1 | Symbols: PME1 | pectin methylesterase inhibitor 1 | chr4:7336553-7337173 FORWARD LENGTH=206
TRINITY_DN318_c0_g2_i2	10.5506	2.92127e-16	AT4G12420.2	0	AT4G12420.2 | Symbols: SKU5 | Cupredoxin superfamily protein | chr4:7349941-7352868 REVERSE LENGTH=587
TRINITY_DN7527_c0_g1_i3	7.83978	0.00171368	AT4G12440.2	4.62e-82	AT4G12440.2 | Symbols: APT4 | adenine phosphoribosyl transferase 4 | chr4:7376268-7380120 FORWARD LENGTH=182
TRINITY_DN2901_c0_g1_i5	9.27637	2.60334e-06	AT4G12480.1	0.43	AT4G12480.1 | Symbols: pEARLI 1 | Bifunctional inhibitor/lipid-transfer protein/seed storage 2S albumin superfamily protein | chr4:7406371-7406877 REVERSE LENGTH=168
TRINITY_DN15773_c0_g1_i1	3.43659	0.00120564	AT4G12540.1	2.72e-52	AT4G12540.1 | Symbols: | unknown protein; Has 29 Blast hits to 26 proteins in 11 species: Archae - 2; Bacteria - 0; Metazoa - 0; Fungi - 0; Plants - 27; Viruses - 0; Other Eukaryotes - 0 (source: NCBI BLink). | chr4:7429876-7431602 REVERSE LENGTH=461
TRINITY_DN1812_c4_g1_i14	-3.7266	0.0208401	AT4G12690.2	1.9	AT4G12690.2 | Symbols: | Plant protein of unknown function (DUF868) | chr4:7480896-7481753 FORWARD LENGTH=285
TRINITY_DN7637_c0_g1_i3	-3.04675	0.000879581	AT4G12800.1	1.85e-93	AT4G12800.1 | Symbols: PSAL | photosystem I subunit l | chr4:7521469-7522493 FORWARD LENGTH=219
TRINITY_DN2312_c0_g1_i27	-4.09863	1.87943e-05	AT4G12830.1	1.25e-145	AT4G12830.1 | Symbols: | alpha/beta-Hydrolases superfamily protein | chr4:7531189-7533327 FORWARD LENGTH=393
TRINITY_DN446_c1_g2_i1	-3.38465	0.000224864	AT4G12840.2	6.95e-150	AT4G12840.2 | Symbols: | Protein of unknown function (DUF707) | chr4:7533621-7536263 REVERSE LENGTH=395
TRINITY_DN5170_c0_g1_i2	-2.92644	0.0218147	AT4G13150.1	1.29e-94	AT4G13150.1 | Symbols: | unknown protein; Has 83 Blast hits to 82 proteins in 37 species: Archae - 0; Bacteria - 51; Metazoa - 0; Fungi - 0; Plants - 30; Viruses - 0; Other Eukaryotes - 2 (source: NCBI BLink). | chr4:7650326-7652237 REVERSE LENGTH=347
TRINITY_DN12603_c0_g1_i1	6.80827	2.29546e-09	AT4G13260.1	0	AT4G13260.1 | Symbols: YUC2 | Flavin-binding monooxygenase family protein | chr4:7721840-7723616 REVERSE LENGTH=415
TRINITY_DN22027_c0_g1_i1	3.08897	0.00127194	AT4G13370.1	0	AT4G13370.1 | Symbols: | Plant protein of unknown function (DUF936) | chr4:7777916-7780334 REVERSE LENGTH=673
TRINITY_DN496_c1_g1_i3	-9.40275	1.27438e-06	AT4G13440.1	9.88e-24	AT4G13440.1 | Symbols: | Calcium-binding EF-hand family protein | chr4:7810215-7810679 FORWARD LENGTH=154
TRINITY_DN49720_c0_g1_i1	4.4102	0.0219919	AT4G13540.1	2.11e-16	AT4G13540.1 | Symbols: | unknown protein; INVOLVED IN: N-terminal protein myristoylation; BEST Arabidopsis thaliana protein match is: unknown protein (TAIR:AT3G23930.1); Has 4658 Blast hits to 3455 proteins in 431 species: Archae - 39; Bacteria - 387; Metazoa - 1842; Fungi - 436; Plants - 133; Viruses - 38; Other Eukaryotes - 1783 (source: NCBI BLink). | chr4:7869896-7870604 FORWARD LENGTH=210
TRINITY_DN94222_c2_g1_i2	3.62721	0.00362171	AT4G13600.1	3.79e-43	AT4G13600.1 | Symbols: | Carbohydrate-binding X8 domain superfamily protein | chr4:7911179-7912892 REVERSE LENGTH=231
TRINITY_DN2608_c0_g1_i2	-3.82765	2.99342e-05	AT4G13670.1	2.57e-98	AT4G13670.1 | Symbols: PTAC5 | plastid transcriptionally active 5 | chr4:7948644-7950779 FORWARD LENGTH=387
TRINITY_DN8021_c2_g2_i2	7.98453	2.57193e-12	AT4G13710.2	0	AT4G13710.2 | Symbols: | Pectin lyase-like superfamily protein | chr4:7962550-7966012 FORWARD LENGTH=451
TRINITY_DN4661_c0_g1_i13	-4.97613	5.15e-06	AT4G13820.1	6.2e-37	AT4G13820.1 | Symbols: | Leucine-rich repeat (LRR) family protein | chr4:8008535-8010694 REVERSE LENGTH=719
TRINITY_DN7187_c1_g1_i3	-4.62059	0.000736764	AT4G13880.1	1.27e-14	AT4G13880.1 | Symbols: AtRLP48, RLP48 | receptor like protein 48 | chr4:8026151-8028614 FORWARD LENGTH=725
TRINITY_DN7202_c0_g1_i5	2.14489	0.0397221	AT4G13930.1	0	AT4G13930.1 | Symbols: SHM4 | serine hydroxymethyltransferase 4 | chr4:8048013-8050021 REVERSE LENGTH=471
TRINITY_DN22618_c0_g1_i1	3.27164	0.000345697	AT4G14010.1	0.000142	AT4G14010.1 | Symbols: RALFL32 | ralf-like 32 | chr4:8093010-8093363 REVERSE LENGTH=117
TRINITY_DN21762_c1_g1_i1	2.45236	0.0195325	AT4G14150.1	0	AT4G14150.1 | Symbols: PAKRP1, KINESIN-12A | phragmoplast-associated kinesin-related protein 1 | chr4:8158645-8165008 REVERSE LENGTH=1292
TRINITY_DN14336_c0_g1_i1	2.66278	0.00620972	AT4G14310.1	0	AT4G14310.1 | Symbols: | Transducin/WD40 repeat-like superfamily protein | chr4:8237137-8240324 REVERSE LENGTH=893
TRINITY_DN24675_c1_g1_i4	6.83458	4.58791e-07	AT4G14330.1	0	AT4G14330.1 | Symbols: | P-loop containing nucleoside triphosphate hydrolases superfamily protein | chr4:8244228-8247286 FORWARD LENGTH=869
TRINITY_DN13782_c0_g4_i1	4.40593	1.82027e-05	AT4G14465.1	6.98e-55	AT4G14465.1 | Symbols: AHL20 | AT-hook motif nuclear-localized protein 20 | chr4:8320972-8321817 FORWARD LENGTH=281
TRINITY_DN4816_c0_g1_i1	-5.36209	4.46122e-06	AT4G14480.1	2.53e-117	AT4G14480.1 | Symbols: | Protein kinase superfamily protein | chr4:8330081-8331544 REVERSE LENGTH=487
TRINITY_DN3959_c6_g1_i3	5.25389	1.0147e-05	AT4G14490.1	1.16e-26	AT4G14490.1 | Symbols: | SMAD/FHA domain-containing protein | chr4:8332414-8333574 REVERSE LENGTH=386
TRINITY_DN30628_c0_g1_i6	4.33072	0.000326893	AT4G14550.1	2.03e-27	AT4G14550.1 | Symbols: IAA14, SLR | indole-3-acetic acid inducible 14 | chr4:8348521-8349923 REVERSE LENGTH=228
TRINITY_DN572_c0_g2_i8	-6.79476	0.0456643	AT4G14620.1	5.72e-70	AT4G14620.1 | Symbols: | Protein of unknown function (DUF506) | chr4:8389246-8390448 REVERSE LENGTH=341
TRINITY_DN1723_c1_g1_i1	5.73495	9.15448e-09	AT4G14700.1	0	AT4G14700.1 | Symbols: ATORC1A, ORC1A | origin recognition complex 1 | chr4:8422236-8424665 FORWARD LENGTH=809
TRINITY_DN5590_c0_g1_i4	-4.72026	7.04843e-07	AT4G14746.1	2.92e-41	AT4G14746.1 | Symbols: | CONTAINS InterPro DOMAIN/s: EGF-like (InterPro:IPR006210); Has 259 Blast hits to 234 proteins in 55 species: Archae - 0; Bacteria - 0; Metazoa - 184; Fungi - 0; Plants - 69; Viruses - 0; Other Eukaryotes - 6 (source: NCBI BLink). | chr4:8462720-8464326 REVERSE LENGTH=212
TRINITY_DN5320_c0_g1_i3	3.02266	0.00450768	AT4G14940.1	0	AT4G14940.1 | Symbols: ATAO1, AO1 | amine oxidase 1 | chr4:8541879-8544304 FORWARD LENGTH=650
TRINITY_DN2187_c4_g1_i5	5.90507	3.49073e-10	AT4G14960.2	0	AT4G14960.2 | Symbols: TUA6 | Tubulin/FtsZ family protein | chr4:8548769-8550319 REVERSE LENGTH=450
TRINITY_DN2712_c4_g1_i2	4.04252	8.54282e-06	AT4G15093.1	2.6e-119	AT4G15093.1 | Symbols: | catalytic LigB subunit of aromatic ring-opening dioxygenase family | chr4:8618454-8619472 FORWARD LENGTH=269
TRINITY_DN38190_c0_g2_i1	6.03018	1.07337e-06	AT4G15140.1	1.74e-15	AT4G15140.1 | Symbols: | unknown protein; Has 26 Blast hits to 26 proteins in 10 species: Archae - 0; Bacteria - 0; Metazoa - 0; Fungi - 0; Plants - 26; Viruses - 0; Other Eukaryotes - 0 (source: NCBI BLink). | chr4:8639683-8640261 REVERSE LENGTH=165
TRINITY_DN4046_c0_g1_i16	-3.21842	0.0410936	AT4G15230.1	3.56e-99	AT4G15230.1 | Symbols: ATPDR2, PDR2 | pleiotropic drug resistance 2 | chr4:8680295-8686880 FORWARD LENGTH=1400
TRINITY_DN18601_c0_g1_i1	-3.18717	0.00491762	AT4G15280.1	5.78e-28	AT4G15280.1 | Symbols: UGT71B5 | UDP-glucosyl transferase 71B5 | chr4:8719182-8720618 FORWARD LENGTH=478
TRINITY_DN2184_c0_g1_i2	-8.01071	4.47636e-13	AT4G15530.6	0	AT4G15530.6 | Symbols: PPDK | pyruvate orthophosphate dikinase | chr4:8864828-8870748 REVERSE LENGTH=963
TRINITY_DN1761_c0_g1_i7	2.41315	0.0141566	AT4G15560.1	0	AT4G15560.1 | Symbols: CLA1, DEF, CLA, DXS, DXPS2 | Deoxyxylulose-5-phosphate synthase | chr4:8884218-8887254 FORWARD LENGTH=717
TRINITY_DN1220_c15_g1_i3	-2.67028	0.00502075	AT4G15630.1	2.27e-33	AT4G15630.1 | Symbols: | Uncharacterised protein family (UPF0497) | chr4:8917527-8918683 FORWARD LENGTH=190
TRINITY_DN33908_c0_g1_i4	3.10601	0.00762765	AT4G15640.1	2.23e-129	AT4G15640.1 | Symbols: | unknown protein; BEST Arabidopsis thaliana protein match is: unknown protein (TAIR:AT3G21465.1); Has 38 Blast hits to 38 proteins in 14 species: Archae - 0; Bacteria - 0; Metazoa - 0; Fungi - 0; Plants - 38; Viruses - 0; Other Eukaryotes - 0 (source: NCBI BLink). | chr4:8919245-8921852 REVERSE LENGTH=390
TRINITY_DN3637_c2_g3_i1	-3.247	0.000576213	AT4G15700.1	2.13e-39	AT4G15700.1 | Symbols: | Thioredoxin superfamily protein | chr4:8937545-8937853 FORWARD LENGTH=102
TRINITY_DN19047_c0_g1_i2	7.67703	0.00314885	AT4G15760.1	1.58e-95	AT4G15760.1 | Symbols: MO1 | monooxygenase 1 | chr4:8972785-8974548 REVERSE LENGTH=422
TRINITY_DN16984_c0_g1_i4	3.72872	8.19028e-05	AT4G15830.1	6.56e-111	AT4G15830.1 | Symbols: | ARM repeat superfamily protein | chr4:8995285-8996548 REVERSE LENGTH=296
TRINITY_DN30534_c0_g1_i2	7.08961	1.13739e-07	AT4G15890.1	0	AT4G15890.1 | Symbols: | binding | chr4:9017453-9022745 FORWARD LENGTH=1314
TRINITY_DN22281_c0_g1_i4	7.61843	0.0039041	AT4G15920.1	5.13e-84	AT4G15920.1 | Symbols: SWEET17, AtSWEET17 | Nodulin MtN3 family protein | chr4:9030742-9033343 REVERSE LENGTH=241
TRINITY_DN9739_c0_g1_i7	5.01329	0.00215081	AT4G16120.1	0	AT4G16120.1 | Symbols: ATSEB1, COBL7, SEB1 | COBRA-like protein-7 precursor | chr4:9116591-9119138 REVERSE LENGTH=661
TRINITY_DN22098_c0_g1_i1	3.41239	0.026342	AT4G16146.1	1.87e-33	AT4G16146.1 | Symbols: | cAMP-regulated phosphoprotein 19-related protein | chr4:9142663-9144356 REVERSE LENGTH=102
TRINITY_DN28784_c0_g2_i1	4.20972	0.041406	AT4G16400.1	5.38e-15	AT4G16400.1 | Symbols: | unknown protein; BEST Arabidopsis thaliana protein match is: unknown protein (TAIR:AT3G13175.1); Has 30201 Blast hits to 17322 proteins in 780 species: Archae - 12; Bacteria - 1396; Metazoa - 17338; Fungi - 3422; Plants - 5037; Viruses - 0; Other Eukaryotes - 2996 (source: NCBI BLink). | chr4:9260564-9262102 FORWARD LENGTH=218
TRINITY_DN161603_c0_g1_i1	-2.32113	0.0247019	AT4G16410.1	7.42e-32	AT4G16410.1 | Symbols: | unknown protein; CONTAINS InterPro DOMAIN/s: Protein of unknown function DUF751 (InterPro:IPR008470); Has 30201 Blast hits to 17322 proteins in 780 species: Archae - 12; Bacteria - 1396; Metazoa - 17338; Fungi - 3422; Plants - 5037; Viruses - 0; Other Eukaryotes - 2996 (source: NCBI BLink). | chr4:9262019-9262576 REVERSE LENGTH=185
TRINITY_DN3567_c7_g1_i1	2.47012	0.0206835	AT4G16610.1	1.52e-18	AT4G16610.1 | Symbols: | C2H2-like zinc finger protein | chr4:9354568-9355182 REVERSE LENGTH=204
TRINITY_DN3048_c1_g1_i1	-6.43721	1.74903e-09	AT4G16730.1	1.32e-152	AT4G16730.1 | Symbols: TPS02 | terpene synthase 02 | chr4:9403119-9406003 FORWARD LENGTH=539
TRINITY_DN51_c1_g2_i3	10.6709	1.43157e-09	AT4G16740.1	2.25e-157	AT4G16740.1 | Symbols: ATTPS03, TPS03 | terpene synthase 03 | chr4:9407856-9410877 FORWARD LENGTH=565
TRINITY_DN4403_c0_g1_i2	-3.96168	3.66659e-05	AT4G16745.1	0	AT4G16745.1 | Symbols: | Exostosin family protein | chr4:9412185-9414053 FORWARD LENGTH=542
TRINITY_DN1660_c0_g1_i3	2.46479	0.016268	AT4G16780.1	6.15e-79	AT4G16780.1 | Symbols: ATHB-2, HAT4, ATHB2, HB-2 | homeobox protein 2 | chr4:9449291-9450604 FORWARD LENGTH=284
TRINITY_DN187_c4_g1_i1	3.17776	0.000642059	AT4G16790.1	1.17e-31	AT4G16790.1 | Symbols: | hydroxyproline-rich glycoprotein family protein | chr4:9451747-9453168 REVERSE LENGTH=473
TRINITY_DN108334_c0_g1_i1	5.05379	0.00184559	AT4G16807.1	1.66e-09	AT4G16807.1 | Symbols: | unknown protein; FUNCTIONS IN: molecular_function unknown; INVOLVED IN: biological_process unknown; LOCATED IN: cellular_component unknown; BEST Arabidopsis thaliana protein match is: unknown protein (TAIR:AT3G33528.1); Has 30201 Blast hits to 17322 proteins in 780 species: Archae - 12; Bacteria - 1396; Metazoa - 17338; Fungi - 3422; Plants - 5037; Viruses - 0; Other Euka…
TRINITY_DN19334_c0_g1_i19	6.0908	1.99186e-05	AT4G16970.1	0	AT4G16970.1 | Symbols: | Protein kinase superfamily protein | chr4:9551516-9555766 REVERSE LENGTH=889
TRINITY_DN5456_c0_g1_i45	2.83673	0.0350087	AT4G17000.1	8.98e-50	AT4G17000.1 | Symbols: | unknown protein; Has 2862 Blast hits to 2331 proteins in 349 species: Archae - 6; Bacteria - 408; Metazoa - 833; Fungi - 223; Plants - 134; Viruses - 7; Other Eukaryotes - 1251 (source: NCBI BLink). | chr4:9567046-9569913 REVERSE LENGTH=674
TRINITY_DN3921_c0_g1_i1	3.18973	0.00071563	AT4G17090.1	0	AT4G17090.1 | Symbols: CT-BMY, BAM3, BMY8 | chloroplast beta-amylase | chr4:9605266-9607250 REVERSE LENGTH=548
TRINITY_DN11963_c0_g1_i4	5.66007	1.81847e-07	AT4G17260.1	0	AT4G17260.1 | Symbols: | Lactate/malate dehydrogenase family protein | chr4:9674057-9675309 FORWARD LENGTH=353
TRINITY_DN641_c4_g1_i1	-2.4921	0.0100719	AT4G17280.1	2.04e-54	AT4G17280.1 | Symbols: | Auxin-responsive family protein | chr4:9678887-9680277 REVERSE LENGTH=402
TRINITY_DN9755_c0_g1_i2	-2.8105	0.00278282	AT4G17490.1	1.27e-27	AT4G17490.1 | Symbols: ATERF6, ERF-6-6, ERF6 | ethylene responsive element binding factor 6 | chr4:9752973-9753821 REVERSE LENGTH=282
TRINITY_DN6753_c0_g1_i7	-2.38834	0.0172501	AT4G17500.1	1.6e-48	AT4G17500.1 | Symbols: ATERF-1, ERF-1 | ethylene responsive element binding factor 1 | chr4:9759405-9760211 FORWARD LENGTH=268
TRINITY_DN4822_c0_g1_i17	-2.56487	0.00786463	AT4G17560.1	2e-70	AT4G17560.1 | Symbols: | Ribosomal protein L19 family protein | chr4:9780343-9781752 FORWARD LENGTH=225
TRINITY_DN1097_c1_g1_i11	-2.98295	0.00128957	AT4G17790.1	1.83e-128	AT4G17790.1 | Symbols: | SNARE associated Golgi protein family | chr4:9891425-9892675 FORWARD LENGTH=264
[truncated: 1,022 more rows]

## Sheet: DEGs in L-G over L-GL
Machilus japonica transcript_id	log2FC (L-G over L-GL)	FDR (L-G over L-GL)	refID_blastx	evalue	Description
[truncated: 1,864 more rows]

## Sheet: DEGs in L-G over E-G
Machilus japonica transcript_id	log2FC (L-G over E-G)	FDR (L-G over E-G)	refID_blastx	evalue	Description
[truncated: 1,244 more rows]
