# Supplementary material for: Transcriptome and 2-DE proteome analyses reveal defense-associated development in the leaf galls induced by psyllids on Machilus japonica var. kusanoi
Source: Bot Stud. 2025 Jul 14;66:19. doi: 10.1186/s40529-025-00470-2 (PMC12260147; doi:10.1186/s40529-025-00470-2)
Supplement: Supplementary file 3 — Supplementary Material 3 [file 40529_2025_470_MOESM3_ESM.xlsx]

## Sheet: E-G over E-GL
Up-regulated DEGs in E-G(compared to E-GL)
GO_BP identifier	Description	Size	Expect	Ratio	P Value	FDR
GO:0007018	microtubule-based movement	65	1.4628	11.622	5.1292e-14	9.0454e-11
GO:0006928	movement of cell or subcellular component	96	2.1604	7.8687	4.4955e-11	2.6426e-08
GO:0042744	hydrogen peroxide catabolic process	95	2.1379	7.0161	3.2996e-09	1.4547e-06
GO:0017001	antibiotic catabolic process	102	2.2955	6.5346	9.0273e-09	3.5377e-06
GO:0042743	hydrogen peroxide metabolic process	115	2.588	5.7959	4.7462e-08	1.674e-05
GO:0007017	microtubule-based process	213	4.7935	5.2154	1.6924e-11	1.1938e-08
GO:0051187	cofactor catabolic process	129	2.9031	5.1669	2.2205e-07	7.1196e-05
GO:0046777	protein autophosphorylation	207	4.6585	5.1519	5.6008e-11	2.822e-08
GO:0045490	pectin catabolic process	98	2.2055	4.9876	1.2893e-05	0.0025263
GO:0042737	drug catabolic process	257	5.7837	4.8412	6.2723e-12	5.5306e-09
GO:0007167	enzyme linked receptor protein signaling pathway	177	3.9833	4.2678	5.6461e-07	0.00015318
GO:0007178	transmembrane receptor protein serine/threonine kinase signaling pathway	177	3.9833	4.2678	5.6461e-07	0.00015318
GO:0098869	cellular oxidant detoxification	173	3.8933	4.1096	1.9997e-06	0.00050377
GO:1990748	cellular detoxification	176	3.9608	4.0396	2.5066e-06	0.00058937
GO:0097237	cellular response to toxic substance	186	4.1859	3.8224	5.1364e-06	0.0011322
GO:0072593	reactive oxygen species metabolic process	181	4.0733	3.6825	1.5771e-05	0.0029276
GO:0007059	chromosome segregation	134	3.0156	3.6477	0.00022928	0.027886
GO:0006468	protein phosphorylation	1243	27.973	2.5739	1.4011e-13	1.6472e-10
GO:0022402	cell cycle process	459	10.33	2.517	1.784e-05	0.0031461
GO:0016310	phosphorylation	1666	37.493	2.3471	3.7303e-14	9.0454e-11
GO:0007049	cell cycle	653	14.696	2.1775	3.6101e-05	0.0055359
GO:0005975	carbohydrate metabolic process	1122	25.25	1.9406	7.5196e-06	0.0015601
GO:0006811	ion transport	938	21.109	1.8001	0.00036841	0.043313
Down-regulated DEGs in E-G(compared to E-GL)
GO_BP identifier	Description	Size	Expect	Ratio	P Value	FDR
GO:0010207	photosystem II assembly	22	0.32873	15.21	1.544e-05	0.0077793
GO:0000413	protein peptidyl-prolyl isomerization	60	0.89654	10.039	2.5186e-07	0.00029611
GO:0048544	recognition of pollen	71	1.0609	7.5407	1.0713e-05	0.0075572
GO:0018208	peptidyl-proline modification	83	1.2402	7.2568	4.1444e-06	0.0036544
GO:0008037	cell recognition	74	1.1057	7.235	1.4599e-05	0.0077793
GO:0009875	pollen-pistil interaction	76	1.1356	7.0446	1.7799e-05	0.007847
GO:0006468	protein phosphorylation	1243	18.573	3.2304	5.5511e-16	1.9579e-12
GO:0016310	phosphorylation	1666	24.894	2.7316	1.8874e-14	3.3284e-11

## Sheet: L-G over L-GL
Up-regulated DEGs in L-G(compared to L-GL)
GO_BP identifier	Description	Size	Expect	Ratio	P Value	FDR
GO:0046514	ceramide catabolic process	6	0.088834	33.771	6.2223e-05	0.011384
GO:0045490	pectin catabolic process	98	1.451	7.5812	2.255e-07	0.00019883
GO:0042744	hydrogen peroxide catabolic process	95	1.4065	7.1096	1.464e-06	0.0010077
GO:0017001	antibiotic catabolic process	102	1.5102	6.6217	2.8168e-06	0.0014193
GO:0042737	drug catabolic process	257	3.8051	6.0446	6.3235e-12	2.2303e-08
GO:0042743	hydrogen peroxide metabolic process	115	1.7027	5.8732	8.3209e-06	0.0036685
GO:0000272	polysaccharide catabolic process	191	2.8279	5.3043	1.7862e-07	0.00019883
GO:0051187	cofactor catabolic process	129	1.9099	5.2358	2.2878e-05	0.0048182
GO:0045488	pectin metabolic process	156	2.3097	4.7625	2.1881e-05	0.0048182
GO:0010393	galacturonan metabolic process	157	2.3245	4.7322	2.3224e-05	0.0048182
GO:0046777	protein autophosphorylation	207	3.0648	3.9155	6.4554e-05	0.011384
GO:0016052	carbohydrate catabolic process	298	4.4121	3.6264	1.0545e-05	0.0040424
GO:0043086	negative regulation of catalytic activity	244	3.6126	3.5985	7.6559e-05	0.012858
GO:0016042	lipid catabolic process	263	3.8939	3.5954	4.1198e-05	0.0080725
GO:0005976	polysaccharide metabolic process	462	6.8402	2.9239	2.0691e-05	0.0048182
GO:0017144	drug metabolic process	749	11.089	2.4347	2.1093e-05	0.0048182
GO:0009057	macromolecule catabolic process	960	14.213	2.2514	1.7216e-05	0.0048182
GO:0009056	catabolic process	1800	26.65	2.2139	5.3633e-09	9.4582e-06
GO:0005975	carbohydrate metabolic process	1122	16.612	2.1671	1.1461e-05	0.0040424
GO:1901575	organic substance catabolic process	1584	23.452	2.0467	1.7142e-06	0.0010077
GO:0016310	phosphorylation	1666	24.666	1.9054	1.4764e-05	0.0047338
GO:0055114	oxidation-reduction process	1752	25.94	1.7734	0.00010448	0.016515
Down-regulated DEGs in L-G(compared to L-GL)
GO_BP identifier	Description	Size	Expect	Ratio	P Value	FDR
GO:0000413	protein peptidyl-prolyl isomerization	60	0.45647	13.144	6.3151e-06	0.0074245
GO:0018208	peptidyl-proline modification	83	0.63145	9.5019	4.122e-05	0.036345
GO:0006468	protein phosphorylation	1243	9.4566	4.2299	3.9968e-15	1.4097e-11
GO:0016310	phosphorylation	1666	12.675	3.3926	6.3316e-13	1.1166e-09

## Sheet: E-G vs L-G
Up-regulated DEGs in E-G(compared to L-G)
GO_BP identifier	Description	Size	Expect	Ratio	P Value	FDR
GO:0007018	microtubule-based movement	65	0.58631	22.173	1.9096e-14	6.7351e-11
GO:0006928	movement of cell or subcellular component	96	0.86593	15.013	3.6905e-12	6.5082e-09
GO:0070192	chromosome organization involved in meiotic cell cycle	48	0.43296	11.548	7.0938e-05	0.022745
GO:0000070	mitotic sister chromatid segregation	55	0.4961	10.079	0.00013695	0.040251
GO:0007017	microtubule-based process	213	1.9213	8.3278	1.0625e-10	1.2492e-07
GO:1903046	meiotic cell cycle process	149	1.344	6.6965	8.6626e-06	0.0061106
GO:0007059	chromosome segregation	134	1.2087	6.6187	3.004e-05	0.013244
GO:0051321	meiotic cell cycle	185	1.6687	5.3934	4.8293e-05	0.017033
GO:0016042	lipid catabolic process	263	2.3723	5.0584	5.1202e-06	0.0045147
GO:0007049	cell cycle	653	5.8901	3.056	2.7933e-05	0.013244
GO:0006468	protein phosphorylation	1243	11.212	2.4081	2.0712e-05	0.012175
GO:0016310	phosphorylation	1666	15.027	2.1294	3.8321e-05	0.015017
Up-regulated DEGs in L-G(compared to E-G)
GO_BP identifier	Description	Size	Expect	Ratio	P Value	FDR
No result
